# Supplementary material for: Multi-Modal Proteomic Analysis of Retinal Protein Expression Alterations in a Rat Model of Diabetic Retinopathy
Source: PLoS One. 2011 Jan 13;6(1):e16271. doi: 10.1371/journal.pone.0016271 (PMC3020973; doi:10.1371/journal.pone.0016271)
Supplement: Table S4 — Differentially expressed genes from transcriptomic analysis (XLS) [file pone.0016271.s006.xls]

## Sheet: Array data for proteomic manusc
ProbeID	p-value	FCAbsolute	regulation	[Control](normalized)	[STZ](normalized)	Symbol	Entrez_Gene_ID	Definition	Ontology_Process	Ontology_Component	Ontology_Function	Chromosome	Chromosome Start Index(Avadis)	Chromosome End Index(Avadis)	Probe_Sequence	Accession	GI	GO(Avadis)	ILMN_Gene	Probe_Chr_Orientation	Probe_Id	Probe_Start	Probe_Type	Protein_Product	RefSeq_ID	Search_Key	Source_Reference_ID	Synonyms	Transcript	Unigene_ID
5080603	2.32297e-05	44.7022	up	0.322547	5.80482	Crygd	24278	Rattus norvegicus crystallin, gamma D (Crygd), mRNA.	GO:0001654|GO:0001654|GO:0043434	GO:0005575	GO:0005212|GO:0005212	chr9	63711281	63711330	GTTCACTGAGGACTGCCCCTCTCTCCAGGACCGATTCCACTTCAATGAGA	NM_033095.1	14861861	GO:0005575|GO:0001654|GO:0001654|GO:0043434|GO:0005212|GO:0005212	CRYGD	-	ILMN_1369952	354	S	NP_149086.1	NM_033095.1	GI_14861861-S	NM_033095.1	Cryg4; Len	ILMN_278641
70594	5.86361e-06	24.9889	up	0.207921	4.85114	Cryge	24279	PREDICTED: Rattus norvegicus crystallin, gamma E (Cryge), mRNA.	GO:0001654|GO:0002088		GO:0005212|GO:0005212				TCTATGAGATGCCCAACTACCGGGGGCGGCAGTACCTGCTGAGGCCTGGA	XM_001081859.1	109519643	GO:0001654|GO:0002088|GO:0005212|GO:0005212	CRYGE		ILMN_1351416	95	S	XP_001081859.1	XM_001081859.1	GI_27545355-S	XM_001081859.1		ILMN_268079
2640020	0.000261274	20.5656	up	0.0119733	4.37413	Lgsn	316304	Rattus norvegicus lengsin, lens protein with glutamine synthetase domain (Lgsn), mRNA.	GO:0006542|GO:0006807		GO:0003824|GO:0004356	chr9	29871468	29871517	GCCCCTCCCCCACGGATTACTGGGCAGATGAAATGGGATTGGTGAGATCC	NM_181383.2	31341232	GO:0006542|GO:0006807|GO:0003824|GO:0004356	LGSN	+	ILMN_1367567	1815	S	NP_852048.1	NM_181383.2	GI_31341232-S	NM_181383.2	Lgs	ILMN_297515
1850164	0.00983905	15.6736	up	0.34696	4.31722	Serpina3n	24795	Rattus norvegicus serine (or cysteine) peptidase inhibitor, clade A, member 3N (Serpina3n), mRNA.	GO:0006954|GO:0034097|GO:0043434	GO:0000267|GO:0005576|GO:0005576	GO:0004867|GO:0005515	chr6	128468963	128469012	TGTGCACGATTACCGGCCAACCCACATGGACCAAGAAGAACACTTGCTGG	NM_031531.1	13928715	GO:0000267|GO:0005576|GO:0005576|GO:0006954|GO:0034097|GO:0043434|GO:0004867|GO:0005515	SERPINA3N	+	ILMN_1372782	1711	S	NP_113719.1	NM_031531.1	GI_13928715-S	NM_031531.1	Spin2c; MGC93363; CPi-26; SPI3; Spi-2.2; Spin3	ILMN_284463
5420739	0.000101988	12.1757	up	0.26502	3.87095	Hspb1	24471	Rattus norvegicus heat shock 27kDa protein 1 (Hspb1), mRNA.	GO:0006916|GO:0006950	GO:0000502|GO:0005625|GO:0005626|GO:0005634|GO:0005737|GO:0005886|GO:0009986|GO:0030018|GO:0043292	GO:0042802|GO:0043130	chr12	21911654	21912364	GCGTGGTGGAGATCACTGGCAAGCACGAAGAAAGGCAGGATGAACATGGC	NM_031970.1	14010864	GO:0000502|GO:0005625|GO:0005626|GO:0005634|GO:0005737|GO:0005886|GO:0009986|GO:0030018|GO:0043292|GO:0006916|GO:0006950|GO:0042802|GO:0043130	HSPB1	-	ILMN_1374332	420	S	NP_114176.1	NM_031970.1	GI_14010864-S	NM_031970.1	Hsp25; Hsp27	ILMN_294934
1170017	0.000187663	11.3346	up	-0.33529	3.16737	Crygb_mapped	301468	PREDICTED: Rattus norvegicus crystallin, gamma B (mapped) (Crygb_mapped), mRNA.				chr9	63731004	63731053	CCGGGAGAGTACAGGAGATATCTTGACTGGGGGGCTGCAAACGCCAAAGT	XM_217421.4	109486211		CRYGB_MAPPED	-	ILMN_1362063	478	S	XP_217421.4	XM_217421.4	GI_62655161-S	XM_217421.4		ILMN_69790
6180136	4.64528e-05	10.6663	up	0.0590336	3.47403	Bfsp1	25394	PREDICTED: Rattus norvegicus beaded filament structural protein 1 (Bfsp1), mRNA.		GO:0005737|GO:0005856|GO:0005882|GO:0016020	GO:0005212|GO:0005212				AAGGCTTGAAGGAAGAGAGTGTCTGGGGCCAGTAGGGGAAGTGCTTTGAG	XM_001053697.1	109470910	GO:0005737|GO:0005856|GO:0005882|GO:0016020|GO:0005212|GO:0005212	BFSP1		ILMN_1349456	1642	S	XP_001053697.1	XM_001053697.1	GI_34858823-S	XM_001053697.1		ILMN_281658
6520128	0.000308747	9.12943	up	-0.374774	2.81575	Crygc	24277	PREDICTED: Rattus norvegicus crystallin, gamma C (Crygc), mRNA.	GO:0001654|GO:0008150|GO:0043010	GO:0005575	GO:0005212|GO:0005212	chr9	63720658	63720707	GGGGCGCTGTAGATGCTAAGGCAGGCTCTTTGCGGAGGGTGGTAGATTTA	XM_343582.3	109486209	GO:0005575|GO:0001654|GO:0008150|GO:0043010|GO:0005212|GO:0005212	CRYGC	-	ILMN_1356459	489	S	XP_343583.2	XM_343582.3	GI_62655160-S	XM_343582.3		ILMN_69607
6650537	5.83375e-05	6.87935	up	-0.0467787	2.73549	S100a6	85247	Rattus norvegicus S100 calcium binding protein A6 (S100a6), mRNA.	GO:0007049|GO:0008283	GO:0001726|GO:0001726|GO:0005634|GO:0005634|GO:0005737|GO:0005737	GO:0005509|GO:0005509|GO:0005509|GO:0005515|GO:0008083|GO:0008270|GO:0008270|GO:0015075|GO:0042803|GO:0042803|GO:0048154|GO:0048154|GO:0048306|GO:0048306	chr2	182895708	182895757	CTCTGGCAAGGAGGGTGACAAGCACACCCTGAGCAAGAAGGAGCTGAAGG	NM_053485.2	31543610	GO:0001726|GO:0001726|GO:0005634|GO:0005634|GO:0005737|GO:0005737|GO:0007049|GO:0008283|GO:0005509|GO:0005509|GO:0005509|GO:0005515|GO:0008083|GO:0008270|GO:0008270|GO:0015075|GO:0042803|GO:0042803|GO:0048154|GO:0048154|GO:0048306|GO:0048306	S100A6	+	ILMN_1350480	96	S	NP_445937.1	NM_053485.2	GI_31543610-S	NM_053485.2		ILMN_281107
2320292	7.6366e-06	6.31331	up	0.0345787	2.69297	Lgals3	83781	Rattus norvegicus lectin, galactose binding, soluble 3 (Lgals3), mRNA.	GO:0001501|GO:0001501|GO:0030154|GO:0030198|GO:0030198	GO:0005578|GO:0005578|GO:0005634|GO:0005634|GO:0005634|GO:0005737|GO:0005737|GO:0005737	GO:0005515|GO:0005515|GO:0005529|GO:0019863	chr15	23338849	23338898	GACATAACCCTCACCAGCGCTTCCCACGCCATGATCTAAGCCAGAAGGGG	NM_031832.1	13929189	GO:0005578|GO:0005578|GO:0005634|GO:0005634|GO:0005634|GO:0005737|GO:0005737|GO:0005737|GO:0001501|GO:0001501|GO:0030154|GO:0030198|GO:0030198|GO:0005515|GO:0005515|GO:0005529|GO:0019863	LGALS3	+	ILMN_1370840	791	S	NP_114020.1	NM_031832.1	GI_13929189-S	NM_031832.1	MGC105387; gal-3	ILMN_302648
2030070	0.000184731	6.17826	up	0.112902	2.7401	Lenep	113917	Rattus norvegicus lens epithelial protein (Lenep), mRNA.				chr2	181598112	181598161	CAGTGACCCCACCAACCCACACACTTGAAGAACCAGGAATGGACTGCCCC	NM_053614.1	16758411		LENEP	-	ILMN_1374833	496	S	NP_446066.1	NM_053614.1	GI_16758411-S	NM_053614.1	Elp; Lep503	ILMN_268779
510722	0.000232319	5.56798	up	-0.131915	2.34524	Hmox1	24451	Rattus norvegicus heme oxygenase (decycling) 1 (Hmox1), mRNA.	GO:0001525|GO:0001666|GO:0002246|GO:0006644|GO:0006788|GO:0006788|GO:0006916|GO:0006979|GO:0007242|GO:0007264|GO:0008217|GO:0008219|GO:0008285|GO:0008630|GO:0031670|GO:0032764|GO:0034101|GO:0035094|GO:0042167|GO:0042167|GO:0042542|GO:0043123|GO:0043123|GO:0043305|GO:0043392|GO:0043433|GO:0043619|GO:0043627|GO:0045768|GO:0050896|GO:0050896|GO:0051090|GO:0055072|GO:0055114	GO:0005634|GO:0005634|GO:0005634|GO:0005730|GO:0005783|GO:0005792|GO:0005829|GO:0005886|GO:0005901	GO:0004392|GO:0004392|GO:0004392|GO:0004630|GO:0004871|GO:0004871|GO:0005506|GO:0005515|GO:0016491|GO:0016491|GO:0019899|GO:0020037|GO:0020037|GO:0046872	chr19	13969337	13969386	CGATGGGTCCTCACACTCAGTTTCCTGTTGGCGACCGTGGCAGTGGGAAT	NM_012580.2	61098187	GO:0005634|GO:0005634|GO:0005634|GO:0005730|GO:0005783|GO:0005792|GO:0005829|GO:0005886|GO:0005901|GO:0001525|GO:0001666|GO:0002246|GO:0006644|GO:0006788|GO:0006788|GO:0006916|GO:0006979|GO:0007242|GO:0007264|GO:0008217|GO:0008219|GO:0008285|GO:0008630|GO:0031670|GO:0032764|GO:0034101|GO:0035094|GO:0042167|GO:0042167|GO:0042542|GO:0043123|GO:0043123|GO:0043305|GO:0043392|GO:0043433|GO:0043619|GO:…	HMOX1	+	ILMN_1650285	924	S	NP_036712.1	NM_012580.2	GI_6981031	NM_012580.2	Hmox; Ho-1; Ho1; Heox; hsp32; HEOXG	ILMN_58538
1190309	0.00378043	5.30163	up	-0.0235166	2.38292	Nupr1	113900	Rattus norvegicus nuclear protein 1 (Nupr1), mRNA.	GO:0002526|GO:0009636|GO:0016049|GO:0042771|GO:0043065|GO:0048147	GO:0005634|GO:0005634		chr1	185770401	185770450	CCGGACCCAGCTAAAGGGCAAGTTAGGAGCGAGAAGCAGAGGGTAGATGG	NM_053611.1	16758405	GO:0005634|GO:0005634|GO:0002526|GO:0009636|GO:0016049|GO:0042771|GO:0043065|GO:0048147	NUPR1	-	ILMN_1354048	452	S	NP_446063.1	NM_053611.1	GI_16758405-S	NM_053611.1	p8	ILMN_293992
3290010	0.000410169	4.33052	up	0.135954	2.25049	Lim2	114903	Rattus norvegicus lens intrinsic membrane protein 2 (Lim2), mRNA.	GO:0002088|GO:0002088|GO:0008150|GO:0043010	GO:0005886|GO:0005923|GO:0016020|GO:0016021|GO:0031982	GO:0003674|GO:0005212	chr1	93811884	93811933	AGTGGGAGGGAACTGAGACGAAGACATAAGCCTCCACCTGCACTGAGGGG	NM_053771.1	16758607	GO:0005886|GO:0005923|GO:0016020|GO:0016021|GO:0031982|GO:0002088|GO:0002088|GO:0008150|GO:0043010|GO:0003674|GO:0005212	LIM2	+	ILMN_1369335	731	S	NP_446223.1	NM_053771.1	GI_16758607-S	NM_053771.1	Mp19; MP20	ILMN_274935
2120528	0.000662322	4.22151	up	0.164401	2.24216	Gfap	24387	Rattus norvegicus glial fibrillary acidic protein (Gfap), mRNA.	GO:0009611|GO:0045103	GO:0005622|GO:0005624|GO:0005737|GO:0005882|GO:0005882|GO:0005882|GO:0044464|GO:0005737|GO:0005882	GO:0005198|GO:0005200|GO:0005515|GO:0005198	chr10	92060056	92060105	GTGTACCCTCTCGGAAGCTGGTTGGTGGGCAGGTGAGGAAGAAATGGAGC	NM_017009.1	8393430	GO:0005622|GO:0005624|GO:0005737|GO:0005882|GO:0005882|GO:0005882|GO:0044464|GO:0005737|GO:0005882|GO:0009611|GO:0045103|GO:0005198|GO:0005200|GO:0005515|GO:0005198	GFAP	-	ILMN_1376423	2487	S	NP_058705.1	NM_017009.1	GI_62657130-A	NM_017009.1		ILMN_292575
2690093	0.0001552	3.88541	up	0.0323186	1.99039	Tubb6	307351	Rattus norvegicus tubulin, beta 6 (Tubb6), mRNA.	GO:0007018|GO:0051258	GO:0005737|GO:0005874|GO:0043234	GO:0000166|GO:0003924|GO:0005198|GO:0005525	chr18	63928951	63929000	TGTCCGAGTACCAGCAGTACCAGGACGCCACAGTCAACGATGGGGAAGAG	NM_001025675.1	71043679	GO:0005737|GO:0005874|GO:0043234|GO:0007018|GO:0051258|GO:0000166|GO:0003924|GO:0005198|GO:0005525	TUBB6	+	ILMN_1358531	1287	S	NP_001020846.1	NM_001025675.1	GI_62664564-S	NM_001025675.1	MGC116110; RGD1305887	ILMN_264936
2450064	0.00122354	3.76622	up	0.141048	2.05417	LOC298076	298076	PREDICTED: Rattus norvegicus similar to hypothetical protein (LOC298076), mRNA.							AGGACCCTGCTGTTGGAGTCTCGTCGCTGGAAGGAAAGCTGGAAACGCTC	XM_216406.3	62648936		LOC298076		ILMN_1366855	4723	S	XP_216406.3	XM_216406.3	GI_62648936-S	XM_216406.3		ILMN_48708
110348	3.22645e-05	3.47252	up	0.010677	1.80666	Timp1	116510	Rattus norvegicus TIMP metallopeptidase inhibitor 1 (Timp1), mRNA.	GO:0001775|GO:0007568|GO:0010033|GO:0034097|GO:0042060|GO:0043066|GO:0043434|GO:0051045|GO:0051216	GO:0005576|GO:0005578|GO:0005604|GO:0005604|GO:0031012	GO:0005515|GO:0005515|GO:0008191|GO:0008191|GO:0008191	chrX	12542585	12542634	GCCTGCCACGGAATCCAGATTTGTGCACCTGGCAATACCTTGGGGTCTCG	NM_053819.1	16758665	GO:0005576|GO:0005578|GO:0005604|GO:0005604|GO:0031012|GO:0001775|GO:0007568|GO:0010033|GO:0034097|GO:0042060|GO:0043066|GO:0043434|GO:0051045|GO:0051216|GO:0005515|GO:0005515|GO:0008191|GO:0008191|GO:0008191	TIMP1	-	ILMN_1359200	601	S	NP_446271.1	NM_053819.1	GI_16758665-S	NM_053819.1	TIMP-1; Timp	ILMN_289015
2510397	0.0153694	3.45916	up	0.0628684	1.85329	Clic3	296566	Rattus norvegicus chloride intracellular channel 3 (Clic3), mRNA.				chr3	3624392	3624441	ACCACTGGACCATGAACTGGCACAGGAGCCACACCTTTCTGAATCCCGCC	NM_001013080.1	61556881		CLIC3	+	ILMN_1361129	770	S	NP_001013098.1	NM_001013080.1	GI_61556881-S	NM_001013080.1	MGC109225	ILMN_276827
6450270	0.000117358	3.35789	up	0.022832	1.77039	Gja3	79217	Rattus norvegicus gap junction protein, alpha 3 (Gja3), mRNA.	GO:0007154|GO:0009268|GO:0042542	GO:0005886|GO:0005921|GO:0005921|GO:0005922|GO:0016021|GO:0030054|GO:0045121	GO:0005243|GO:0005515|GO:0042802	chr15	36052809	36052858	AAGGGGCTCACTGACAGCAGTGGCAGCAGCTTAGAGGAGAGTGCCTTGGT	NM_024376.1	13242278	GO:0005886|GO:0005921|GO:0005921|GO:0005922|GO:0016021|GO:0030054|GO:0045121|GO:0007154|GO:0009268|GO:0042542|GO:0005243|GO:0005515|GO:0042802	GJA3	-	ILMN_1364441	1275	S	NP_077352.1	NM_024376.1	GI_13242278-S	NM_024376.1		ILMN_274677
3780056	0.000669984	3.33633	up	0.105313	1.84357	S100a4	24615	Rattus norvegicus S100 calcium-binding protein A4 (S100a4), mRNA.		GO:0005634|GO:0005730|GO:0005737|GO:0043005	GO:0005509|GO:0005509|GO:0005509|GO:0005515|GO:0005515|GO:0005515|GO:0042802|GO:0042803|GO:0046982|GO:0048306	chr2	182886408	182887116	GGAGCTGCCTAGCTTCCTGGGGAGAAGGACAGACGAAGCTGCATTCCAGA	NM_012618.1	6981325	GO:0005634|GO:0005730|GO:0005737|GO:0043005|GO:0005509|GO:0005509|GO:0005509|GO:0005515|GO:0005515|GO:0005515|GO:0042802|GO:0042803|GO:0046982|GO:0048306	S100A4	+	ILMN_1365192	173	S	NP_036750.1	NM_012618.1	GI_6981325-S	NM_012618.1	RNP9KA; PEL98; MTS1; 18A2; CAPL; P9ka; 42A	ILMN_287435
5910372	5.38438e-05	3.31225	up	0.0285847	1.7564	Cyp26a1	154985	Rattus norvegicus cytochrome P450, family 26, subfamily A, polypeptide 1 (Cyp26a1), mRNA.	GO:0007417|GO:0007417|GO:0009952|GO:0009952|GO:0014032|GO:0014032|GO:0034653|GO:0042573|GO:0042573|GO:0048384|GO:0048384		GO:0001972|GO:0004497|GO:0005506|GO:0008401|GO:0009055|GO:0020037|GO:0046872				GCTGCTAAATGGACCTCCTACAATGAAGACAAGCCCCACCGTCTACCCTG	NM_130408.1	18426827	GO:0007417|GO:0007417|GO:0009952|GO:0009952|GO:0014032|GO:0014032|GO:0034653|GO:0042573|GO:0042573|GO:0048384|GO:0048384|GO:0001972|GO:0004497|GO:0005506|GO:0008401|GO:0009055|GO:0020037|GO:0046872	CYP26A1		ILMN_1366914	1420	S	NP_569092.1	NM_130408.1	GI_18426827-S	NM_130408.1	Cyp26	ILMN_51787
6520500	0.000226235	3.20419	up	0.00648518	1.68644	Cp	294942	PREDICTED: Rattus norvegicus hypothetical LOC294942 (LOC294942), mRNA.							TACATAGTCCACTTACACCTGCACTGAAAGGACTCTGCAAAGTGGCAACA	XM_215541.2	34855490		LOC294942		ILMN_1364744	3365	S	XP_215541.2	XM_215541.2	GI_34855490-S	XM_215541.2		ILMN_59432
2070286	0.000226926	3.16284	up	0.0784094	1.73963	Chi3l1	89824	Rattus norvegicus chitinase 3-like 1 (Chi3l1), mRNA.	GO:0005975|GO:0006032	GO:0005576	GO:0003824|GO:0004568|GO:0005529|GO:0043169|GO:0045735	chr13	47147262	47147311	GGCTCGGACCTGGTGAACAGGGAAATAGGGTAGGACGGTGGGATTGTGAA	NM_053560.1	61657900	GO:0005576|GO:0005975|GO:0006032|GO:0003824|GO:0004568|GO:0005529|GO:0043169|GO:0045735	CHI3L1	+	ILMN_1359657	1329	S	NP_446012.1	NM_053560.1	GI_62659338-S	NM_053560.1	MGC109420	ILMN_300448
3710347	4.4352e-05	3.10448	up	-0.107255	1.5271	Gpd1	60666	Rattus norvegicus glycerol-3-phosphate dehydrogenase 1 (soluble) (Gpd1), mRNA.	GO:0005975|GO:0005975|GO:0006072|GO:0006094|GO:0006094|GO:0006116|GO:0046168|GO:0046486|GO:0055114	GO:0005625|GO:0005625|GO:0005737|GO:0005829|GO:0005829|GO:0009331	GO:0004367|GO:0004367|GO:0004367|GO:0004367|GO:0004368|GO:0005488|GO:0051287|GO:0051287	chr7	138466039	138466088	ATGAAGGTCAGAGCCATTGGGAAAGGTGAAGTGGGGGAGCCCTGTCATCG	NM_022215.2	57527918	GO:0005625|GO:0005625|GO:0005737|GO:0005829|GO:0005829|GO:0009331|GO:0005975|GO:0005975|GO:0006072|GO:0006094|GO:0006094|GO:0006116|GO:0046168|GO:0046486|GO:0055114|GO:0004367|GO:0004367|GO:0004367|GO:0004367|GO:0004368|GO:0005488|GO:0051287|GO:0051287	GPD1	+	ILMN_1353571	2598	S	NP_071551.2	NM_022215.2	GI_57527918-S	NM_022215.2	MGC93453; Gpd3; GPDH	ILMN_272560
2810451	0.00106432	3.07924	up	0.176806	1.79938	Cd24	25145	Rattus norvegicus CD24 antigen (Cd24), mRNA.	GO:0001666|GO:0001775|GO:0001959|GO:0002237|GO:0002237|GO:0002329|GO:0002329|GO:0002523|GO:0002523|GO:0002842|GO:0002842|GO:0002863|GO:0002863|GO:0002904|GO:0002904|GO:0006800|GO:0006800|GO:0006955|GO:0007155|GO:0007157|GO:0007157|GO:0007159|GO:0007159|GO:0007166|GO:0007166|GO:0007166|GO:0007204|GO:0007267|GO:0007267|GO:0007274|GO:0007274|GO:0007275|GO:0007406|GO:0007406|GO:0008624|GO:0008624|GO:…	GO:0005624|GO:0005624|GO:0005886|GO:0005886|GO:0009897|GO:0009897|GO:0009897|GO:0009897|GO:0009897|GO:0031225|GO:0031362|GO:0031362|GO:0031528|GO:0031528|GO:0045121|GO:0045121|GO:0046658|GO:0060170|GO:0060170	GO:0005515|GO:0019901|GO:0030246|GO:0030246|GO:0030296|GO:0043499	chr20	47507439	47507488	CCGTCTTTAGAAACCTACCCGGGAACAAGGAGACCTCACAGACCCGAAGC	NM_012752.2	52138587	GO:0005624|GO:0005624|GO:0005886|GO:0005886|GO:0009897|GO:0009897|GO:0009897|GO:0009897|GO:0009897|GO:0031225|GO:0031362|GO:0031362|GO:0031528|GO:0031528|GO:0045121|GO:0045121|GO:0046658|GO:0060170|GO:0060170|GO:0001666|GO:0001775|GO:0001959|GO:0002237|GO:0002237|GO:0002329|GO:0002329|GO:0002523|GO:0002523|GO:0002842|GO:0002842|GO:0002863|GO:0002863|GO:0002904|GO:0002904|GO:0006800|GO:0006800|GO:…	CD24	+	ILMN_1364569	1620	S	NP_036884.1	NM_012752.2	GI_52138587-S	NM_012752.2	MGC93641; Cd24a	ILMN_280157
4200050	0.000195931	3.03232	up	0.0651068	1.66553	Serping1	295703	Rattus norvegicus serine (or cysteine) peptidase inhibitor, clade G, member 1 (Serping1), mRNA.	GO:0006958|GO:0007596|GO:0008150|GO:0045087	GO:0005575|GO:0005576|GO:0005576|GO:0005615|GO:0031093	GO:0001848|GO:0003674|GO:0004867|GO:0004867	chr3	67969038	67969087	GGGACCAGCGACACAAGTTCCCAGTCTTCATGGGCCGTGTATATGACCCC	NM_199093.1	40018557	GO:0005575|GO:0005576|GO:0005576|GO:0005615|GO:0031093|GO:0006958|GO:0007596|GO:0008150|GO:0045087|GO:0001848|GO:0003674|GO:0004867|GO:0004867	SERPING1	-	ILMN_1374314	1511	S	NP_954524.1	NM_199093.1	GI_40018557-S	NM_199093.1	MGC72585	ILMN_284514
4560440	0.000395408	2.94861	up	0.030388	1.59042	LOC362420	362420	PREDICTED: Rattus norvegicus similar to RIKEN cDNA 9030407H20 (predicted) (LOC362420), mRNA.							GACCAAAGCTGTAGACCATCACCCAGTGACCAACCCTGTTGCCCTTGGAC	XM_342740.2	62648055		LOC362420		ILMN_1351804	995	S	XP_342741.2	XM_342740.2	GI_62648055-S	XM_342740.2		ILMN_50097
6900593	0.00298673	2.82402	up	0.0984412	1.59619	C1s	192262	Rattus norvegicus complement component 1, s subcomponent (C1s), mRNA.	GO:0006508|GO:0006958|GO:0010001|GO:0045087|GO:0051591	GO:0005576	GO:0003674|GO:0004252|GO:0005509|GO:0008233	chr4	160736277	160736326	TCGACAGGTTGTCTGAAACACTATGCAGTCAGGGAACACAGCCTTTTTTC	NM_138900.1	20302094	GO:0005576|GO:0006508|GO:0006958|GO:0010001|GO:0045087|GO:0051591|GO:0003674|GO:0004252|GO:0005509|GO:0008233	C1S	-	ILMN_1367457	2705	S	NP_620255.1	NM_138900.1	GI_20302094-S	NM_138900.1	r-gsp	ILMN_266241
2570441	0.0109093	2.72135	up	0.0457018	1.49002	Dscr6_predicted	288239	PREDICTED: Rattus norvegicus Down syndrome critical region homolog 6 (human) (predicted) (Dscr6_predicted), mRNA.							GGAGCTCACTGCCACTCTGAATGTTACTCATCCGTAAGTCTCACCACCCC	XM_001055140.1	109494065		DSCR6_PREDICTED		ILMN_1359522	850	S	XP_001055140.1	XM_001055140.1	GI_62657674-S	XM_001055140.1		ILMN_291242
3710575	0.000353565	2.61927	up	-0.000988197	1.38818	Mt1a	24567	Rattus norvegicus metallothionein 1a (Mt1a), mRNA.	GO:0006875|GO:0006882|GO:0007263|GO:0010273	GO:0005764|GO:0005829	GO:0005507|GO:0008270|GO:0046872|GO:0046872	chr19	11261730	11261779	CACGTGCTGTGCCTGAAGTGACGAACAGTGCTGCTGCCCTCAGGTGTAAA	NM_138826.4	82617664	GO:0005764|GO:0005829|GO:0006875|GO:0006882|GO:0007263|GO:0010273|GO:0005507|GO:0008270|GO:0046872|GO:0046872	MT1A	-	ILMN_1367740	240	S	NP_620181.1	NM_138826.4	GI_61097892-S	NM_138826.4	Mt	ILMN_53575
4850722	0.00257069	2.61295	up	-0.0399862	1.3457	RGD1560732_predicted	499443	PREDICTED: Rattus norvegicus similar to LIM and senescent cell antigen-like domains 1 (predicted) (RGD1560732_predicted), mRNA.							GCAACCGTGTCATAGAAGGTGACGTGGTCTCTGCCCTCAACAAGGCCTGG	XM_001053331.1	109510059		RGD1560732_PREDICTED		ILMN_1650346	1009	S	XP_001053331.1	XM_001053331.1	GI_62666038	XM_001053331.1		ILMN_267308
6620368	7.63083e-06	2.60709	up	0.00205402	1.38449	Gdpd3_predicted	293490	PREDICTED: Rattus norvegicus glycerophosphodiester phosphodiesterase domain containing 3 (predicted) (Gdpd3_predicted), mRNA.							CCCCACAGCCCTAAGACACTACCTGGACAAGCAGGAACAAAGAGACTCAG	XR_009334.1	109462883		GDPD3_PREDICTED		ILMN_1364713	957	S		XR_009334.1	GI_62641284-S	XR_009334.1		ILMN_277604
4780324	1.49457e-05	2.59137	up	-0.0290878	1.34462	Carhsp1	260416	Rattus norvegicus calcium regulated heat stable protein 1 (Carhsp1), mRNA.	GO:0006355|GO:0019722	GO:0005737|GO:0005829	GO:0003677|GO:0005515|GO:0005515	chr10	6999990	7000039	CAGCCTGTAGACTTATTCTGGAACTGCAGAGTGTTGGGGAAGACCCCCTC	NM_152790.2	50054307	GO:0005737|GO:0005829|GO:0006355|GO:0019722|GO:0003677|GO:0005515|GO:0005515	CARHSP1	+	ILMN_1363966	2842	S	NP_690003.1	NM_152790.2	GI_50054307-S	NM_152790.2	Crhsp-24; Crhsp24	ILMN_287360
6980400	0.000261465	2.57626	up	-0.0368454	1.32844	Gltp_predicted	288707	PREDICTED: Rattus norvegicus glycolipid transfer protein (predicted) (Gltp_predicted), mRNA.							AGCTGCGGAGACCCAAGAAACTGCCTTGCTGCCTTAAACCGTCCTTCAGG	XM_001080376.1	109497488		GLTP_PREDICTED		ILMN_1369554	1764	S	XP_001080376.1	XM_001080376.1	GI_62659012-S	XM_001080376.1		ILMN_263517
4150131	7.33423e-05	2.53679	up	0.109977	1.45298	Txnip	117514	Rattus norvegicus thioredoxin interacting protein (Txnip), mRNA.	GO:0006350|GO:0006355|GO:0006979|GO:0006979|GO:0007049|GO:0009612|GO:0009749|GO:0030216|GO:0030216|GO:0032355|GO:0032570|GO:0042127|GO:0042493|GO:0042542|GO:0043065|GO:0051592	GO:0005634|GO:0005737|GO:0005737|GO:0005737|GO:0005737|GO:0005758	GO:0003674|GO:0004857|GO:0004857|GO:0005515|GO:0005515|GO:0005515	chr2	191360560	191360609	GCACTCCACCCGAGAACTGTGCAGCCAGAAAGTGTGAGCTGATGGAGGTG	NM_001008767.1	56912220	GO:0005634|GO:0005737|GO:0005737|GO:0005737|GO:0005737|GO:0005758|GO:0006350|GO:0006355|GO:0006979|GO:0006979|GO:0007049|GO:0009612|GO:0009749|GO:0030216|GO:0030216|GO:0032355|GO:0032570|GO:0042127|GO:0042493|GO:0042542|GO:0043065|GO:0051592|GO:0003674|GO:0004857|GO:0004857|GO:0005515|GO:0005515|GO:0005515	TXNIP	+	ILMN_1359696	2548	S	NP_001008767.1	NM_001008767.1	GI_56912220-S	NM_001008767.1	MGC94673; Vdup1	ILMN_280023
2680133	3.11992e-05	2.48814	up	-0.00413532	1.31093	Plp2	302562	Rattus norvegicus proteolipid protein 2 (colonic epithelium-enriched) (Plp2), mRNA.		GO:0005886|GO:0016020|GO:0016021	GO:0005515|GO:0019956	chrX	26878332	26878381	TGGGTGTGCCTAGATTCCCCTTTGCTCTGCAGTACCAGCAGCCAGACATG	NM_207601.1	46485404	GO:0005886|GO:0016020|GO:0016021|GO:0005515|GO:0019956	PLP2	+	ILMN_1349466	891	S	NP_997484.1	NM_207601.1	GI_46485404-S	NM_207601.1	A4-LSB; Plp2	ILMN_270465
7100450	0.012782	2.48061	up	0.219233	1.52993	Rai14	294804	Rattus norvegicus retinoic acid induced 14 (Rai14), mRNA.		GO:0005739|GO:0005739|GO:0005737|GO:0005856	GO:0005515|GO:0005515	chr2	59926409	59926458	CTGAAGGAGGCCCTGAACAGCCTCTCGCAGCTCTCATACTCCACAAGCTC	NM_001011947.1	58865463	GO:0005739|GO:0005739|GO:0005737|GO:0005856|GO:0005515|GO:0005515	RAI14	-	ILMN_1376614	2692	S	NP_001011947.1	NM_001011947.1	GI_62643037-A	NM_001011947.1		ILMN_298590
5700164	0.000261108	2.43775	up	0.0551477	1.3407	RGD1565561_predicted	498741	PREDICTED: Rattus norvegicus similar to O-acyltransferase (membrane bound) domain containing 1 (predicted) (RGD1565561_predicted), mRNA.							TGTATTGGCCCTGAGAAGGCACCCAGATACCAACACTGTCAAAGGTGGCC	XM_001061818.1	109505679		RGD1565561_PREDICTED		ILMN_1365849	2370	S	XP_001061818.1	XM_001061818.1	GI_62663490-S	XM_001061818.1		ILMN_300254
1940070	0.0152654	2.37316	up	0.0159104	1.26272	Pdlim1	54133	Rattus norvegicus PDZ and LIM domain 1 (elfin) (Pdlim1), mRNA.	GO:0001666|GO:0045449|GO:0045449	GO:0005667|GO:0005667|GO:0005737|GO:0005856	GO:0003713|GO:0003713|GO:0005515|GO:0005515|GO:0008270|GO:0046872	chr1	245350463	245350512	GGGGATCAGATTTATTGTGAAAAGCATGCCCGGGAGAGGGTCACACCACC	NM_017365.1	8393152	GO:0005667|GO:0005667|GO:0005737|GO:0005856|GO:0001666|GO:0045449|GO:0045449|GO:0003713|GO:0003713|GO:0005515|GO:0005515|GO:0008270|GO:0046872	PDLIM1	-	ILMN_1361838	964	S	NP_059061.1	NM_017365.1	GI_8393152-S	NM_017365.1	CLP36	ILMN_295234
4210471	0.000560761	2.35151	up	-0.101642	1.13195	LOC691569	691569	PREDICTED: Rattus norvegicus similar to Discs large homolog 5 (Placenta and prostate DLG) (Discs large protein P-dlg) (LOC691569), mRNA.				chrUn|NW_047892.1	1161225	1161274	GGCCGTACTTTCACCTCAGCCTCTCCAACTAATGTGCACTTTTTGAGGGA	XM_001078865.1	109513635		LOC691569	+	ILMN_1352010	864	S	XP_001078865.1	XM_001078865.1	GI_62646978-S	XM_001078865.1		ILMN_262749
3780446	2.63636e-05	2.26751	up	-0.0497274	1.13138	Gbp2	171164	Rattus norvegicus guanylate nucleotide binding protein 2 (Gbp2), mRNA.	GO:0006955		GO:0003924|GO:0005525	chr2	240540995	240541044	GACCACTGGGCAGCATCAGAAGAAGTTCGCCCAGCCACATATGTTCCTCC	NM_133624.1	19424349	GO:0006955|GO:0003924|GO:0005525	GBP2	+	ILMN_1362381	2096	S	NP_598308.1	NM_133624.1	GI_19424349-S	NM_133624.1	MGC93208	ILMN_289906
2370500	0.0157653	2.24037	up	0.120008	1.28375	Edn2	24324	Rattus norvegicus endothelin 2 (Edn2), mRNA.	GO:0001543|GO:0003100|GO:0007204|GO:0007205|GO:0008217|GO:0008284|GO:0010460|GO:0019221|GO:0019229|GO:0019722|GO:0042116|GO:0042310|GO:0045987|GO:0045987|GO:0045987|GO:0046887|GO:0046888|GO:0048016|GO:0048246	GO:0005576|GO:0005615|GO:0005615	GO:0005179|GO:0031708	chr5	140747892	140747941	CCAGGAGCAACCCCACAGCAGGACACAATTACCTAAGCCACACCTGGAGA	NM_012549.1	6978792	GO:0005576|GO:0005615|GO:0005615|GO:0001543|GO:0003100|GO:0007204|GO:0007205|GO:0008217|GO:0008284|GO:0010460|GO:0019221|GO:0019229|GO:0019722|GO:0042116|GO:0042310|GO:0045987|GO:0045987|GO:0045987|GO:0046887|GO:0046888|GO:0048016|GO:0048246|GO:0005179|GO:0031708	EDN2	+	ILMN_1355195	927	S	NP_036681.1	NM_012549.1	GI_6978792-S	NM_012549.1	Et2	ILMN_283779
2100041	0.000455131	2.19332	up	0.0316034	1.16472	A2m	24153	Rattus norvegicus alpha-2-macroglobulin (A2m), mRNA.	GO:0006953|GO:0006953|GO:0006954|GO:0007584|GO:0009611|GO:0010037|GO:0042221|GO:0051384	GO:0005576|GO:0005576|GO:0005634|GO:0005737|GO:0031093|GO:0005576	GO:0004867|GO:0005102|GO:0005515|GO:0017114|GO:0019899|GO:0019959|GO:0019966|GO:0030414|GO:0043120	chr4	158153304	158153353	GCCTGAGGACGCAGTGAATAAGAAGTGTTTCGCCAGAGCCCTGACCTCAG	NM_012488.1	6978424	GO:0005576|GO:0005576|GO:0005634|GO:0005737|GO:0031093|GO:0005576|GO:0006953|GO:0006953|GO:0006954|GO:0007584|GO:0009611|GO:0010037|GO:0042221|GO:0051384|GO:0004867|GO:0005102|GO:0005515|GO:0017114|GO:0019899|GO:0019959|GO:0019966|GO:0030414|GO:0043120	A2M	+	ILMN_1352975	4477	S	NP_036620.1	NM_012488.1	GI_6978424-S	NM_012488.1	Mam; AI893533; MGC114358; A2maa; A2MAC1; A2m1; RATA2MAC1	ILMN_302851
7040647	0.00788704	2.17999	up	-0.0574429	1.06688	Lcn2	170496	Rattus norvegicus lipocalin 2 (Lcn2), mRNA.	GO:0006810|GO:0009615	GO:0005576	GO:0005215|GO:0005488	chr3	11511586	11511635	TGAACAGACGGTGAGCGTGGCTGACTGGGATGTGCAGTGGCCTGATGGTT	NM_130741.1	18543344	GO:0005576|GO:0006810|GO:0009615|GO:0005215|GO:0005488	LCN2	-	ILMN_1363606	640	S	NP_570097.1	NM_130741.1	GI_18543344-S	NM_130741.1		ILMN_299720
4610672	0.000219674	2.17954	up	-0.0337111	1.09031	Ibrdc3_predicted	313806	PREDICTED: Rattus norvegicus IBR domain containing 3 (predicted) (Ibrdc3_predicted), mRNA.							GCCAGAAGAGTATGAAGTGGAGTGAAGGCCCCTGCTCTGAGAAGCACACT	XM_001060328.1	109477286		IBRDC3_PREDICTED		ILMN_1360589	1590	S	XP_001060328.1	XM_001060328.1	GI_62649702-S	XM_001060328.1		ILMN_272189
770398	0.000130566	2.17536	up	-0.0728357	1.04842	Fstl3	114031	Rattus norvegicus follistatin-like 3 (Fstl3), mRNA.	GO:0007283|GO:0030514	GO:0005576|GO:0005615|GO:0030141	GO:0005515|GO:0017106|GO:0048185	chr7	11437383	11437432	CCTCCAGTTTGGGGGCAAGGAGTTCCCAGAGTCTTTCTTACCACTCTCCA	NM_053629.2	31377479	GO:0005576|GO:0005615|GO:0030141|GO:0007283|GO:0030514|GO:0005515|GO:0017106|GO:0048185	FSTL3	-	ILMN_1365569	1719	S	NP_446081.1	NM_053629.2	GI_31377479-S	NM_053629.2	Flrg	ILMN_269142
6550242	0.00112894	2.17534	up	-0.0147068	1.10653	Tmod1	25566	Rattus norvegicus tropomodulin 1 (Tmod1), mRNA.	GO:0006979|GO:0030239|GO:0030239|GO:0030241|GO:0006979|GO:0030239	GO:0005634|GO:0005737|GO:0005737|GO:0005856|GO:0030016|GO:0030016|GO:0005856|GO:0030016	GO:0003779|GO:0004601|GO:0005523|GO:0005523|GO:0020037|GO:0004601|GO:0005523|GO:0020037	chr5	62668654	62668703	CTGCAGGGACAGCCAGCTCCACTCAGCTTCTCCTTGAAACACAACTGCAG	NM_013044.2	48675840	GO:0005634|GO:0005737|GO:0005737|GO:0005856|GO:0030016|GO:0030016|GO:0005856|GO:0030016|GO:0006979|GO:0030239|GO:0030239|GO:0030241|GO:0006979|GO:0030239|GO:0003779|GO:0004601|GO:0005523|GO:0005523|GO:0020037|GO:0004601|GO:0005523|GO:0020037	TMOD1	+	ILMN_1373707	2486	S	NP_037176.2	NM_013044.2	GI_48675840-S	NM_013044.2	E-Tmod; Tmod	ILMN_302474
3360066	0.00427084	2.17038	up	0.0741411	1.19209	LOC691487	691487	PREDICTED: Rattus norvegicus similar to Discs large homolog 5 (Placenta and prostate DLG) (Discs large protein P-dlg) (LOC691487), mRNA.				chrUn|NW_047891.1	51154	51203	GTCTCCAAGGCAAGCCACAGGCTATATGTCTATTCTGCAAAAGGAGCAGC	XM_001078495.1	109513619		LOC691487	+	ILMN_1371859	1184	S	XP_001078495.1	XM_001078495.1	GI_62718427-S	XM_001078495.1		ILMN_301859
940035	0.000237612	2.15605	up	0.0027132	1.11111	LOC501092	501092	PREDICTED: Rattus norvegicus similar to RIKEN cDNA 4930555G01 (LOC501092), mRNA.							AATTTCTACTCAGTGTTGGATGGCTTTTTCCTTAATACCCCCACGCCAAC	XM_576507.1	62654635		LOC501092		ILMN_1351971	1070	S	XP_576507.1	XM_576507.1	GI_62654635-S	XM_576507.1		ILMN_67684
3360687	0.0033292	2.13152	up	-0.00761738	1.08427	RGD1560687_predicted	500804	PREDICTED: Rattus norvegicus similar to Ferritin light chain (Ferritin L subunit) (predicted) (RGD1560687_predicted), mRNA.				chr7	13799538	13799587	CAGCGTCTCCTCAAGTTGCAGAACGAACTCGGGGGCCGTGCACTCTTCCA	XM_576192.2	109480319		RGD1560687_PREDICTED	+	ILMN_1366337	397	S	XP_576192.1	XM_576192.2	GI_34862823-S	XM_576192.2		ILMN_61346
5720270	0.00125809	2.1258	up	-0.0182153	1.06979	Hsf4_predicted	291960	PREDICTED: Rattus norvegicus heat shock transcription factor 4 (predicted) (Hsf4_predicted), mRNA.							TGGGAAAGACCACACGCTGGGAACCCCACTCATGCTAGATGTTCAGGCGG	XM_214668.3	62665144		HSF4_PREDICTED		ILMN_1362609	1322	S	XP_214668.3	XM_214668.3	GI_62665144-S	XM_214668.3		ILMN_56888
5550408	0.000174923	2.10632	up	-0.0208679	1.05386	Mgst1	171341	Rattus norvegicus microsomal glutathione S-transferase 1 (Mgst1), mRNA.	GO:0006749|GO:0006749	GO:0005739|GO:0005739|GO:0005741|GO:0005743|GO:0005743|GO:0005783|GO:0005792|GO:0005792|GO:0016020	GO:0004364|GO:0004364|GO:0016740	chr4	175263669	175263718	CACAGGCTCTACCCTTTTGTACCTGGGTTAGACATTTAACATGACCGGCC	NM_134349.2	54262182	GO:0005739|GO:0005739|GO:0005741|GO:0005743|GO:0005743|GO:0005783|GO:0005792|GO:0005792|GO:0016020|GO:0006749|GO:0006749|GO:0004364|GO:0004364|GO:0016740	MGST1	+	ILMN_1370971	685	S	NP_599176.1	NM_134349.2	GI_54262182-S	NM_134349.2	MGC72699	ILMN_295208
4610017	0.000777039	2.10266	up	-0.0238986	1.04832	LOC363181	363181	PREDICTED: Rattus norvegicus similar to RIKEN cDNA 1700001E04 (LOC363181), mRNA.				chrUn|NW_047892.1	58720	58769	TGGAGGAAGTCAGAGAAGTGTTGATGCACATCAATCAAGAGCTGCTGGTC	XM_001061883.1	109513629		LOC363181	+	ILMN_1359502	867	S	XP_001061883.1	XM_001061883.1	GI_62718439-S	XM_001061883.1		ILMN_302948
6200575	0.0463811	2.10228	up	-0.209087	0.862866	RT1-A3	309627	Rattus norvegicus RT1 class I, A3 (RT1-A3), mRNA.	GO:0002474|GO:0006955|GO:0006955|GO:0006955|GO:0019882|GO:0019882|GO:0002474|GO:0002474	GO:0016020|GO:0016020|GO:0016020|GO:0016021|GO:0042612|GO:0016021|GO:0042612|GO:0016021|GO:0042612		chr20	5002027	5002076	CTGATGCTCCCTGTGATTCTATGGCTTCTGTGTGAAGGACTGTGGAGCCC	NM_001008830.1	57012347	GO:0016020|GO:0016020|GO:0016020|GO:0016021|GO:0042612|GO:0016021|GO:0042612|GO:0016021|GO:0042612|GO:0002474|GO:0006955|GO:0006955|GO:0006955|GO:0019882|GO:0019882|GO:0002474|GO:0002474	RT1-A3	+	ILMN_1376530	1204	S	NP_001008830.1	NM_001008830.1	GI_62665668-A	NM_001008830.1	RT1.A3; RT1-A	ILMN_286908
3610347	0.0110096	2.0918	up	0.154182	1.21893	Mlf1_predicted	310483	PREDICTED: Rattus norvegicus myeloid leukemia factor 1 (predicted) (Mlf1_predicted), mRNA.							GCGAAACGTGGATCATGAGCATCTAGGGTCACGGGAACTCAAAAGGAGAG	XM_001065492.1	109466772		MLF1_PREDICTED		ILMN_1361636	755	S	XP_001065492.1	XM_001065492.1	GI_62643537-S	XM_001065492.1		ILMN_274236
2470088	0.00290215	2.08818	up	0.0513535	1.1136	LOC501224	501224	PREDICTED: Rattus norvegicus similar to RIKEN cDNA 2610042L04 (LOC501224), mRNA.							GTCTCCAAGGCAAGCCATAGGCTATAAGTCTATTCTGCAAAAGGAGCAGC	XM_576647.1	62717797		LOC501224		ILMN_1368588	1119	S	XP_576647.1	XM_576647.1	GI_62717797-S	XM_576647.1		ILMN_48620
6940594	0.0014623	2.0866	up	0.119659	1.18081	LOC363434	363434	PREDICTED: Rattus norvegicus similar to Discs large homolog 5 (Placenta and prostate DLG) (Discs large protein P-dlg) (LOC363434), mRNA.				chrUn|NW_047996.1	44289	44338	TTACCATCACTAACTGCTTTTCTACTATGTCTCCAAGGCAAGCCACAGGC	XM_343756.3	109514027		LOC363434	-	ILMN_1367908	1035	S	XP_343757.2	XM_343756.3	GI_62718840-S	XM_343756.3		ILMN_65932
6370026	0.00237931	2.08215	up	-0.0744827	0.98359	LOC501089	501089	PREDICTED: Rattus norvegicus similar to Discs large homolog 5 (Placenta and prostate DLG) (Discs large protein P-dlg) (LOC501089), mRNA.			GO:0005509	chr9	5508703	5512522	CATCTGTGACCCCAGTGCCAAGCAACAGCAGGTCTGAAATTATCCAGCAG	XM_576504.1	62654625	GO:0005509	LOC501089	+	ILMN_1353587	605	S	XP_576504.1	XM_576504.1	GI_34874296-S	XM_576504.1		ILMN_301641
3710369	0.00451968	2.08199	up	0.0636934	1.12166	LOC501221	501221	PREDICTED: Rattus norvegicus similar to cDNA sequence AY358078 (LOC501221), mRNA.							ACCACCAGTAACTGCTTTTCTACTATGTCTCCAAGGCAAGCCACAGGCTA	XM_576644.1	62717789		LOC501221		ILMN_1350559	1394	S	XP_576644.1	XM_576644.1	GI_62717789-S	XM_576644.1		ILMN_48275
5860427	0.000500741	2.08171	up	0.078891	1.13666	LOC363433	363433	PREDICTED: Rattus norvegicus hypothetical LOC363433 (LOC363433), mRNA.				chrUn|NW_047995.1	14740	14789	GGATTGAATAGGCTGTACTTTCACCTCAGCTCTCTCCAACAAGTGTGCAC	XM_343755.3	109514025		LOC363433	-	ILMN_1364278	853	S	XP_343756.3	XM_343755.3	GI_62718836-S	XM_343755.3		ILMN_65683
2320403	0.000973146	2.08125	up	-0.0739994	0.983451	Ca3	54232	Rattus norvegicus carbonic anhydrase 3 (Ca3), mRNA.				chr2	88105909	88105958	CCTGAGACAGGAAGGAGGGAATGCCAGCACTGAAGCTGAGAGTTTGTACT	NM_019292.3	40538863		CA3	-	ILMN_1368331	1605	S	NP_062165.2	NM_019292.3	GI_40538863-S	NM_019292.3	Car3	ILMN_266519
5910402	0.000193044	2.06577	up	0.0420053	1.08868	LOC287622	287622	PREDICTED: Rattus norvegicus similar to adaptor molecule SRCASM (LOC287622), mRNA.							TCAAGTGCCTGAGGAGGCCACTGCATCAGGCGGCCTTTAGGTGTAGTTAG	XM_220861.3	62656777		LOC287622		ILMN_1360052	2874	S	XP_220861.3	XM_220861.3	GI_62656777-S	XM_220861.3		ILMN_67961
4850519	0.000453538	2.0485	up	0.0651859	1.09976	LOC501093	501093	PREDICTED: Rattus norvegicus similar to RIKEN cDNA 2610042L04 (LOC501093), mRNA.							TGCCGGTGGAGAAGACTGAACTGCCAGCATCCTCTGTGGAGACAAAATGC	XM_576508.1	62654637		LOC501093		ILMN_1361958	859	S	XP_576508.1	XM_576508.1	GI_62654637-S	XM_576508.1		ILMN_67765
7000324	0.0470544	2.04736	up	-0.125897	0.907867	Spp1	25353	Rattus norvegicus secreted phosphoprotein 1 (Spp1), mRNA.	GO:0001649|GO:0006954|GO:0007155|GO:0007155|GO:0007155|GO:0010033|GO:0030154|GO:0045780|GO:0048545|GO:0048685	GO:0005615|GO:0005737|GO:0042995|GO:0045177|GO:0048471					CAGCCTGGAACATCAGAGCCACGAGTTTCACAGCCATGAGGACAAGCTAG	NM_012881.1	6981579	GO:0005615|GO:0005737|GO:0042995|GO:0045177|GO:0048471|GO:0001649|GO:0006954|GO:0007155|GO:0007155|GO:0007155|GO:0010033|GO:0030154|GO:0045780|GO:0048545|GO:0048685	SPP1		ILMN_1352642	895	S	NP_037013.1	NM_012881.1	GI_6981579-S	NM_012881.1	OSP	ILMN_288356
2970215	0.00113197	2.04462	up	0.0298817	1.06172	LOC501250	501250	PREDICTED: Rattus norvegicus similar to Reticulocalbin 1 precursor (LOC501250), mRNA.							GATGCACATCAATCAAGAGCTGCTGGTCACCCAGAAAGACTGTGCACGTG	XM_576669.1	62717900		LOC501250		ILMN_1360904	1309	S	XP_576669.1	XM_576669.1	GI_62717900-S	XM_576669.1		ILMN_54530
4590044	0.00270583	2.03603	up	0.00506821	1.03083	RGD1566189_predicted	499244	PREDICTED: Rattus norvegicus similar to ferritin light chain (predicted) (RGD1566189_predicted), mRNA.				chr1	169029778	169029827	TGCACCGACCGCCTCAGCACCTCCACCCGAGTGAACCTCTAAAGCTACTA	XM_574537.2	109459270		RGD1566189_PREDICTED	-	ILMN_1363374	799	S	XP_574537.1	XM_574537.2	GI_62641148-S	XM_574537.2		ILMN_49099
1090048	0.0320909	2.03203	up	0.0329095	1.05583	RT1-A1	24973	Rattus norvegicus RT1 class Ia, locus A1 (RT1-A1), mRNA.	GO:0002474|GO:0006955|GO:0019882	GO:0016020|GO:0016021|GO:0042612		chr20	5059163	5059212	GCTGTGGCCATCATTGCAGCTGTGATCATTGGAGCTGTGGTGACTGTTGT	NM_001008827.1	57012423	GO:0016020|GO:0016021|GO:0042612|GO:0002474|GO:0006955|GO:0019882	RT1-A1	+	ILMN_1351487	955	S	NP_001008827.1	NM_001008827.1	GI_57012423-S	NM_001008827.1	RT1A-1; RT1.A1(N)	ILMN_299965
4730176	0.000113309	2.00313	up	0.043911	1.04617	LOC313824	313824	PREDICTED: Rattus norvegicus hypothetical LOC313824 (LOC313824), mRNA.				chr5|NW_047748.1	14212	14261	CATGTGATATGATGGCGCCCCACCCTGAGCTTGTGAAACACGTGAGCCTG	XM_233790.4	109475954		LOC313824	+	ILMN_1359369	1103	S	XP_233790.4	XM_233790.4	GI_62650222-S	XM_233790.4		ILMN_48711
3140300	0.00187658	2.00222	up	0.0494337	1.05104	LOC363181	363181	PREDICTED: Rattus norvegicus similar to RIKEN cDNA 1700001E04 (LOC363181), mRNA.				chrUn|NW_047892.1	54689	58514	GACCCCAGTGCCAAGCAACAGCAGGTCTGAAGTTCTCCAGCAGAAACTGG	XM_001061883.1	109513629		LOC363181	+	ILMN_1373894	612	S	XP_001061883.1	XM_001061883.1	GI_34882704-S	XM_001061883.1		ILMN_302948
2320494	0.00525137	1.99532	up	0.0767013	1.07332	Nol3	85383	Rattus norvegicus nucleolar protein 3 (apoptosis repressor with CARD domain) (Nol3), mRNA.	GO:0001666|GO:0006397|GO:0008380|GO:0042981|GO:0042981	GO:0005622|GO:0005634|GO:0005739|GO:0005739|GO:0016528|GO:0016528	GO:0005515|GO:0005515|GO:0042802	chr19	35095777	35095826	GTCTTGAAGGGGGGACCTGAGAGAAAACTGGAGTAGACAGAAGCCACACG	NM_053516.2	50582541	GO:0005622|GO:0005634|GO:0005739|GO:0005739|GO:0016528|GO:0016528|GO:0001666|GO:0006397|GO:0008380|GO:0042981|GO:0042981|GO:0005515|GO:0005515|GO:0042802	NOL3	+	ILMN_1361150	1298	S	NP_445968.2	NM_053516.2	GI_50582541-S	NM_053516.2	Arc	ILMN_265280
5080142	0.000377883	1.99161	up	0.011578	1.00551	LOC316186	316186	PREDICTED: Rattus norvegicus similar to RIKEN cDNA 1700001E04 (LOC316186), mRNA.							GGTAGGCTTTTTCCTTAATACCCCCACTCCAACAAAACAGACCTACCTTC	XM_236876.3	62717902		LOC316186		ILMN_1650304	1638	S	XP_236876.3	XM_236876.3	GI_62717902	XM_236876.3		ILMN_54620
3140601	0.00209037	1.98723	up	0.00380287	0.99456	RGD1560687_predicted	500804	PREDICTED: Rattus norvegicus similar to Ferritin light chain (Ferritin L subunit) (predicted) (RGD1560687_predicted), mRNA.				chr7	13799934	13799983	CTCTACACCGGCCGCCTCAGCACCTCCACCCGAATGAACGTCTAAAGCCA	XM_576192.2	109480319		RGD1560687_PREDICTED	+	ILMN_1367581	793	S	XP_576192.1	XM_576192.2	GI_62651820-S	XM_576192.2		ILMN_61346
60075	0.00400422	1.96121	up	-6.42776e-05	0.97168	RGD1560729_predicted	366411	PREDICTED: Rattus norvegicus similar to ribosomal protein S24 (predicted) (RGD1560729_predicted), mRNA.							AGGGGAACTGCAAAGGCCAATGCTGGTGCTGGCAAAAAGTGAGTGGAGAC	XM_001055827.1	109476745		RGD1560729_PREDICTED		ILMN_1356910	388	S	XP_001055827.1	XM_001055827.1	GI_62649227-S	XM_001055827.1		ILMN_267076
2480341	0.00268872	1.95649	up	-0.0761446	0.892121	LOC498374	498374	PREDICTED: Rattus norvegicus similar to Discs large homolog 5 (Placenta and prostate DLG) (Discs large protein P-dlg) (LOC498374), mRNA.				chr14	49657086	49657135	GATGCACATCAATCAAGAGCTGCTGGTCATCCAGAAAGACCGTGCATGTG	XM_573609.2	109499741		LOC498374	+	ILMN_1368258	928	S	XP_573609.1	XM_573609.2	GI_62660520-S	XM_573609.2		ILMN_55678
6860280	6.94798e-05	1.94849	up	0.108112	1.07047	Rnase4	56759	Rattus norvegicus ribonuclease, RNase A family 4 (Rnase4), mRNA.		GO:0005576	GO:0003676|GO:0004519|GO:0004522|GO:0016787	chr15	27090205	27090254	AGGTGGTTTGACACCCCACACAGATAGACATGTCGGCAGAACACCAATGC	NM_020082.2	47575856	GO:0005576|GO:0003676|GO:0004519|GO:0004522|GO:0016787	RNASE4	+	ILMN_1362410	1101	S	NP_064467.1	NM_020082.2	GI_47575856-S	NM_020082.2		ILMN_295502
1340403	0.00084815	1.9473	up	0.107293	1.06877	LOC501245	501245	PREDICTED: Rattus norvegicus similar to cDNA sequence AY358078 (LOC501245), mRNA.							GACTACCATCACTAACTGCTTGTCTACTATGTCTCCAAGGCAAGCCACAG	XM_576664.1	62717886		LOC501245		ILMN_1361652	1449	S	XP_576664.1	XM_576664.1	GI_62717886-S	XM_576664.1		ILMN_53919
1570112	5.6311e-07	1.94289	up	0.00304489	0.961252	Pdpn	54320	Rattus norvegicus podoplanin (Pdpn), mRNA.	GO:0000902|GO:0000902|GO:0001946|GO:0006693|GO:0006693|GO:0006833|GO:0006833|GO:0006865|GO:0006865|GO:0006928|GO:0006954|GO:0007049|GO:0007049|GO:0007165|GO:0007165|GO:0007275|GO:0007399|GO:0008283|GO:0008283|GO:0008360|GO:0009790|GO:0010572|GO:0015884|GO:0015884|GO:0016337|GO:0016337|GO:0030324|GO:0030324|GO:0030335|GO:0035239|GO:0048286|GO:0048286|GO:0055093	GO:0001726|GO:0001726|GO:0005886|GO:0005886|GO:0005886|GO:0016021|GO:0016324|GO:0030027|GO:0030027|GO:0030175|GO:0030175	GO:0003674|GO:0005372|GO:0008517|GO:0008517|GO:0015171|GO:0015171|GO:0015250|GO:0015250	chr5	162142330	162142379	CCGGTCTTCGTGACATACCACATCTTCCCATGAGGACTCGGTGTTGCTGG	NM_019358.1	9506742	GO:0001726|GO:0001726|GO:0005886|GO:0005886|GO:0005886|GO:0016021|GO:0016324|GO:0030027|GO:0030027|GO:0030175|GO:0030175|GO:0000902|GO:0000902|GO:0001946|GO:0006693|GO:0006693|GO:0006833|GO:0006833|GO:0006865|GO:0006865|GO:0006928|GO:0006954|GO:0007049|GO:0007049|GO:0007165|GO:0007165|GO:0007275|GO:0007399|GO:0008283|GO:0008283|GO:0008360|GO:0009790|GO:0010572|GO:0015884|GO:0015884|GO:0016337|GO:…	PDPN	-	ILMN_1367443	1723	S	NP_062231.1	NM_019358.1	GI_9506742-S	NM_019358.1	Gp38; T1-alpha; RTI40; E11; OTS-8	ILMN_297672
2970156	0.00140237	1.93365	up	0.0912733	1.0426	LOC363320	363320	PREDICTED: Rattus norvegicus similar to Discs large homolog 5 (Placenta and prostate DLG) (Discs large protein P-dlg) (LOC363320), mRNA.				chrUn|NW_047851.1	2452104	2452153	GTAACTGCTTGTCTACTATGTCTCCAAGGCAAGCCACAGGCTATAAGCCA	XM_343660.3	109512956		LOC363320	-	ILMN_1352441	1127	S	XP_343661.3	XM_343660.3	GI_62660522-S	XM_343660.3		ILMN_54351
1980463	0.00212966	1.93322	up	0.0238031	0.974807	LOC691966	691966	PREDICTED: Rattus norvegicus similar to Sulfide:quinone oxidoreductase, mitochondrial precursor (LOC691966), mRNA.				chr3	109750734	109750783	GGCTATACCTCGTGCCCACTGGTGACTGGTTACAACCGTGTGATTCTTGC	XM_001080417.1	109468733		LOC691966	+	ILMN_1362763	757	S	XP_001080417.1	XM_001080417.1	GI_62645765-S	XM_001080417.1		ILMN_270324
2190408	0.00189193	1.92927	up	0.00782776	0.955885	Ftl1	29292	Rattus norvegicus ferritin light chain 1 (Ftl1), mRNA.							TCTGCACCGACCGCCTCAGCACCTCCACCGAATGAACCTCTAAAGCCACT	NM_022500.2	31542824		FTL1		ILMN_1366981	717	S	NP_071945.2	NM_022500.2	GI_31542824-S	NM_022500.2		ILMN_62100
6520132	0.00206071	1.92115	up	-0.0127412	0.929229	Nkg7	171062	Rattus norvegicus natural killer cell group 7 sequence (Nkg7), mRNA.		GO:0016020|GO:0016021		chr1	93814027	93814076	CCTTGTGAACAGAAGCCAAGGACATCAGGGTCAGCAGGATGTTTGGAGCC	NM_133540.1	19424201	GO:0016020|GO:0016021	NKG7	+	ILMN_1360097	635	S	NP_598224.1	NM_133540.1	GI_19424201-S	NM_133540.1		ILMN_289428
6520541	0.00278001	1.91778	up	-0.0956909	0.843749	MGC116197	367620	Rattus norvegicus similar to RIKEN cDNA 1700001E04 (MGC116197), mRNA.				chrUn|NW_047936.1	617789	623209	GAGGCCGGAATGAACATCTGTGTCCCCAGTGCCAAGCAACAGCAGGTTTG	NM_001025755.1	71043739		MGC116197	+	ILMN_1367132	573	S	NP_001020926.1	NM_001025755.1	GI_62718664-S	NM_001025755.1		ILMN_279388
6290193	0.00132784	1.91661	up	-0.0459677	0.892588	LOC690672	690672	PREDICTED: Rattus norvegicus similar to Discs large homolog 5 (Placenta and prostate DLG) (Discs large protein P-dlg) (LOC690672), mRNA.				chrUn|NW_047851.1	3008577	3008626	AAAGGCTCTGTGAAGAGGCCGGAATGAACATCTGTGACCCCAGTGCCACG	XM_001075162.1	109512976		LOC690672	-	ILMN_1372588	616	S	XP_001075162.1	XM_001075162.1	GI_34878092-S	XM_001075162.1		ILMN_276273
2680162	0.00289841	1.91436	up	0.17814	1.115	Ifitm3	361673	PREDICTED: Rattus norvegicus interferon induced transmembrane protein 3 (Ifitm3), mRNA.	GO:0008285|GO:0009607	GO:0005794|GO:0005886|GO:0016020|GO:0016021|GO:0016023		chr1	201198756	201198805	CCAGACTTGATAGAGGATTCTGGTTTCTGATCCTGACGTGCTCCACCATC	XM_341957.2	62641591	GO:0005794|GO:0005886|GO:0016020|GO:0016021|GO:0016023|GO:0008285|GO:0009607	IFITM3	-	ILMN_1352762	502	S	XP_341958.1	XM_341957.2	GI_62641591-S	XM_341957.2		ILMN_265471
6130110	0.000584963	1.91089	up	-0.0134743	0.920774	Fabp7	80841	Rattus norvegicus fatty acid binding protein 7, brain (Fabp7), mRNA.	GO:0001964|GO:0006810|GO:0021846|GO:0022008|GO:0050673|GO:0060134	GO:0005634|GO:0005737|GO:0005737|GO:0042995|GO:0042995|GO:0043025|GO:0043025	GO:0005215|GO:0005504|GO:0008289	chr20	36814024	36815913	GGCAAAATGGTTGTGACTCTCACCTTTGGGGATGTCGTTGCTGTTCGCTG	NM_030832.1	13540629	GO:0005634|GO:0005737|GO:0005737|GO:0042995|GO:0042995|GO:0043025|GO:0043025|GO:0001964|GO:0006810|GO:0021846|GO:0022008|GO:0050673|GO:0060134|GO:0005215|GO:0005504|GO:0008289	FABP7	+	ILMN_1361259	416	S	NP_110459.1	NM_030832.1	GI_13540629-S	NM_030832.1		ILMN_262569
6180239	0.00321603	1.90972	up	0.0370712	0.970431	RGD1561055_predicted	501644	PREDICTED: Rattus norvegicus similar to Ferritin light chain 2 (Ferritin L subunit 2) (Ferritin subunit LG) (predicted) (RGD1561055_predicted), mRNA.				chrX	139087870	139087919	AGCACCTCACTCTGAAGCACTACTAGGCCTCTGTGCCTTCCAAGGGGCTC	XM_577041.2	109511223		RGD1561055_PREDICTED	-	ILMN_1365578	739	S	XP_577041.1	XM_577041.2	GI_62667408-S	XM_577041.2		ILMN_60942
6770176	0.000943275	1.90376	up	-0.108433	0.820416	Pthr1	56813	Rattus norvegicus parathyroid hormone receptor 1 (Pthr1), mRNA.	GO:0001501|GO:0001501|GO:0001503|GO:0002062|GO:0002062|GO:0002076|GO:0002076|GO:0006874|GO:0006874|GO:0007189|GO:0007189|GO:0007200|GO:0007200|GO:0007204|GO:0007568|GO:0008284|GO:0008284|GO:0008285|GO:0008285|GO:0030282|GO:0030282|GO:0030282|GO:0045453|GO:0045453|GO:0048469|GO:0048469	GO:0005622|GO:0005634|GO:0005737|GO:0016020|GO:0016323|GO:0031526	GO:0004872|GO:0004930|GO:0004991|GO:0004991|GO:0004991	chr8	115099861	115099910	CCCTACCAGTCACTATGGCGGTTCCCAAGGACGATGGATTCCTTAACGGC	NM_020073.1	9910335	GO:0005622|GO:0005634|GO:0005737|GO:0016020|GO:0016323|GO:0031526|GO:0001501|GO:0001501|GO:0001503|GO:0002062|GO:0002062|GO:0002076|GO:0002076|GO:0006874|GO:0006874|GO:0007189|GO:0007189|GO:0007200|GO:0007200|GO:0007204|GO:0007568|GO:0008284|GO:0008284|GO:0008285|GO:0008285|GO:0030282|GO:0030282|GO:0030282|GO:0045453|GO:0045453|GO:0048469|GO:0048469|GO:0004872|GO:0004930|GO:0004991|GO:0004991|GO:…	PTHR1	-	ILMN_1351948	1715	S	NP_064458.1	NM_020073.1	GI_9910335-S	NM_020073.1	PTHrel; Pthr	ILMN_291049
4850600	7.3356e-05	1.90157	up	-0.00566473	0.921527	Ramp2	58966	PREDICTED: Rattus norvegicus receptor (calcitonin) activity modifying protein 2 (Ramp2), mRNA.	GO:0001666|GO:0006886|GO:0007186|GO:0007565|GO:0008277|GO:0032355|GO:0032570|GO:0032870	GO:0005575|GO:0016021	GO:0001664|GO:0004872|GO:0008565|GO:0015027|GO:0015027|GO:0015027|GO:0046982				GGAGTACGAGGCAGACAAGTTTGGCCTGGGCTTCCCAAATCCCTTGGCAG	XM_001081831.1	109519552	GO:0005575|GO:0016021|GO:0001666|GO:0006886|GO:0007186|GO:0007565|GO:0008277|GO:0032355|GO:0032570|GO:0032870|GO:0001664|GO:0004872|GO:0008565|GO:0015027|GO:0015027|GO:0015027|GO:0046982	RAMP2		ILMN_1362437	219	S	XP_001081831.1	XM_001081831.1	GI_13928891-S	XM_001081831.1		ILMN_295390
1570121	0.000403003	1.89923	up	0.0538931	0.979309	LOC501400	501400	PREDICTED: Rattus norvegicus similar to Discs large homolog 5 (Placenta and prostate DLG) (Discs large protein P-dlg) (LOC501400), mRNA.				chrUn|NW_047892.1	1689891	1689940	AGCTTTTTGCTTAATACCCCCACTCCAACAAAACAGACCTACTTCCACTC	XM_576813.2	109513654		LOC501400	-	ILMN_1364822	1114	S	XP_576813.2	XM_576813.2	GI_62718433-S	XM_576813.2		ILMN_60890
2900162	0.0355469	1.89659	up	-0.00703354	0.916376	Lad1_predicted	313325	PREDICTED: Rattus norvegicus ladinin (predicted) (Lad1_predicted), mRNA.							GTGTGCCTGTGACATCTCCACACTATGTCCTAGACCTGTTGATGGCTCCC	XM_001063663.1	109498683		LAD1_PREDICTED		ILMN_1372499	2343	S	XP_001063663.1	XM_001063663.1	GI_62659370-S	XM_001063663.1		ILMN_277059
1780458	0.00449143	1.8954	up	0.0723538	0.994853	LOC497812	497812	PREDICTED: Rattus norvegicus hypothetical gene supported by NM_138881 (LOC497812), mRNA.							AGAACATCGAAGGGTAGGACATCCCACACTGATTTCAAAGTTTTGGCGTC	XM_579659.1	62650398		LOC497812		ILMN_1365908	3136	S	XP_579659.1	XM_579659.1	GI_62650398-S	XM_579659.1		ILMN_57674
70538	0.00135658	1.88423	up	0.0917971	1.00578	Litaf	65161	PREDICTED: Rattus norvegicus LPS-induced TN factor (Litaf), mRNA.	GO:0006350|GO:0006355|GO:0006915|GO:0043123	GO:0005576|GO:0005765|GO:0005794|GO:0005813|GO:0016020	GO:0004871|GO:0005515|GO:0005515|GO:0050699				ACGAGCCCATGCTTCAATGCCGAGAGATTGGCTGCTGGAACCCCCTGAAG	XM_001078236.1	109489656	GO:0005576|GO:0005765|GO:0005794|GO:0005813|GO:0016020|GO:0006350|GO:0006355|GO:0006915|GO:0043123|GO:0004871|GO:0005515|GO:0005515|GO:0050699	LITAF		ILMN_1357137	1512	S	XP_001078236.1	XM_001078236.1	GI_62655631-S	XM_001078236.1		ILMN_278510
1240050	0.00428742	1.88411	up	-0.0189291	0.894957	LOC501470	501470	PREDICTED: Rattus norvegicus similar to RIKEN cDNA 4930555G01 (LOC501470), mRNA.							GAACATCTGTGACCCCAGTGCCACGCAACAGCAGGTAGGGTTAGGCCTCA	XM_576880.1	62718770		LOC501470		ILMN_1370234	640	S	XP_576880.1	XM_576880.1	GI_62718770-S	XM_576880.1		ILMN_60522
2510592	0.0022211	1.88328	up	-0.0372352	0.87601	Chdh	290551	Rattus norvegicus choline dehydrogenase (Chdh), mRNA.	GO:0006066	GO:0005743|GO:0005743|GO:0005743	GO:0008812|GO:0050660	chr16	5380664	5380713	GGCTCTCCTATCCCAGGATTGACTGGTATGTGCTGCCTCCTGGACGTTTG	NM_198731.2	55741626	GO:0005743|GO:0005743|GO:0005743|GO:0006066|GO:0008812|GO:0050660	CHDH	+	ILMN_1370073	3273	S	NP_942026.1	NM_198731.2	GI_55741626-S	NM_198731.2	MGC93763	ILMN_281784
3290427	0.000410731	1.87841	up	0.00737152	0.916887	Rras_predicted	361568	PREDICTED: Rattus norvegicus Harvey rat sarcoma oncogene, subgroup R (predicted) (Rras_predicted), mRNA.							TGTGTCCTGCTGTAGCCTCAAGTGACCAGCACAAGCTCTCGGGACCAGCT	XM_001080661.1	109461901		RRAS_PREDICTED		ILMN_1360518	717	S	XP_001080661.1	XM_001080661.1	GI_62639694-S	XM_001080661.1		ILMN_273721
3360095	0.000152268	1.87657	up	0.0159557	0.924052	LOC691575	691575	PREDICTED: Rattus norvegicus similar to similar to RIKEN cDNA 1700001E04 (LOC691575), mRNA.				chrUn|NW_047892.1	1212288	1212337	GGCGTTTTCCTTAATACCCCCACTCCAACAAAACAGACCTACTTCCACTC	XM_001078898.1	109513637		LOC691575	+	ILMN_1354122	1092	S	XP_001078898.1	XM_001078898.1	GI_62654631-S	XM_001078898.1		ILMN_262909
1090746	0.000321071	1.87209	up	0.00686436	0.911512	Anxa2	56611	Rattus norvegicus annexin A2 (Anxa2), mRNA.	GO:0001525|GO:0001525|GO:0030199|GO:0030199|GO:0042730|GO:0042730|GO:0051917|GO:0001525|GO:0030199|GO:0042730	GO:0005737|GO:0005737|GO:0005737|GO:0005769|GO:0005769|GO:0005886|GO:0042383|GO:0042383|GO:0043234|GO:0048471|GO:0005576|GO:0005604|GO:0005737|GO:0005769|GO:0042383|GO:0042470	GO:0005509|GO:0005515|GO:0005515|GO:0005546|GO:0051015|GO:0004859|GO:0005509|GO:0005544|GO:0008092	chr8	73933759	73933808	ACGACTGAAGGGCTTGGCATGGTGGATTGCCCAGAAGTGGCCCTACCTGT	NM_019905.1	9845233	GO:0005737|GO:0005737|GO:0005737|GO:0005769|GO:0005769|GO:0005886|GO:0042383|GO:0042383|GO:0043234|GO:0048471|GO:0005576|GO:0005604|GO:0005737|GO:0005769|GO:0042383|GO:0042470|GO:0001525|GO:0001525|GO:0030199|GO:0030199|GO:0042730|GO:0042730|GO:0051917|GO:0001525|GO:0030199|GO:0042730|GO:0005509|GO:0005515|GO:0005515|GO:0005546|GO:0051015|GO:0004859|GO:0005509|GO:0005544|GO:0008092	ANXA2	+	ILMN_1364260	1055	S	NP_063970.1	NM_019905.1	GI_9845233-S	NM_019905.1	annexin II; ANX2	ILMN_280449
5670301	0.000221878	1.8627	up	0.0264057	0.923799	LOC498371	498371	PREDICTED: Rattus norvegicus similar to RIKEN cDNA 2610042L04 (LOC498371), mRNA.							GGCTTTTTCCTTAATACCCCCACTCCAACAAACAGACCTACTTCCACTCC	XM_573606.1	62660512		LOC498371		ILMN_1352952	1503	S	XP_573606.1	XM_573606.1	GI_62660512-S	XM_573606.1		ILMN_55306
70037	0.00410376	1.86238	up	0.054546	0.951694	LOC301444	301444	PREDICTED: Rattus norvegicus pseudogene for diazepam binding inhibitor 1 (LOC301444), mRNA.			GO:0000062|GO:0005488	chr9	58472152	58472201	CTGTGGGTGACATAAATACAGATAGGCCTGGGCTGTTGGACCTCAAGGGC	XM_237195.1	27683950	GO:0000062|GO:0005488	LOC301444	-	ILMN_1354116	107	S	XP_237195.1	XM_237195.1	GI_27683950-S	XM_237195.1		ILMN_265239
2230746	0.00145404	1.86121	up	0.046076	0.942316	LOC501398	501398	PREDICTED: Rattus norvegicus similar to RIKEN cDNA 1700001E04 (LOC501398), mRNA.							GTACTTGTCCTGAGTGGTCACCCAGAAGAGTTTCATGGAGATTAGTTCAC	XM_576811.1	62718445		LOC501398		ILMN_1367588	985	S	XP_576811.1	XM_576811.1	GI_62718445-S	XM_576811.1		ILMN_60520
2570181	0.000552991	1.85508	up	-0.0383227	0.853157	Hrsp12	65151	Rattus norvegicus heat-responsive protein 12 (Hrsp12), mRNA.		GO:0005634|GO:0005737|GO:0005739	GO:0004519|GO:0016787	chr7	69930872	69930921	ATCGCTGTCCAGGGGCCTTTCACCACAGCAGGACTGTAAGGAGCCATGCT	NM_031714.1	14269571	GO:0005634|GO:0005737|GO:0005739|GO:0004519|GO:0016787	HRSP12	-	ILMN_1356825	433	S	NP_113902.1	NM_031714.1	GI_14269571-S	NM_031714.1	PSP1; Psp	ILMN_295084
5570408	0.000224399	1.85072	up	0.00950899	0.897595	Bcar3_predicted	310838	PREDICTED: Rattus norvegicus breast cancer anti-estrogen resistance 3 (predicted) (Bcar3_predicted), mRNA.				chr2	219187846	219187895	CCAGATCCTAACTGCCCTCTCACGGAAACTGGAACCTCCTTCTGGAAAGC	XM_227657.4	109465514		BCAR3_PREDICTED	+	ILMN_1369511	2816	S	XP_227657.4	XM_227657.4	GI_62644275-S	XM_227657.4		ILMN_67740
1410148	0.00341988	1.85055	up	-0.0410222	0.846931	Spin1	361217	Rattus norvegicus spindlin 1 (Spin1), mRNA.	GO:0007049|GO:0007275|GO:0007276	GO:0005634|GO:0005819		chr17	19950571	19955286	GCCCGATTCCAATGATTCGCCTCCAGCAGAAAGGGAGCCAGGAGAAGTTG	NM_001024796.1	67078425	GO:0005634|GO:0005819|GO:0007049|GO:0007275|GO:0007276	SPIN1	-	ILMN_1360891	829	S	NP_001019967.1	NM_001024796.1	GI_62643251-S	NM_001024796.1		ILMN_277962
6110154	0.00322243	1.85028	up	0.061759	0.9495	LOC367381	367381	PREDICTED: Rattus norvegicus similar to RIKEN cDNA 4930555G01 (LOC367381), mRNA.				chrUn|NW_047892.1	200104	200153	CTCTGTGAAGAGGCCGGAATGAACATCTGTGCCCCCAGTGCCACGCAACA	XM_576810.2	109513633		LOC367381	+	ILMN_1353963	621	S	XP_576810.2	XM_576810.2	GI_34882722-S	XM_576810.2		ILMN_60433
3170465	0.00127463	1.8372	up	-0.0187211	0.858792	A3galt2	171553	Rattus norvegicus alpha 1,3-galactosyltransferase 2 (A3galt2), mRNA.	GO:0005975|GO:0006688	GO:0005794|GO:0016020	GO:0016757|GO:0016758|GO:0030145|GO:0046872|GO:0047276	chr5	147993973	147994022	TTGGCAAGGCCATTCAAGGGAAGCCTCTTGTGGGACCCTTCAGCTCGGTC	NM_138524.2	40254730	GO:0005794|GO:0016020|GO:0005975|GO:0006688|GO:0016757|GO:0016758|GO:0030145|GO:0046872|GO:0047276	A3GALT2	+	ILMN_1368384	1741	S	NP_612533.1	NM_138524.2	GI_40254730-S	NM_138524.2		ILMN_292051
7330056	0.000882725	1.83469	up	-0.00825367	0.867286	RGD1563431_predicted	501876	PREDICTED: Rattus norvegicus similar to large subunit ribosomal protein L36a (predicted) (RGD1563431_predicted), mRNA.							AACATTTTGAACTAGGAGGTGACAAGAAGAGAAAGGGCCAAGTGATCCAG	XM_001063124.1	109499183		RGD1563431_PREDICTED		ILMN_2040666	296	S	XP_001063124.1	XM_001063124.1	GI_62659944-S	XM_001063124.1		ILMN_296283
7000139	0.00115737	1.83463	up	-0.0463402	0.829148	Pygl	64035	Rattus norvegicus liver glycogen phosphorylase (Pygl), mRNA.	GO:0005975|GO:0005977|GO:0005977|GO:0005977|GO:0005977|GO:0005980|GO:0006015|GO:0042593|GO:0042593	GO:0005625|GO:0005625|GO:0005625|GO:0005625|GO:0005634|GO:0005730|GO:0005737|GO:0005886	GO:0000166|GO:0002060|GO:0002060|GO:0005524|GO:0005524|GO:0005529|GO:0005529|GO:0008144|GO:0008144|GO:0008144|GO:0008184|GO:0008184|GO:0008184|GO:0008184|GO:0008184|GO:0008184|GO:0008184|GO:0016208|GO:0016208|GO:0016757|GO:0030170|GO:0032052|GO:0032052|GO:0042803	chr6	92298541	92298590	CCGAACAATCAGGGAGTATGCCAAGGACATCTGGAACATGGAGCCTTCCG	NM_022268.1	11560086	GO:0005625|GO:0005625|GO:0005625|GO:0005625|GO:0005634|GO:0005730|GO:0005737|GO:0005886|GO:0005975|GO:0005977|GO:0005977|GO:0005977|GO:0005977|GO:0005980|GO:0006015|GO:0042593|GO:0042593|GO:0000166|GO:0002060|GO:0002060|GO:0005524|GO:0005524|GO:0005529|GO:0005529|GO:0008144|GO:0008144|GO:0008144|GO:0008184|GO:0008184|GO:0008184|GO:0008184|GO:0008184|GO:0008184|GO:0008184|GO:0016208|GO:0016208|GO:…	PYGL	-	ILMN_1349760	2460	S	NP_071604.1	NM_022268.1	GI_11560086-S	NM_022268.1		ILMN_273818
2340017	0.00972268	1.83369	up	-0.0527553	0.821995	LOC363380	363380	PREDICTED: Rattus norvegicus similar to cDNA sequence AY358078 (LOC363380), mRNA.							GCCAGAATGATCATCTGTGCCCCCAGTGCCAAGCAACAGCAGGTCTGAAA	XM_343715.2	62718437		LOC363380		ILMN_1371698	485	S	XP_343716.2	XM_343715.2	GI_62718437-S	XM_343715.2		ILMN_60155
1850100	0.000219436	1.82989	up	-0.0582365	0.813522	Sart2_predicted	365583	PREDICTED: Rattus norvegicus squamous cell carcinoma antigen recognized by T cells 2 (predicted) (Sart2_predicted), mRNA.							AGCTTTGGCTGACCCCTCGTGCTTCTTTCTGGGAATGTTTGGCTTGACTG	XM_001053297.1	109510052		SART2_PREDICTED		ILMN_1356076	3467	S	XP_001053297.1	XM_001053297.1	GI_62666042-S	XM_001053297.1		ILMN_266692
2680278	0.00223105	1.81522	up	-0.108128	0.752018	RGD1563739_predicted	289930	PREDICTED: Rattus norvegicus similar to tumor protein, translationally-controlled 1 (predicted) (RGD1563739_predicted), mRNA.				chr15	15653883	15653932	CCATCCATACAACGCCAGGGCTTAGGACAAATGGGACTGATATCCTGAGC	XM_223826.4	109501385		RGD1563739_PREDICTED	-	ILMN_1356573	581	S	XP_223826.3	XM_223826.4	GI_62661143-S	XM_223826.4		ILMN_63320
6220070	0.000576974	1.80638	up	-0.0536615	0.799443	Mdk	81517	Rattus norvegicus midkine (Mdk), mRNA.	GO:0000087|GO:0007275|GO:0008283|GO:0009611|GO:0009611|GO:0009725|GO:0016477|GO:0030154|GO:0030325|GO:0042493|GO:0051384	GO:0005576|GO:0005615	GO:0008083|GO:0008201|GO:0008201	chr3	76309894	76309943	CCTCCTCTCCCACAGGCCCAAGATGTAACCCACCAGTGCCTTTTGTCTTC	NM_030859.1	13540680	GO:0005576|GO:0005615|GO:0000087|GO:0007275|GO:0008283|GO:0009611|GO:0009611|GO:0009725|GO:0016477|GO:0030154|GO:0030325|GO:0042493|GO:0051384|GO:0008083|GO:0008201|GO:0008201	MDK	-	ILMN_1356875	546	S	NP_110486.1	NM_030859.1	GI_13540680-S	NM_030859.1		ILMN_282679
6760440	0.00324172	1.80504	up	-0.00517101	0.846861	Ass	25698	Rattus norvegicus argininosuccinate synthetase (Ass), mRNA.				chr3	10622048	10622097	TGAAGGAGTACCATCGCCTTCAGAGCAAGGTCACCGCCAAATAGACCGTG	NM_013157.2	42475956		ASS	+	ILMN_1361110	1351	S	NP_037289.1	NM_013157.2	GI_42475956-S	NM_013157.2	ASSA; Ass1	ILMN_269217
4730292	8.55307e-05	1.80193	up	0.0290451	0.878591	Tmem123	363013	Rattus norvegicus transmembrane protein 123 (Tmem123), mRNA.		GO:0016020|GO:0016021	GO:0004872	chr8	4632407	4632456	CTGCTTCCTGTGCAAAATACAGGTCAGGGCCTTGAGGCAATGAGGACCTC	NM_001014205.1	62079144	GO:0016020|GO:0016021|GO:0004872	TMEM123	+	ILMN_1375096	2241	S	NP_001014227.1	NM_001014205.1	GI_62079144-S	NM_001014205.1	RGD1305625	ILMN_294911
2510072	0.0035522	1.79658	up	0.0386958	0.883952	LOC497841	497841	PREDICTED: Rattus norvegicus hypothetical gene supported by NM_016994 (LOC497841), mRNA.							TGGCCCGAGGCAGAGGAATGTCAGGATCAGAAGAACCAGAAACAGTGCGA	XM_579384.1	62718644		LOC497841		ILMN_1357368	4931	S	XP_579384.1	XM_579384.1	GI_62718644-S	XM_579384.1		ILMN_51249
1580594	0.000603227	1.78889	up	0.0608828	0.899946	Maf	54267	Rattus norvegicus v-maf musculoaponeurotic fibrosarcoma oncogene homolog (avian) (Maf), mRNA.	GO:0001816|GO:0001816|GO:0002088|GO:0006351|GO:0006355|GO:0006355|GO:0032330|GO:0045449|GO:0045944|GO:0045944|GO:0048468	GO:0005634|GO:0005634|GO:0005737|GO:0005737	GO:0003677|GO:0003690|GO:0003700|GO:0003700|GO:0005515|GO:0016563|GO:0042803|GO:0043565|GO:0043565|GO:0046982|GO:0046983	chr19	45859756	45859805	CACCGCCTACCCCACACATACCCTGGACTTGCACAAGGGTCAAAGATCTG	NM_019318.1	9506878	GO:0005634|GO:0005634|GO:0005737|GO:0005737|GO:0001816|GO:0001816|GO:0002088|GO:0006351|GO:0006355|GO:0006355|GO:0032330|GO:0045449|GO:0045944|GO:0045944|GO:0048468|GO:0003677|GO:0003690|GO:0003700|GO:0003700|GO:0005515|GO:0016563|GO:0042803|GO:0043565|GO:0043565|GO:0046982|GO:0046983	MAF	-	ILMN_1375563	1649	I	NP_062191.1	NM_019318.1	GI_9506878-I	NM_019318.1	cMaf; Maf2	ILMN_296013
1660739	0.00313715	1.78767	up	0.0410122	0.879093	LOC501399	501399	PREDICTED: Rattus norvegicus similar to Discs large homolog 5 (Placenta and prostate DLG) (Discs large protein P-dlg) (LOC501399), mRNA.				chrUn|NW_047892.1	1577112	1577161	GAGGCTCTGTGAAGAGGCCGGAATGAACATCTGTGACCCCAGTGCCACGC	XM_576812.2	109513650		LOC501399	+	ILMN_1371274	617	S	XP_576812.1	XM_576812.2	GI_62718449-S	XM_576812.2		ILMN_60702
7040112	8.52295e-06	1.7876	up	-0.0180432	0.819979	Tnfrsf12a	302965	Rattus norvegicus tumor necrosis factor receptor superfamily, member 12a (Tnfrsf12a), mRNA.	GO:0006931|GO:0006931|GO:0007155|GO:0007155|GO:0008219|GO:0008219|GO:0045773|GO:0045773	GO:0001726|GO:0001726|GO:0005886|GO:0005886|GO:0009986|GO:0009986|GO:0016021	GO:0004872|GO:0005515|GO:0005515	chr10	12940499	12940548	CCACCCACTCGGATGGACTGAAATGCCACTACCCTGAGTTTTAGCCCTGG	NM_181086.2	54262185	GO:0001726|GO:0001726|GO:0005886|GO:0005886|GO:0009986|GO:0009986|GO:0016021|GO:0006931|GO:0006931|GO:0007155|GO:0007155|GO:0008219|GO:0008219|GO:0045773|GO:0045773|GO:0004872|GO:0005515|GO:0005515	TNFRSF12A	-	ILMN_1373609	752	S	NP_851600.1	NM_181086.2	GI_54262185-S	NM_181086.2	MGC72653; Fn14	ILMN_301940
4200592	2.11331e-05	1.78754	up	0.0536354	0.891612	Ednrb	50672	Rattus norvegicus endothelin receptor type B (Ednrb), mRNA.	GO:0001755|GO:0001755|GO:0001934|GO:0006885|GO:0006885|GO:0007186|GO:0007200|GO:0007204|GO:0007422|GO:0007422|GO:0007497|GO:0007497|GO:0008217|GO:0008217|GO:0008217|GO:0030318|GO:0030318|GO:0030318|GO:0031620|GO:0042310|GO:0042311|GO:0043066|GO:0043473|GO:0048066|GO:0048066|GO:0048246|GO:0048265|GO:0048484|GO:0050678|GO:0051930	GO:0005624|GO:0005886|GO:0016021|GO:0031965	GO:0001600|GO:0001600|GO:0001600|GO:0001600|GO:0004872|GO:0004872|GO:0004930|GO:0004962|GO:0005515|GO:0005515|GO:0031702				CGGAAAACCGTGCTTGCGGAAAGGTGTGCACGCATGGGAGAGGGATTGTT	NM_017333.1	8393332	GO:0005624|GO:0005886|GO:0016021|GO:0031965|GO:0001755|GO:0001755|GO:0001934|GO:0006885|GO:0006885|GO:0007186|GO:0007200|GO:0007204|GO:0007422|GO:0007422|GO:0007497|GO:0007497|GO:0008217|GO:0008217|GO:0008217|GO:0030318|GO:0030318|GO:0030318|GO:0031620|GO:0042310|GO:0042311|GO:0043066|GO:0043473|GO:0048066|GO:0048066|GO:0048246|GO:0048265|GO:0048484|GO:0050678|GO:0051930|GO:0001600|GO:0001600|GO:…	EDNRB		ILMN_1360909	1664	S	NP_059029.1	NM_017333.1	GI_8393332-S	NM_017333.1	Etb; Ednra	ILMN_282469
5890411	0.00836464	1.78396	up	-0.108853	0.726233	H2-Ea	294269	Rattus norvegicus histocompatibility 2, class II antigen E alpha (H2-Ea), mRNA.	GO:0006952|GO:0006952|GO:0016064|GO:0016064|GO:0019882|GO:0019886|GO:0019886|GO:0050778|GO:0050778	GO:0005764|GO:0005886|GO:0009897|GO:0009897|GO:0016020|GO:0042613		chr20	4641044	4641093	CTCGCGGCAGATTCTCTGGTCTAATGTCTGGCTGGGGTTCTCCGTCTGCT	NM_001008847.1	57114291	GO:0005764|GO:0005886|GO:0009897|GO:0009897|GO:0016020|GO:0042613|GO:0006952|GO:0006952|GO:0016064|GO:0016064|GO:0019882|GO:0019886|GO:0019886|GO:0050778|GO:0050778	H2-EA	+	ILMN_1376935	905	S	NP_001008847.1	NM_001008847.1	GI_62665656-A	NM_001008847.1	RT1-Dah; RT1-u; RT1-Dal; RT1-Dak; RT1-Daa; RT1-Dac; RT1-Dad; RT1-Dab; MGC112637; RT1-Dam; RT1-Daf; RT1-Dan	ILMN_279838
360397	0.00159702	1.78057	up	-0.00693741	0.825399	Nme2	83782	Rattus norvegicus non-metastatic cells 2, protein (NM23B) expressed in (Nme2), mRNA.	GO:0002762|GO:0006165|GO:0006183|GO:0006228|GO:0006241|GO:0009117|GO:0030819|GO:0043066|GO:0043066|GO:0045618|GO:0045618|GO:0045682|GO:0045682|GO:0050679|GO:0050679	GO:0001726|GO:0001726|GO:0005737|GO:0005739|GO:0005739|GO:0005882|GO:0005886|GO:0030027|GO:0030027|GO:0048471	GO:0000166|GO:0000287|GO:0004550|GO:0004550|GO:0005515|GO:0005515|GO:0005515|GO:0005524|GO:0016301|GO:0016740	chr10	82587773	82587822	CAAGCGATTCGAGCAGAAGGGGTTCCGCCTGGTGGCCATGAAGTTCCTTC	NM_031833.2	55926144	GO:0001726|GO:0001726|GO:0005737|GO:0005739|GO:0005739|GO:0005882|GO:0005886|GO:0030027|GO:0030027|GO:0048471|GO:0002762|GO:0006165|GO:0006183|GO:0006228|GO:0006241|GO:0009117|GO:0030819|GO:0043066|GO:0043066|GO:0045618|GO:0045618|GO:0045682|GO:0045682|GO:0050679|GO:0050679|GO:0000166|GO:0000287|GO:0004550|GO:0004550|GO:0005515|GO:0005515|GO:0005515|GO:0005524|GO:0016301|GO:0016740	NME2	-	ILMN_1370390	246	S	NP_114021.2	NM_031833.2	GI_55926144-S	NM_031833.2	NDKB; p18-12d	ILMN_282013
780402	0.0017742	1.77727	up	0.0487762	0.878438	Gadd45a	25112	Rattus norvegicus growth arrest and DNA-damage-inducible 45 alpha (Gadd45a), mRNA.	GO:0000086|GO:0006469|GO:0006469|GO:0006974|GO:0006974|GO:0007050|GO:0007098|GO:0007098|GO:0051726|GO:0051726|GO:0006469|GO:0007098|GO:0051726		GO:0005515|GO:0005515|GO:0005515	chr4	96650372	96650421	GCAGTCACTCCCCACGCTGATGCAAGGATTACAGAAACTGATGTCAAGGG	NM_024127.2	61889084	GO:0000086|GO:0006469|GO:0006469|GO:0006974|GO:0006974|GO:0007050|GO:0007098|GO:0007098|GO:0051726|GO:0051726|GO:0006469|GO:0007098|GO:0051726|GO:0005515|GO:0005515|GO:0005515	GADD45A	-	ILMN_1650784	732	S	NP_077041.2	NM_024127.2	GI_13162297	NM_024127.2	Gadd45; Ddit1	ILMN_63705
4010021	0.00760098	1.77157	up	0.0249999	0.850031	LOC501223	501223	PREDICTED: Rattus norvegicus similar to Discs large homolog 5 (Placenta and prostate DLG) (Discs large protein P-dlg) (LOC501223), mRNA.				chrUn|NW_047836.1	192377	192426	AACTCGAACATGACACAGACCAGGACAAGATCTCCCTTGGAGAGAAGTGC	XM_576646.1	62717793		LOC501223	+	ILMN_1375122	656	S	XP_576646.1	XM_576646.1	GI_34877991-S	XM_576646.1		ILMN_262908
1230184	0.00746419	1.77054	up	0.250182	1.07437	Slc35d2_predicted	290959	PREDICTED: Rattus norvegicus solute carrier family 35, member D2 (predicted) (Slc35d2_predicted), mRNA.							TGCTCAAAGTCAGCCATGGGGCCCTCACTGTGTGCTGAGGAAGATATTTC	XM_001059113.1	109505338		SLC35D2_PREDICTED		ILMN_1373539	1238	S	XP_001059113.1	XM_001059113.1	GI_62663132-S	XM_001059113.1		ILMN_262891
1170451	0.000789946	1.77004	up	0.00799932	0.831783	Ezr	54319	Rattus norvegicus ezrin (Ezr), mRNA.	GO:0007159|GO:0008360|GO:0022614|GO:0030855|GO:0035088|GO:0051017|GO:0051017	GO:0001726|GO:0001931|GO:0005737|GO:0005829|GO:0005884|GO:0005884|GO:0005886|GO:0005902|GO:0005932|GO:0016324|GO:0016324|GO:0019898|GO:0019898|GO:0030175|GO:0042995|GO:0045177	GO:0005198|GO:0005198|GO:0005515|GO:0005515|GO:0008092|GO:0043621|GO:0043621|GO:0050839|GO:0051015|GO:0051015	chr1	41178652	41178701	AGGCCAGATTTTTATGACAGTTGCCGAATCACTTCCCGTTCGGAGCAGGG	NM_019357.1	52138520	GO:0001726|GO:0001931|GO:0005737|GO:0005829|GO:0005884|GO:0005884|GO:0005886|GO:0005902|GO:0005932|GO:0016324|GO:0016324|GO:0019898|GO:0019898|GO:0030175|GO:0042995|GO:0045177|GO:0007159|GO:0008360|GO:0022614|GO:0030855|GO:0035088|GO:0051017|GO:0051017|GO:0005198|GO:0005198|GO:0005515|GO:0005515|GO:0008092|GO:0043621|GO:0043621|GO:0050839|GO:0051015|GO:0051015	EZR	-	ILMN_1361603	2440	S	NP_062230.1	NM_019357.1	GI_52138520-S	NM_019357.1	MGC94076	ILMN_301483
1050465	0.000553143	1.76831	up	0.0349647	0.857333	C4-2	406161	Rattus norvegicus complement component 4, gene 2 (C4-2), mRNA.	GO:0006954|GO:0006956|GO:0008150	GO:0005576|GO:0005615	GO:0003674|GO:0004866|GO:0005515	chr20	4315754	4315803	GTCACCAGTGACCTCAAGGGAGACCCCCAGTACTTGCTGGACTCAAACAG	NM_001002805.1	50657361	GO:0005576|GO:0005615|GO:0006954|GO:0006956|GO:0008150|GO:0003674|GO:0004866|GO:0005515	C4-2	+	ILMN_1361837	5050	S	NP_001002805.1	NM_001002805.1	GI_50657361-S	NM_001002805.1	C4l	ILMN_271471
5860100	0.00103498	1.76063	up	0.000111198	0.816202	RGD1565798_predicted	500923	PREDICTED: Rattus norvegicus similar to tumor protein, translationally-controlled 1 (predicted) (RGD1565798_predicted), mRNA.				chr7	136156100	136156149	CTCCCGCTGCACTGCGTTCGCTCCGCGCTGTCAGGCTAGCGCCACTGTCT	XM_576332.2	109481247		RGD1565798_PREDICTED	-	ILMN_1351387	35	S	XP_576332.1	XM_576332.2	GI_62652999-S	XM_576332.2		ILMN_51737
4780341	0.00556619	1.75925	up	0.105621	0.920583	LOC689147	689147	PREDICTED: Rattus norvegicus hypothetical protein LOC689147 (LOC689147), mRNA.				chr5	29424951	29425000	GGGAAGGAACACTCGAAAGTAGGGATGTTGTTGGCGAAGTGGGAAGACTG	XM_001069739.1	109474719		LOC689147	+	ILMN_1369253	974	S	XP_001069739.1	XM_001069739.1	GI_62648693-S	XM_001069739.1		ILMN_270633
4810021	8.60377e-05	1.75861	up	-0.00825615	0.806182	Tspo	24230	Rattus norvegicus translocator protein (Tspo), mRNA.	GO:0006811	GO:0005739|GO:0005739|GO:0005739|GO:0016020|GO:0016021|GO:0031966	GO:0004872|GO:0008503	chr7	121599207	121599256	GTCCAGGAAGCCACCAGGTAGGTCAAGGTGGTCAGTGCTAAGTCCCATGC	NM_012515.1	6978574	GO:0005739|GO:0005739|GO:0005739|GO:0016020|GO:0016021|GO:0031966|GO:0006811|GO:0004872|GO:0008503	TSPO	+	ILMN_1349787	646	S	NP_036647.1	NM_012515.1	GI_6978574-S	NM_012515.1	PTBZR02; Ptbzr; RATPTBZR02; MBR	ILMN_276773
6940390	0.0148014	1.75485	up	0.0439372	0.855287	LOC501226	501226	PREDICTED: Rattus norvegicus hypothetical LOC501226 (LOC501226), mRNA.				chrUn|NW_047836.1	356198	356247	TCCAGGACAAGATCTCCCTTGGAGAGAAGTGCTACAGGAGGAGTACTACG	XM_576649.2	109512865		LOC501226	-	ILMN_1359466	713	S	XP_576649.2	XM_576649.2	GI_62717801-S	XM_576649.2		ILMN_48785
6450056	0.000372839	1.74131	up	0.0264035	0.826572	Tpm1	24851	Rattus norvegicus tropomyosin 1, alpha (Tpm1), transcript variant 9, mRNA.	GO:0006936|GO:0032781|GO:0051693|GO:0060048	GO:0030018|GO:0043234|GO:0005737|GO:0005856	GO:0003779|GO:0003779|GO:0042803|GO:0047485|GO:0051015|GO:0003779	chr8	71336950	71336999	CCTAGGGCCAGGCACAGACCGTGCTTTCTATTGTACAGAGGTGATCCTCC	NM_001034075.1	78000202	GO:0030018|GO:0043234|GO:0005737|GO:0005856|GO:0006936|GO:0032781|GO:0051693|GO:0060048|GO:0003779|GO:0003779|GO:0042803|GO:0047485|GO:0051015|GO:0003779	TPM1	-	ILMN_1354163	1015	S	NP_001029247.1	NM_001034075.1	GI_14192924-S	NM_001034075.1	Alpha-tm; Tma2; Tmsa	ILMN_263011
6510504	0.000471647	1.74054	up	0.0891229	0.888658	Rassf9	65053	Rattus norvegicus Ras association (RalGDS/AF-6) domain family (N-terminal) member 9 (Rassf9), mRNA.	GO:0007165|GO:0046907	GO:0005768|GO:0005768|GO:0005768|GO:0005829|GO:0005829|GO:0012510|GO:0012510	GO:0005515|GO:0005515	chr7	40541490	40541539	CACAGTCAGGATTCTGAAACGACTTTGGGAGATGTGCTACTGCTGGCAAC	NM_022959.1	12621141	GO:0005768|GO:0005768|GO:0005768|GO:0005829|GO:0005829|GO:0012510|GO:0012510|GO:0007165|GO:0046907|GO:0005515|GO:0005515	RASSF9	+	ILMN_1358814	1604	S	NP_075248.1	NM_022959.1	GI_12621141-S	NM_022959.1	P-cip1	ILMN_276496
2970017	0.000272188	1.73831	up	0.043696	0.841385	Capn2	29154	Rattus norvegicus calpain 2 (Capn2), mRNA.	GO:0001666|GO:0001824|GO:0001824|GO:0006508|GO:0006508|GO:0006508|GO:0007520|GO:0007520|GO:0016540	GO:0005622|GO:0005626|GO:0005737|GO:0005737|GO:0005886	GO:0004198|GO:0004198|GO:0004198|GO:0004198|GO:0005509|GO:0005509|GO:0005515|GO:0005515|GO:0008092|GO:0008233	chr13	98473476	98473525	AACCCCAGGGATGGTGCCTACGGCTCGGGAGAACAGGGCTCAGAAGATCC	NM_017116.2	41282236	GO:0005622|GO:0005626|GO:0005737|GO:0005737|GO:0005886|GO:0001666|GO:0001824|GO:0001824|GO:0006508|GO:0006508|GO:0006508|GO:0007520|GO:0007520|GO:0016540|GO:0004198|GO:0004198|GO:0004198|GO:0004198|GO:0005509|GO:0005509|GO:0005515|GO:0005515|GO:0008092|GO:0008233	CAPN2	-	ILMN_1348931	3354	S	NP_058812.1	NM_017116.2	GI_41282236-S	NM_017116.2		ILMN_270258
60471	4.5017e-05	1.73715	up	-0.0417176	0.755007	Cfd	54249	PREDICTED: Rattus norvegicus complement factor D (adipsin) (Cfd), mRNA.	GO:0006508|GO:0006957|GO:0006957|GO:0007219	GO:0005576|GO:0005576|GO:0005615|GO:0005615|GO:0005615|GO:0031093	GO:0004175|GO:0004252|GO:0004252|GO:0008233				GGTCGAAGCTGTGGTTACGTGGGGATCTCGAGTCTGTGGCAACCGGAGAA	XM_001077068.1	109481617	GO:0005576|GO:0005576|GO:0005615|GO:0005615|GO:0005615|GO:0031093|GO:0006508|GO:0006957|GO:0006957|GO:0007219|GO:0004175|GO:0004252|GO:0004252|GO:0008233	CFD		ILMN_1371456	654	S	XP_001077068.1	XM_001077068.1	GI_34862336-S	XM_001077068.1		ILMN_270657
6900048	0.00524515	1.73544	up	0.00015049	0.795451	LOC691672	691672	PREDICTED: Rattus norvegicus similar to Discs large homolog 5 (Placenta and prostate DLG) (Discs large protein P-dlg) (LOC691672), mRNA.				chrUn|NW_047892.1	1732959	1733008	GAAGAGAGAACTGCTGGTGGAGCAGACTGAACTGCAGGCATCCTCTGTGG	XM_001079224.1	109513656		LOC691672	-	ILMN_1352042	560	S	XP_001079224.1	XM_001079224.1	GI_34882716-S	XM_001079224.1		ILMN_264676
3140184	0.0317693	1.73246	up	-0.184574	0.608247	Eif4ebp1	116636	Rattus norvegicus eukaryotic translation initiation factor 4E binding protein 1 (Eif4ebp1), mRNA.	GO:0008286|GO:0008286|GO:0008286|GO:0031333|GO:0045947|GO:0045947|GO:0045947	GO:0005829	GO:0005515|GO:0005515|GO:0005515|GO:0005515|GO:0008190|GO:0008190|GO:0031369	chr16	69110686	69110735	GGTAATGACTCTCACCTACACCCTCCCTGCATCAAGCGCCAGCGAGTGGA	NM_053857.1	16758723	GO:0005829|GO:0008286|GO:0008286|GO:0008286|GO:0031333|GO:0045947|GO:0045947|GO:0045947|GO:0005515|GO:0005515|GO:0005515|GO:0005515|GO:0008190|GO:0008190|GO:0031369	EIF4EBP1	-	ILMN_1353239	617	S	NP_446309.1	NM_053857.1	GI_16758723-S	NM_053857.1	PHAS-I	ILMN_286648
6510068	0.0356737	1.72484	up	-0.0343376	0.752129	Pbld	171564	Rattus norvegicus phenazine biosynthesis-like protein domain containing (Pbld), mRNA.	GO:0009058		GO:0016853	chr20	25428011	25428060	GAGGCTCTGCTCCAATGCTGGGGAATATGGGTTTGTATGGGCTCTAAGGA	NM_138530.2	51491892	GO:0009058|GO:0016853	PBLD	+	ILMN_1371795	1698	S	NP_612539.2	NM_138530.2	GI_51491892-S	NM_138530.2	MGC93185	ILMN_296708
2680400	0.000602339	1.72339	up	-0.0516075	0.733638	LOC501225	501225	PREDICTED: Rattus norvegicus similar to cDNA sequence AY358078 (LOC501225), mRNA.							TCGAGGGACTCAGAGAAGTGCTGATACACATCAATCAAGAGCTGCTGGTC	XM_576648.1	62717799		LOC501225		ILMN_1374878	933	S	XP_576648.1	XM_576648.1	GI_62717799-S	XM_576648.1		ILMN_48703
4070347	0.000752076	1.72131	up	-0.0779415	0.705565	Anxa5	25673	Rattus norvegicus annexin A5 (Anxa5), mRNA.	GO:0010033|GO:0050819|GO:0051260|GO:0051260	GO:0005622|GO:0005622	GO:0005509|GO:0005515|GO:0005515|GO:0005544|GO:0005544|GO:0005544|GO:0030971|GO:0043499	chr2	122949596	122949645	CTATAAGAAGGCCCTGCTGCTCCTCTGTGGAGGCGAGGATGACTGAGGAG	NM_013132.1	6978504	GO:0005622|GO:0005622|GO:0010033|GO:0050819|GO:0051260|GO:0051260|GO:0005509|GO:0005515|GO:0005515|GO:0005544|GO:0005544|GO:0005544|GO:0030971|GO:0043499	ANXA5	-	ILMN_1370963	983	S	NP_037264.1	NM_013132.1	GI_6978504-S	NM_013132.1	Anx5; MGC93655; LC5	ILMN_271696
6770397	0.00256298	1.71688	up	0.0566311	0.836419	Serpinb6a	291085	Rattus norvegicus serine (or cysteine) peptidase inhibitor, clade B, member 6a (Serpinb6a), mRNA.		GO:0005813	GO:0004867	chr17	37335029	37335078	AGTGTGTGCCTGTCAGTCTTTTACCCGCTTTGCCTATAACCCAAGTGACC	NM_199085.1	40018547	GO:0005813|GO:0004867	SERPINB6A	+	ILMN_1349114	1256	S	NP_954516.1	NM_199085.1	GI_40018547-S	NM_199085.1	Serpinb6; MGC72983	ILMN_294732
5360059	0.000103398	1.71525	up	0.00828724	0.786703	Hrasls3	24913	Rattus norvegicus HRAS like suppressor 3 (Hrasls3), mRNA.				chr1	210315075	210315124	TCACTGGAGTGGGCTTGGCGGCCTTGGGCCTCATTGGAGTCATGCTCTCA	NM_017060.1	8393561		HRASLS3	+	ILMN_1376347	507	S	NP_058756.1	NM_017060.1	GI_62641497-A	NM_017060.1	Hrev107	ILMN_297529
670739	0.00501411	1.71301	up	0.0829219	0.859459	Tnnt2	24837	Rattus norvegicus troponin T type 2 (cardiac) (Tnnt2), mRNA.	GO:0006936|GO:0006936|GO:0006936|GO:0006937|GO:0007507|GO:0008016|GO:0008016|GO:0030049|GO:0032780|GO:0032781|GO:0045214|GO:0051291|GO:0051592|GO:0051764|GO:0055009|GO:0055010|GO:0055010|GO:0060048|GO:0032972	GO:0005737|GO:0005861|GO:0005861|GO:0005861|GO:0030016|GO:0030016|GO:0030017	GO:0003779|GO:0005200|GO:0005523|GO:0030172|GO:0030674|GO:0031013|GO:0031013	chr13	48885269	48885608	CGACAACCAGAAAGTCTCCAAAACTCGTGGGAAGGCCAAAGTCACCGGGC	NM_012676.1	6981665	GO:0005737|GO:0005861|GO:0005861|GO:0005861|GO:0030016|GO:0030016|GO:0030017|GO:0006936|GO:0006936|GO:0006936|GO:0006937|GO:0007507|GO:0008016|GO:0008016|GO:0030049|GO:0032780|GO:0032781|GO:0045214|GO:0051291|GO:0051592|GO:0051764|GO:0055009|GO:0055010|GO:0055010|GO:0060048|GO:0032972|GO:0003779|GO:0005200|GO:0005523|GO:0030172|GO:0030674|GO:0031013|GO:0031013	TNNT2	+	ILMN_1361952	840	S	NP_036808.1	NM_012676.1	GI_6981665-S	NM_012676.1	RATCTTG; CTTG; Ctt; Tnnt3	ILMN_262864
3520097	0.000607922	1.70852	up	0.0191828	0.791926	Icam1	25464	Rattus norvegicus intercellular adhesion molecule 1 (Icam1), mRNA.	GO:0002457|GO:0007155|GO:0007159|GO:0016337|GO:0016337|GO:0016337|GO:0022614|GO:0030155|GO:0033627|GO:0045429|GO:0050900|GO:0050900|GO:0051092	GO:0005615|GO:0005737|GO:0005886|GO:0005886|GO:0009897|GO:0009986|GO:0016020|GO:0016021	GO:0005178|GO:0005515|GO:0005515	chr8	20051799	20051848	CATGCCTCCACCCGGCTCCACCTCAAAGAGAATGCCTGGGAGAAAATGTT	NM_012967.1	6981067	GO:0005615|GO:0005737|GO:0005886|GO:0005886|GO:0009897|GO:0009986|GO:0016020|GO:0016021|GO:0002457|GO:0007155|GO:0007159|GO:0016337|GO:0016337|GO:0016337|GO:0022614|GO:0030155|GO:0033627|GO:0045429|GO:0050900|GO:0050900|GO:0051092|GO:0005178|GO:0005515|GO:0005515	ICAM1	+	ILMN_1354506	2462	S	NP_037099.1	NM_012967.1	GI_6981067-S	NM_012967.1	ICAM; CD54	ILMN_270961
1050736	0.000778293	1.70755	up	-0.00881825	0.763106	Klf4	114505	Rattus norvegicus Kruppel-like factor 4 (gut) (Klf4), mRNA.	GO:0008285|GO:0009913|GO:0019827|GO:0030154|GO:0031077|GO:0045892|GO:0045892|GO:0045944|GO:0045944|GO:0048662|GO:0048730	GO:0000785|GO:0005622|GO:0005634|GO:0005667	GO:0003676|GO:0003690|GO:0003700|GO:0003700|GO:0003702|GO:0008270|GO:0016564|GO:0016564|GO:0043565|GO:0043565|GO:0043565	chr5	73447181	73447230	ACGATGGTGCTTGGTGAGTCGTGGTTCTAAAGGTACCAAACGGGGGAGCC	NM_053713.1	16758529	GO:0000785|GO:0005622|GO:0005634|GO:0005667|GO:0008285|GO:0009913|GO:0019827|GO:0030154|GO:0031077|GO:0045892|GO:0045892|GO:0045944|GO:0045944|GO:0048662|GO:0048730|GO:0003676|GO:0003690|GO:0003700|GO:0003700|GO:0003702|GO:0008270|GO:0016564|GO:0016564|GO:0043565|GO:0043565|GO:0043565	KLF4	-	ILMN_1356110	2065	S	NP_446165.1	NM_053713.1	GI_16758529-S	NM_053713.1	GKLF; MGC93286	ILMN_276712
5340731	0.00017773	1.70398	up	0.0600645	0.828969	Sema3b_predicted	363142	PREDICTED: Rattus norvegicus sema domain, immunoglobulin domain (Ig), short basic domain, secreted, (semaphorin) 3B (predicted) (Sema3b_predicted), mRNA.				chr8	112845315	112845364	CCTAGCGGTCTCAAGGCCTGTACTTTTCCCATCCAAGAAGGCTGTAGTGG	XM_343479.3	109483872		SEMA3B_PREDICTED	-	ILMN_1371487	2945	S	XP_343480.1	XM_343479.3	GI_62654262-S	XM_343479.3		ILMN_48388
3610056	0.000101108	1.69866	up	0.0578356	0.822234	Tmem176b	171411	Rattus norvegicus transmembrane protein 176B (Tmem176b), mRNA.	GO:0030154	GO:0005634|GO:0016020|GO:0016021|GO:0031965		chr4	76912147	76912196	ATTCGGCACCGGCCTCCCCGACCAAAGAGAAGATCCCTGTTACCCCATGA	NM_134390.2	54262180	GO:0005634|GO:0016020|GO:0016021|GO:0031965|GO:0030154	TMEM176B	-	ILMN_1355909	889	S	NP_599217.1	NM_134390.2	GI_54262180-S	NM_134390.2	MGC72697; Torid	ILMN_296631
1770014	0.000127723	1.69767	up	-0.0972635	0.666291	Nuak2	289419	Rattus norvegicus NUAK family, SNF1-like kinase, 2 (Nuak2), mRNA.	GO:0006468|GO:0006468|GO:0030036|GO:0030036|GO:0042149|GO:0042149|GO:0043066|GO:0043066|GO:0006468|GO:0030036|GO:0042149|GO:0043066	GO:0016607|GO:0016607|GO:0016607	GO:0000166|GO:0000287|GO:0000287|GO:0004674|GO:0004674|GO:0005524|GO:0005524|GO:0016740|GO:0000287|GO:0004674|GO:0005524	chr13	45222087	45222136	TGCTGCTTTCGGTAATGTGAATGCTGTGTTCTGGGGAAAGCCACTGTGTC	NM_001007617.1	56090653	GO:0016607|GO:0016607|GO:0016607|GO:0006468|GO:0006468|GO:0030036|GO:0030036|GO:0042149|GO:0042149|GO:0043066|GO:0043066|GO:0006468|GO:0030036|GO:0042149|GO:0043066|GO:0000166|GO:0000287|GO:0000287|GO:0004674|GO:0004674|GO:0005524|GO:0005524|GO:0016740|GO:0000287|GO:0004674|GO:0005524	NUAK2	+	ILMN_1352038	2645	S	NP_001007618.1	NM_001007617.1	GI_56090653-S	NM_001007617.1	MGC93817; 1200013b22rik; Snark	ILMN_275579
6480743	0.000133426	1.69411	up	-0.0250637	0.735465	Tagln2	304983	Rattus norvegicus transgelin 2 (Tagln2), mRNA.	GO:0007517		GO:0005515|GO:0005515	chr13	88510667	88511016	CCAGACTGTGGATCTCTGGGAAGGAAAGAACATGGCTTGTGTGCAGCGGA	NM_001013127.1	61557027	GO:0007517|GO:0005515|GO:0005515	TAGLN2	+	ILMN_1650399	387	S	NP_001013145.1	NM_001013127.1	GI_62659824-S	NM_001013127.1		ILMN_285695
130373	0.00195752	1.68971	up	0.0781181	0.83489	Gsn	296654	Rattus norvegicus gelsolin (Gsn), mRNA.	GO:0006915|GO:0007568|GO:0008154|GO:0014003|GO:0016192|GO:0016192|GO:0030041|GO:0030155|GO:0042060|GO:0042246|GO:0045471|GO:0046686|GO:0048015|GO:0051014|GO:0051014|GO:0051014|GO:0051016|GO:0051593	GO:0005576|GO:0005576|GO:0005615|GO:0005737|GO:0005829|GO:0005829|GO:0005856|GO:0030027|GO:0030027|GO:0043234|GO:0048471	GO:0003779|GO:0005509|GO:0005515|GO:0005515|GO:0005515|GO:0005515	chr3	14386058	14386107	CTCCTTCCTTTGTGGGCTGGTTCCTCGGCTGGGATGATGACTACTGGTCG	NM_001004080.1	51854226	GO:0005576|GO:0005576|GO:0005615|GO:0005737|GO:0005829|GO:0005829|GO:0005856|GO:0030027|GO:0030027|GO:0043234|GO:0048471|GO:0006915|GO:0007568|GO:0008154|GO:0014003|GO:0016192|GO:0016192|GO:0030041|GO:0030155|GO:0042060|GO:0042246|GO:0045471|GO:0046686|GO:0048015|GO:0051014|GO:0051014|GO:0051014|GO:0051016|GO:0051593|GO:0003779|GO:0005509|GO:0005515|GO:0005515|GO:0005515|GO:0005515	GSN	+	ILMN_1350086	2262	S	NP_001004080.1	NM_001004080.1	GI_51854226-S	NM_001004080.1	MGC95032	ILMN_299629
60184	0.0194817	1.68126	up	0.0418891	0.791435	RT1-149	414784	PREDICTED: Rattus norvegicus RT1 class I, T24, gene 4 (RT1-149), mRNA.							GGGAAAGGAGTCTACGCCCCTGCTCCAGCATGAAGACAGCTGCCTGGAGT	XM_579222.1	62665557		RT1-149		ILMN_1352269	1041	S	XP_579222.1	XM_579222.1	GI_57012405-S	XM_579222.1		ILMN_55038
2350196	0.00978312	1.67666	up	-0.0225638	0.723023	Fem1b_predicted	315745	PREDICTED: Rattus norvegicus feminization 1 homolog b (C. elegans) (predicted) (Fem1b_predicted), mRNA.							CCCGAGCAGTTCGGGCTAATGACATTAACTACCAAGACCAGATCCCCCGG	XM_001074110.1	109484824		FEM1B_PREDICTED		ILMN_1357677	2435	S	XP_001074110.1	XM_001074110.1	GI_62653793-S	XM_001074110.1		ILMN_269904
2570156	0.0222565	1.67134	up	0.0701786	0.81118	Jak3	25326	Rattus norvegicus Janus kinase 3 (Jak3), mRNA.	GO:0006468|GO:0006508|GO:0007167|GO:0007204|GO:0007243|GO:0018108|GO:0019221|GO:0019221|GO:0042104|GO:0042506|GO:0045944|GO:0046777|GO:0050778|GO:0051928	GO:0005737|GO:0005856|GO:0012505|GO:0016020	GO:0000166|GO:0004197|GO:0004713|GO:0004713|GO:0004715|GO:0004718|GO:0004718|GO:0005515|GO:0005515|GO:0005515|GO:0005524|GO:0008134|GO:0016740	chr16	18889373	18889422	GGGGGCTGTGAAACCTCAGCATGGTCTCCTGAAAGATTGGGTTCTGGGAG	NM_012855.1	6981113	GO:0005737|GO:0005856|GO:0012505|GO:0016020|GO:0006468|GO:0006508|GO:0007167|GO:0007204|GO:0007243|GO:0018108|GO:0019221|GO:0019221|GO:0042104|GO:0042506|GO:0045944|GO:0046777|GO:0050778|GO:0051928|GO:0000166|GO:0004197|GO:0004713|GO:0004713|GO:0004715|GO:0004718|GO:0004718|GO:0005515|GO:0005515|GO:0005515|GO:0005524|GO:0008134|GO:0016740	JAK3	+	ILMN_1355371	3709	S	NP_036987.1	NM_012855.1	GI_6981113-S	NM_012855.1	RATJAK3	ILMN_290493
2940075	0.0127447	1.66521	up	-0.0257391	0.709966	Efemp1	305604	Rattus norvegicus EGF-containing fibulin-like extracellular matrix protein 1 (Efemp1), mRNA.	GO:0008150	GO:0005576|GO:0005578	GO:0005509|GO:0005509|GO:0005515|GO:0005515|GO:0005509	chr14	109828074	109828123	GCTGGTGCTTGTGAAGTCGCTAACAGGACCAAGAGAACACATCGTGGACC	NM_001012039.1	58865653	GO:0005576|GO:0005578|GO:0008150|GO:0005509|GO:0005509|GO:0005515|GO:0005515|GO:0005509	EFEMP1	+	ILMN_1376615	1449	S	NP_001012039.1	NM_001012039.1	GI_58865653-A	NM_001012039.1	T16	ILMN_281657
6220497	0.00124229	1.66158	up	0.0753475	0.807903	Nap1l1	89825	Rattus norvegicus nucleosome assembly protein 1-like 1 (Nap1l1), mRNA.	GO:0006334	GO:0005634	GO:0005515|GO:0005515	chr7	50528702	50529416	TGACCCAAAGAAGGATCAAAACCCAGCCGAGTGCAAGCAGCAGTGAGCAG	NM_053561.2	77404362	GO:0005634|GO:0006334|GO:0005515|GO:0005515	NAP1L1	+	ILMN_1376543	1296	S	NP_446013.2	NM_053561.2	GI_25742659-A	NM_053561.2	MGC72278	ILMN_299909
3170736	0.0071011	1.65827	up	0.0849007	0.814577	C1r	312705	PREDICTED: Rattus norvegicus complement component 1, r subcomponent (C1r), mRNA.	GO:0006508|GO:0008150	GO:0005575|GO:0005576	GO:0003674|GO:0003824|GO:0004252	chr4	160728767	160728816	CCTGGGGCATTGGGTGTGGTGAGGGATACGGCTTTTACACCAAGTTACTG	XM_242644.4	109472560	GO:0005575|GO:0005576|GO:0006508|GO:0008150|GO:0003674|GO:0003824|GO:0004252	C1R	+	ILMN_1364055	2208	S	XP_242644.3	XM_242644.4	GI_62648140-S	XM_242644.4		ILMN_54183
840672	0.00031328	1.65788	up	0.0218243	0.751167	Cald1	25687	Rattus norvegicus caldesmon 1 (Cald1), mRNA.	GO:0006936|GO:0007565	GO:0005624|GO:0030478	GO:0003779|GO:0003779|GO:0005516|GO:0017022|GO:0031177	chr4	62156756	62156805	GGACAAAGCCCAAACCCTGTTTATTTGTGGCCGTGAAGTTCACCTCCTCC	NM_013146.2	46195451	GO:0005624|GO:0030478|GO:0006936|GO:0007565|GO:0003779|GO:0003779|GO:0005516|GO:0017022|GO:0031177	CALD1	+	ILMN_1357776	2747	S	NP_037278.1	NM_013146.2	GI_46195451-S	NM_013146.2		ILMN_263593
1740072	0.00110941	1.65286	up	0.0167297	0.741695	C2	24231	Rattus norvegicus complement component 2 (C2), mRNA.	GO:0006508|GO:0006956|GO:0006957|GO:0007584	GO:0005575|GO:0005576|GO:0005576|GO:0005576	GO:0004252|GO:0005515|GO:0008233				ACTGTGCCCTCCCGAGAAGCAAGTGTCTCTCTAGTGTGGATGACCCGTGC	NM_172222.2	47575876	GO:0005575|GO:0005576|GO:0005576|GO:0005576|GO:0006508|GO:0006956|GO:0006957|GO:0007584|GO:0004252|GO:0005515|GO:0008233	C2		ILMN_1365436	2495	S	NP_757376.2	NM_172222.2	GI_47575876-S	NM_172222.2		ILMN_290882
6660441	0.00135663	1.64761	up	0.0150661	0.735441	Nxn_predicted	360577	PREDICTED: Rattus norvegicus nucleoredoxin (predicted), transcript variant 2 (Nxn_predicted), mRNA.							GGGATCAGTACACACAACCCTAAGCCAGAGGGAACTCTCCCGTGACACCC	XM_001080610.1	109491337		NXN_PREDICTED		ILMN_1369001	1696	S	XP_001080610.1	XM_001080610.1	GI_62656627-S	XM_001080610.1		ILMN_283010
60040	6.36875e-05	1.64408	up	0.0531591	0.770442	LOC683302	683302	PREDICTED: Rattus norvegicus similar to tumor protein, translationally-controlled 1 (LOC683302), mRNA.							TTCCGCTGAAGGTCCGGAGGGCGAAGGTACCGAAAGCACAGTGGTCACCC	XM_001065309.1	109503851		LOC683302		ILMN_1356183	252	S	XP_001065309.1	XM_001065309.1	GI_62662343-S	XM_001065309.1		ILMN_262568
1740278	0.0104105	1.63718	up	0.0582686	0.769483	RGD1561850_predicted	501252	PREDICTED: Rattus norvegicus similar to RIKEN cDNA 1700001E04 (predicted) (RGD1561850_predicted), mRNA.				chrUn|NW_047851.1	2857601	2858986	TGATGATTGGGACCACAGGCTGCATGTTGAATTGCCAGTCCTTCAATCTG	XM_576671.2	109512972		RGD1561850_PREDICTED	+	ILMN_1356275	219	S	XP_576671.2	XM_576671.2	GI_62717906-S	XM_576671.2		ILMN_54803
2030398	1.8143e-05	1.63715	up	0.0507142	0.761901	Tmbim1	316516	Rattus norvegicus transmembrane BAX inhibitor motif containing 1 (Tmbim1), mRNA.		GO:0016020|GO:0016021		chr9	73615116	73615165	GTGGGGACAGGGAAAGTGCCTTGGGTGCCCCTCTGGTTTGAGAAACTGAA	NM_001007713.1	56090428	GO:0016020|GO:0016021	TMBIM1	-	ILMN_1375110	1727	S	NP_001007714.1	NM_001007713.1	GI_56090428-S	NM_001007713.1	MGC94053	ILMN_290577
3190288	0.00167617	1.63658	up	-0.0246287	0.686055	Pqlc3	298906	Rattus norvegicus PQ loop repeat containing 3 (Pqlc3), mRNA.				chr6	40676947	40676996	GTGCACAGGTGTATACTAAGCAGTTCTCCAACACAGTGTGCCTTAGGGAG	NM_001034952.1	77993371		PQLC3	-	ILMN_1361660	1469	S	NP_001030124.1	NM_001034952.1	GI_62650505-S	NM_001034952.1	RGD1306818	ILMN_285426
5270176	0.000336189	1.63251	up	-0.0159512	0.691141	RGD1565798_predicted	500923	PREDICTED: Rattus norvegicus similar to tumor protein, translationally-controlled 1 (predicted) (RGD1565798_predicted), mRNA.				chr7	136155710	136155759	GGGTAAAGCCTTTTATGACTGGAGCTGCAGAGAAAATTAAGCGCATCCTA	XM_576332.2	109481247		RGD1565798_PREDICTED	-	ILMN_1350067	425	S	XP_576332.1	XM_576332.2	GI_34868220-S	XM_576332.2		ILMN_51737
6450167	0.000508372	1.631	up	-0.0120842	0.693677	LOC497936	497936	PREDICTED: Rattus norvegicus similar to RIKEN cDNA 2600017H02 (LOC497936), mRNA.							CCTCCAGAATTTACAGGACTGAGGGACAGGACTTGAGAAGAAACCACCAC	XM_573123.1	62656302		LOC497936		ILMN_1351141	763	S	XP_573123.1	XM_573123.1	GI_62656302-S	XM_573123.1		ILMN_59215
130487	0.0170794	1.62971	up	0.0112832	0.715897	isg12(b)	299269	PREDICTED: Rattus norvegicus putative ISG12(b) protein (isg12(b)), mRNA.							CTACCAGGACAGCTCATCATGTGGGGAGAAATGTTGGGCGCTGCTATAGG	XM_001068101.1	109479854		ISG12(B)		ILMN_1354070	37	S	XP_001068101.1	XM_001068101.1	GI_62651186-S	XM_001068101.1		ILMN_263310
1740725	0.000143866	1.6288	up	0.0188078	0.722615	Ier3	294235	Rattus norvegicus immediate early response 3 (Ier3), mRNA.			GO:0005515	chr20	3076749	3076798	TGGTCGGGGGGCATAGGTTTAGGGGTAACACTCCATTTTCCAGCACTTCG	NM_212505.1	47059172	GO:0005515	IER3	-	ILMN_1371962	839	S	NP_997670.1	NM_212505.1	GI_47059172-S	NM_212505.1	Prg1; MGC124532; Iex1; Dif2; Ler3	ILMN_286545
6980014	0.00152558	1.62744	up	0.00900669	0.711608	RGD1560373_predicted	304091	PREDICTED: Rattus norvegicus similar to class II cytokine receptor 4 (predicted) (RGD1560373_predicted), mRNA.				chr11	31396858	31396907	CGAATGCCAGTAGACCACCCTCATCTCAAAAGCAACTGGCCCCATGCTGG	XM_221655.4	109492928		RGD1560373_PREDICTED	+	ILMN_1352759	1456	S	XP_221655.4	XM_221655.4	GI_62657632-S	XM_221655.4		ILMN_59914
730193	0.0247589	1.61794	up	-0.0535204	0.640637	LOC501089	501089	PREDICTED: Rattus norvegicus similar to Discs large homolog 5 (Placenta and prostate DLG) (Discs large protein P-dlg) (LOC501089), mRNA.			GO:0005509	chr9	5512692	5512741	GGCCTTACTTTCACCCCAGCTCTCTCCAGCAAGTGTGCACTTTTAGAGGG	XM_576504.1	62654625	GO:0005509	LOC501089	+	ILMN_1363630	824	S	XP_576504.1	XM_576504.1	GI_62654625-S	XM_576504.1		ILMN_301641
5220497	0.0261868	1.61649	up	0.0530552	0.745917	LOC691491	691491	PREDICTED: Rattus norvegicus similar to Discs large homolog 5 (Placenta and prostate DLG) (Discs large protein P-dlg) (LOC691491), mRNA.				chrUn|NW_047891.1	218689	218738	GACGCAGTCCAGGACAAGATCTCCCTTGGAGAGAGGTGCTACAGGAGGAC	XM_001078524.1	109513621		LOC691491	-	ILMN_1366487	728	S	XP_001078524.1	XM_001078524.1	GI_62718429-S	XM_001078524.1		ILMN_302013
2060725	0.000285054	1.61522	up	0.00891285	0.70064	Cyb5r2	365345	Rattus norvegicus cytochrome b5 reductase 2 (Cyb5r2), mRNA.	GO:0016126|GO:0055114|GO:0055114	GO:0016020|GO:0016020	GO:0004128|GO:0004128|GO:0009055|GO:0016491	chr1	165131133	165131182	GCTTCTAGGCTTGGAGGCTGGGAAGGAAGCCACTTTCTCCATGGCTTAGT	NM_001014244.1	62079218	GO:0016020|GO:0016020|GO:0016126|GO:0055114|GO:0055114|GO:0004128|GO:0004128|GO:0009055|GO:0016491	CYB5R2	-	ILMN_1373498	1228	S	NP_001014266.1	NM_001014244.1	GI_62079218-S	NM_001014244.1	RGD1308421	ILMN_290576
870242	0.0148107	1.6136	up	0.11044	0.800723	LOC292017	292017	PREDICTED: Rattus norvegicus hydrocephalus-inducing protein (LOC292017), mRNA.							CCCGTCAGGCAGTAAAACCCCTATCACCACTAAGCTGATTGTCACCTGCC	XM_001077360.1	109508885		LOC292017		ILMN_1362455	15228	S	XP_001077360.1	XM_001077360.1	GI_62665275-S	XM_001077360.1		ILMN_271019
6860041	0.00256215	1.60919	up	0.019978	0.706309	F2r	25439	Rattus norvegicus coagulation factor II (thrombin) receptor (F2r), mRNA.	GO:0000186|GO:0002248|GO:0002248|GO:0006919|GO:0006919|GO:0006954|GO:0007165|GO:0007186|GO:0007186|GO:0007205|GO:0007260|GO:0007260|GO:0007262|GO:0007262|GO:0007529|GO:0007596|GO:0008284|GO:0008285|GO:0008285|GO:0009611|GO:0009611|GO:0016265|GO:0030168|GO:0030168|GO:0030194|GO:0030194|GO:0030194|GO:0030335|GO:0030335|GO:0032496|GO:0032651|GO:0032967|GO:0032967|GO:0043123|GO:0043123|GO:0043410|GO:…	GO:0005886|GO:0005886|GO:0005886|GO:0005901|GO:0005901|GO:0016021|GO:0031094|GO:0031094|GO:0031594|GO:0045211|GO:0005901|GO:0016021|GO:0031094	GO:0004872|GO:0005102|GO:0005102|GO:0015057|GO:0015057|GO:0004872|GO:0005102|GO:0015057				CTGTTACCACTGCACTTGTGAACTTTCGTGTCATTGTTTTGTGTTCACCC	NM_012950.2	82617582	GO:0005886|GO:0005886|GO:0005886|GO:0005901|GO:0005901|GO:0016021|GO:0031094|GO:0031094|GO:0031594|GO:0045211|GO:0005901|GO:0016021|GO:0031094|GO:0000186|GO:0002248|GO:0002248|GO:0006919|GO:0006919|GO:0006954|GO:0007165|GO:0007186|GO:0007186|GO:0007205|GO:0007260|GO:0007260|GO:0007262|GO:0007262|GO:0007529|GO:0007596|GO:0008284|GO:0008285|GO:0008285|GO:0009611|GO:0009611|GO:0016265|GO:0030168|GO:…	F2R		ILMN_1372371	3331	S	NP_037082.2	NM_012950.2	GI_6978820-S	NM_012950.2	TRGPC; MGC93622; Par1	ILMN_63886
6040280	0.00723506	1.60899	up	0.0477382	0.733895	Vamp5	89818	Rattus norvegicus vesicle-associated membrane protein 5 (Vamp5), mRNA.	GO:0007275|GO:0007519|GO:0007519|GO:0016192|GO:0030154	GO:0005794|GO:0005802|GO:0005886|GO:0005886|GO:0005887|GO:0005887|GO:0012505		chr4	105674771	105674820	TTCGACAAGGTCCTGGAACGCGATGGGAAGCTGTCAGAGTTGCAGCAGCG	NM_053555.1	16758325	GO:0005794|GO:0005802|GO:0005886|GO:0005886|GO:0005887|GO:0005887|GO:0012505|GO:0007275|GO:0007519|GO:0007519|GO:0016192|GO:0030154	VAMP5	-	ILMN_1349299	70	S	NP_446007.1	NM_053555.1	GI_16758325-S	NM_053555.1		ILMN_280820
2510025	0.00139375	1.60399	up	0.0155588	0.697223	Scrn1	502776	Rattus norvegicus secernin 1 (Scrn1), mRNA.	GO:0006508|GO:0006887	GO:0005634|GO:0005634|GO:0005737|GO:0031965|GO:0031965	GO:0016805	chr4	82913134	82916135	GACCAGGAGCAAGGCCGCACACTGAGGAAGACCATGCTGGAGTTGGAGAA	NM_001025063.1	68163564	GO:0005634|GO:0005634|GO:0005737|GO:0031965|GO:0031965|GO:0006508|GO:0006887|GO:0016805	SCRN1	-	ILMN_1362923	1255	S	NP_001020234.1	NM_001025063.1	GI_62647487-S	NM_001025063.1		ILMN_272124
3450215	0.0477863	1.60329	up	0.112234	0.79327	Cd1d1	25109	Rattus norvegicus CD1d1 molecule (Cd1d1), mRNA.	GO:0001916|GO:0019882|GO:0019882|GO:0045059|GO:0045078|GO:0045086|GO:0045087|GO:0045404|GO:0048006|GO:0048007|GO:0050776|GO:0051135|GO:0051138	GO:0005764|GO:0005765|GO:0005768|GO:0005769|GO:0005770|GO:0005886|GO:0009897|GO:0010008|GO:0016021	GO:0005515|GO:0030883|GO:0030884|GO:0046982|GO:0046982	chr2	179011283	179011332	CAAAGCTGCTGACTGATGATTACCCCAAAGGCTTCTTCCAGTGTGTGGTC	NM_017079.1	8393069	GO:0005764|GO:0005765|GO:0005768|GO:0005769|GO:0005770|GO:0005886|GO:0009897|GO:0010008|GO:0016021|GO:0001916|GO:0019882|GO:0019882|GO:0045059|GO:0045078|GO:0045086|GO:0045087|GO:0045404|GO:0048006|GO:0048007|GO:0050776|GO:0051135|GO:0051138|GO:0005515|GO:0030883|GO:0030884|GO:0046982|GO:0046982	CD1D1	-	ILMN_1362642	1667	S	NP_058775.1	NM_017079.1	GI_8393069-S	NM_017079.1	Cd1; Cd1d	ILMN_283068
7000075	0.017903	1.60263	up	0.0559261	0.736372	Adamts1	79252	Rattus norvegicus a disintegrin-like and metallopeptidse (reprolysin type) with thrombospondin type 1 motif, 1 (Adamts1), mRNA.	GO:0001542|GO:0001542|GO:0001822|GO:0001822|GO:0006508|GO:0006508|GO:0007229|GO:0001542|GO:0001822	GO:0005576|GO:0005604|GO:0005604|GO:0031012|GO:0031410|GO:0031410|GO:0005576|GO:0005604|GO:0031410	GO:0004222|GO:0004222|GO:0004222|GO:0005515|GO:0005515|GO:0008201|GO:0008201|GO:0008201|GO:0008233|GO:0008270|GO:0008270|GO:0046872|GO:0005515|GO:0008233|GO:0046872	chr11	25433838	25433887	TCCTGCCACAACCCTGTGACAGTGAATGCTTTGTAGGAATGAGAGCAGCC	NM_024400.1	13242315	GO:0005576|GO:0005604|GO:0005604|GO:0031012|GO:0031410|GO:0031410|GO:0005576|GO:0005604|GO:0031410|GO:0001542|GO:0001542|GO:0001822|GO:0001822|GO:0006508|GO:0006508|GO:0007229|GO:0001542|GO:0001822|GO:0004222|GO:0004222|GO:0004222|GO:0005515|GO:0005515|GO:0008201|GO:0008201|GO:0008201|GO:0008233|GO:0008270|GO:0008270|GO:0046872|GO:0005515|GO:0008233|GO:0046872	ADAMTS1	-	ILMN_1367103	4751	S	NP_077376.1	NM_024400.1	GI_13242315-S	NM_024400.1		ILMN_286067
1690519	4.28958e-06	1.60228	up	-0.00869064	0.671435	Hspa2	60460	Rattus norvegicus heat shock protein 2 (Hspa2), mRNA.	GO:0006950|GO:0007275|GO:0007283|GO:0030154	GO:0005634|GO:0005737|GO:0005739|GO:0005739|GO:0009986|GO:0009986	GO:0000166|GO:0005515|GO:0005515|GO:0005524	chr6	99002526	99002575	TCTGGAGGACCCACCATTGAGGAAGTGGACTAGGCTTGCGCTGGAGTCCG	NM_021863.2	39725641	GO:0005634|GO:0005737|GO:0005739|GO:0005739|GO:0009986|GO:0009986|GO:0006950|GO:0007275|GO:0007283|GO:0030154|GO:0000166|GO:0005515|GO:0005515|GO:0005524	HSPA2	+	ILMN_1366663	1981	S	NP_068635.1	NM_021863.2	GI_39725641-S	NM_021863.2	MGC93458; Hspt70; Hst70	ILMN_287977
1740014	0.000455672	1.59863	up	-0.0106263	0.666207	Cda_predicted	362638	PREDICTED: Rattus norvegicus cytidine deaminase (predicted) (Cda_predicted), mRNA.				chr5	157117516	157117565	AAGGTGCCACTTACCTGGGCCAAAGCCCTCACCCTCCTGGGGTCTCAGAA	XM_342955.3	109475705		CDA_PREDICTED	-	ILMN_1365916	652	S	XP_342956.1	XM_342955.3	GI_62649904-S	XM_342955.3		ILMN_53392
3440494	0.000973436	1.59651	up	0.0402317	0.715152	Cldn9	287099	Rattus norvegicus claudin 9 (Cldn9), mRNA.		GO:0005923|GO:0016020|GO:0016021	GO:0005198	chr10	12947484	12947533	GTGGACTGTGACCTACTAGGGTTTCAGCTGGTCAAGTCTAGCCCAAGCAG	NM_001011889.1	58865347	GO:0005923|GO:0016020|GO:0016021|GO:0005198	CLDN9	-	ILMN_1376745	1321	S	NP_001011889.1	NM_001011889.1	GI_62655755-A	NM_001011889.1		ILMN_274570
1660315	0.00357072	1.5959	up	0.0349007	0.70927	Stat3	25125	Rattus norvegicus signal transducer and activator of transcription 3 (Stat3), mRNA.	GO:0001659|GO:0001754|GO:0006355|GO:0006357|GO:0006366|GO:0006953|GO:0007165|GO:0007259|GO:0010033|GO:0014070|GO:0019953|GO:0032355|GO:0034097|GO:0040014|GO:0042493|GO:0042593|GO:0042755|GO:0043434|GO:0045471|GO:0045944	GO:0005634|GO:0005634|GO:0005634|GO:0005634|GO:0005634|GO:0005730|GO:0005737|GO:0005737|GO:0005737|GO:0005886	GO:0003677|GO:0003677|GO:0003700|GO:0003700|GO:0004871|GO:0005509|GO:0005515|GO:0008134|GO:0008134|GO:0016563|GO:0043565|GO:0043565|GO:0046983	chr10	89821349	89821398	TGAGGGCTTCTCTGGGGCAGGTGTTGTACCTCAGGGGTTCTGGGAAGTCT	NM_012747.2	56799388	GO:0005634|GO:0005634|GO:0005634|GO:0005634|GO:0005634|GO:0005730|GO:0005737|GO:0005737|GO:0005737|GO:0005886|GO:0001659|GO:0001754|GO:0006355|GO:0006357|GO:0006366|GO:0006953|GO:0007165|GO:0007259|GO:0010033|GO:0014070|GO:0019953|GO:0032355|GO:0034097|GO:0040014|GO:0042493|GO:0042593|GO:0042755|GO:0043434|GO:0045471|GO:0045944|GO:0003677|GO:0003677|GO:0003700|GO:0003700|GO:0004871|GO:0005509|GO:…	STAT3	-	ILMN_1373442	4109	S	NP_036879.1	NM_012747.2	GI_56799388-S	NM_012747.2	MGC93551	ILMN_290635
1410471	0.00822064	1.59313	up	0.0272234	0.699091	Lgals1	56646	Rattus norvegicus lectin, galactose binding, soluble 1 (Lgals1), mRNA.	GO:0043123|GO:0043123|GO:0045445|GO:0045445	GO:0005615|GO:0005615|GO:0005622|GO:0005622	GO:0001948|GO:0004871|GO:0004871|GO:0005515|GO:0005515|GO:0005529|GO:0016936|GO:0042803	chr7	116896228	116896277	CCTACACTTCAACCCCCGCTTCAACGCCCACGGAGATGCCAACACCATTG	NM_019904.1	9845260	GO:0005615|GO:0005615|GO:0005622|GO:0005622|GO:0043123|GO:0043123|GO:0045445|GO:0045445|GO:0001948|GO:0004871|GO:0004871|GO:0005515|GO:0005515|GO:0005529|GO:0016936|GO:0042803	LGALS1	+	ILMN_1367523	165	S	NP_063969.1	NM_019904.1	GI_9845260-S	NM_019904.1		ILMN_270740
2230110	2.634e-06	1.59015	up	0.0624586	0.731618	Fkbp10	360627	Rattus norvegicus FK506 binding protein 10 (Fkbp10), mRNA.	GO:0006457	GO:0005783	GO:0005509|GO:0005515|GO:0005515	chr10	89366304	89366353	CCTGCACTTGGTGCTAACCTGATGGGAGAAAGATGGGCAGAGTCTTGGAC	NM_001014120.1	62078968	GO:0005783|GO:0006457|GO:0005509|GO:0005515|GO:0005515	FKBP10	+	ILMN_1349017	2452	S	NP_001014142.1	NM_001014120.1	GI_62078968-S	NM_001014120.1		ILMN_287217
5910215	0.00413251	1.58777	up	-0.046138	0.620863	RGD1565715_predicted	361149	PREDICTED: Rattus norvegicus similar to low density lipoprotein receptor-related protein binding protein (predicted) (RGD1565715_predicted), mRNA.				chr16	49551721	49552246	GTTGATGATGTCTTGTTGGGCAAGAGGAGAGAAGAGGCTTGAAGACGGGC	XM_341434.3	109503390		RGD1565715_PREDICTED	+	ILMN_1362392	684	S	XP_341435.1	XM_341434.3	GI_62662673-S	XM_341434.3		ILMN_51664
3390435	0.0161976	1.58426	up	0.0845616	0.748375	Vmd2l1_predicted	364973	PREDICTED: Rattus norvegicus vitelliform macular dystrophy 2-like protein 1 (predicted) (Vmd2l1_predicted), mRNA.							GGCCTACAGAAAGCCGACCTGTTCATTTTGACCAACCGTGTCTCCCACTA	XM_001070841.1	109508597		VMD2L1_PREDICTED		ILMN_1359750	1695	S	XP_001070841.1	XM_001070841.1	GI_62664999-S	XM_001070841.1		ILMN_287206
4540603	3.39414e-05	1.57339	up	0.0347584	0.688631	Lamp2	24944	Rattus norvegicus lysosomal-associated membrane protein 2 (Lamp2), mRNA.		GO:0005624|GO:0005764|GO:0005764|GO:0005764|GO:0005765|GO:0005765|GO:0005768|GO:0005770|GO:0005770|GO:0005770|GO:0005886|GO:0005886|GO:0010008|GO:0016020|GO:0016021|GO:0031088|GO:0005770		chrX	6951265	6951314	GTGCCCATAGCGGTGGGAGCAGCCCTGGGAGGAGTACTTATTCTAGTGTT	NM_017068.2	40254784	GO:0005624|GO:0005764|GO:0005764|GO:0005764|GO:0005765|GO:0005765|GO:0005768|GO:0005770|GO:0005770|GO:0005770|GO:0005886|GO:0005886|GO:0010008|GO:0016020|GO:0016021|GO:0031088|GO:0005770	LAMP2	+	ILMN_1358259	1240	S	NP_058764.2	NM_017068.2	GI_40254784-S	NM_017068.2		ILMN_270182
4070519	0.00978159	1.57233	up	0.0132994	0.666206	Igfbp2	25662	Rattus norvegicus insulin-like growth factor binding protein 2 (Igfbp2), mRNA.	GO:0001558|GO:0006950|GO:0007165|GO:0007565|GO:0007568|GO:0007584|GO:0009612|GO:0010226|GO:0032355|GO:0032526|GO:0032870|GO:0042493|GO:0043627|GO:0048545|GO:0051384	GO:0005576|GO:0005615|GO:0005615|GO:0005615|GO:0005615|GO:0016324|GO:0031410	GO:0005520|GO:0031994|GO:0031995|GO:0031995				ATAGAGAGGGTGGTGGCACTGGGGATACTGGGTACAGGCTTGGGAATGGG	NM_013122.1	6981081	GO:0005576|GO:0005615|GO:0005615|GO:0005615|GO:0005615|GO:0016324|GO:0031410|GO:0001558|GO:0006950|GO:0007165|GO:0007565|GO:0007568|GO:0007584|GO:0009612|GO:0010226|GO:0032355|GO:0032526|GO:0032870|GO:0042493|GO:0043627|GO:0048545|GO:0051384|GO:0005520|GO:0031994|GO:0031995|GO:0031995	IGFBP2		ILMN_1360048	1370	S	NP_037254.1	NM_013122.1	GI_6981081-S	NM_013122.1	IGFBP-2; ILGFBPA	ILMN_274330
3450494	0.0091181	1.5702	up	0.0843647	0.73531	Cfb	294257	Rattus norvegicus complement factor B (Cfb), mRNA.	GO:0006508|GO:0006957|GO:0006957|GO:0006957	GO:0005576|GO:0005576|GO:0005886	GO:0004252|GO:0008233				AGGTGCTGCCCTGGCTAAAGGAGAAGCTCAAAGACGAGGACTTGGGTTTC	NM_212466.2	56799429	GO:0005576|GO:0005576|GO:0005886|GO:0006508|GO:0006957|GO:0006957|GO:0006957|GO:0004252|GO:0008233	CFB		ILMN_1351404	2448	S	NP_997631.1	NM_212466.2	GI_56799429-S	NM_212466.2	Da1-24; Bf; MGC94594	ILMN_300539
6620377	4.23569e-06	1.56758	up	0.027486	0.676025	Vim	81818	Rattus norvegicus vimentin (Vim), mRNA.	GO:0008150|GO:0045103|GO:0045103	GO:0005634|GO:0005737|GO:0005737|GO:0005737|GO:0005882|GO:0005882|GO:0005882|GO:0016363|GO:0045098	GO:0005198|GO:0005198|GO:0005200|GO:0005200|GO:0005515|GO:0005515|GO:0005515|GO:0019901	chr17	87855566	87855615	CTGGGATAGAAACGAGCTCAGCACATAACAACTGACACCCCCAAAAGGCG	NM_031140.1	14389298	GO:0005634|GO:0005737|GO:0005737|GO:0005737|GO:0005882|GO:0005882|GO:0005882|GO:0016363|GO:0045098|GO:0008150|GO:0045103|GO:0045103|GO:0005198|GO:0005198|GO:0005200|GO:0005200|GO:0005515|GO:0005515|GO:0005515|GO:0019901	VIM	+	ILMN_1364377	1599	S	NP_112402.1	NM_031140.1	GI_14389298-S	NM_031140.1		ILMN_273705
1770064	0.00115189	1.5655	up	-0.0423256	0.604301	RGD1310507	315963	PREDICTED: Rattus norvegicus similar to RIKEN cDNA 1300017J02 (RGD1310507), mRNA.	GO:0006826|GO:0006879|GO:0006826|GO:0006879|GO:0006826|GO:0006879	GO:0005576|GO:0005576|GO:0005576	GO:0004857|GO:0008199|GO:0008199|GO:0008199	chr8	108265017	108265066	ACTGGGGACCCAACTGCTTGCCTCCATGTGGACCTGTGCCGACATCTCTA	XM_236574.4	109483891	GO:0005576|GO:0005576|GO:0005576|GO:0006826|GO:0006879|GO:0006826|GO:0006879|GO:0006826|GO:0006879|GO:0004857|GO:0008199|GO:0008199|GO:0008199	RGD1310507	-	ILMN_1359567	2209	S	XP_236574.4	XM_236574.4	GI_62654201-S	XM_236574.4		ILMN_68135
4050524	0.0122019	1.56513	up	-0.00422726	0.642056	Cdh1	83502	Rattus norvegicus cadherin 1 (Cdh1), mRNA.	GO:0001829|GO:0007156|GO:0007416|GO:0009636|GO:0010033|GO:0016337|GO:0019538|GO:0019538|GO:0021983|GO:0031175|GO:0042493|GO:0042993|GO:0043281|GO:0043281|GO:0051260|GO:0051260	GO:0005737|GO:0005737|GO:0005794|GO:0005886|GO:0005886|GO:0005886|GO:0005886|GO:0005886|GO:0005911|GO:0005912|GO:0005913|GO:0005913|GO:0005913|GO:0005925|GO:0015629|GO:0016021|GO:0016323|GO:0016323|GO:0016328|GO:0030054|GO:0045177|GO:0045177|GO:0048471	GO:0005509|GO:0005509|GO:0005515|GO:0005515|GO:0008013|GO:0008013|GO:0016563	chr19	36511783	36511832	CAGAAAGCAGGAAGAAAACACCACTCTGATGGGAAAAGGGAGGCAAGGCC	NM_031334.1	13786163	GO:0005737|GO:0005737|GO:0005794|GO:0005886|GO:0005886|GO:0005886|GO:0005886|GO:0005886|GO:0005911|GO:0005912|GO:0005913|GO:0005913|GO:0005913|GO:0005925|GO:0015629|GO:0016021|GO:0016323|GO:0016323|GO:0016328|GO:0030054|GO:0045177|GO:0045177|GO:0048471|GO:0001829|GO:0007156|GO:0007416|GO:0009636|GO:0010033|GO:0016337|GO:0019538|GO:0019538|GO:0021983|GO:0031175|GO:0042493|GO:0042993|GO:0043281|GO:…	CDH1	+	ILMN_1371484	4088	S	NP_112624.1	NM_031334.1	GI_13786163-S	NM_031334.1		ILMN_302309
3170184	0.000137974	1.56469	up	0.0257618	0.671635	Lgals3bp	245955	Rattus norvegicus lectin, galactoside-binding, soluble, 3 binding protein (Lgals3bp), mRNA.		GO:0005634|GO:0016020	GO:0005044|GO:0005515|GO:0005515|GO:0005515	chr10	108388469	108388518	CTTCAGCAGCTTCCGCGAGGTCATCCGCCCCTTCTACCTCACCAACTCCA	NM_139096.1	20806134	GO:0005634|GO:0016020|GO:0005044|GO:0005515|GO:0005515|GO:0005515	LGALS3BP	-	ILMN_1352246	1817	S	NP_620796.1	NM_139096.1	GI_20806134-S	NM_139096.1	Ppicap; MGC93166	ILMN_284421
1190154	0.00138578	1.56431	up	0.0500806	0.695605	Fos	314322	Rattus norvegicus FBJ murine osteosarcoma viral oncogene homolog (Fos), mRNA.	GO:0001661|GO:0006355|GO:0006355|GO:0006366|GO:0006950|GO:0007399|GO:0007399|GO:0007565|GO:0007568|GO:0009409|GO:0009416|GO:0009612|GO:0009629|GO:0009636|GO:0014070|GO:0014070|GO:0030431|GO:0031668|GO:0032496|GO:0032570|GO:0032870|GO:0034097|GO:0034614|GO:0042493|GO:0042493|GO:0045944|GO:0051412|GO:0051591	GO:0005624|GO:0005634|GO:0005634|GO:0005634|GO:0005634|GO:0005634|GO:0005667|GO:0005667|GO:0019717	GO:0003677|GO:0003677|GO:0003690|GO:0003690|GO:0003700|GO:0003700|GO:0003700|GO:0003700|GO:0043565|GO:0043565|GO:0046982|GO:0046982|GO:0046982|GO:0046983	chr6	109561373	109561422	GATGACTTCTTGTTTCCGGCATCATCTAGGCCCAGTGGCTCGGAGACTGC	NM_022197.1	63147419	GO:0005624|GO:0005634|GO:0005634|GO:0005634|GO:0005634|GO:0005634|GO:0005667|GO:0005667|GO:0019717|GO:0001661|GO:0006355|GO:0006355|GO:0006366|GO:0006950|GO:0007399|GO:0007399|GO:0007565|GO:0007568|GO:0009409|GO:0009416|GO:0009612|GO:0009629|GO:0009636|GO:0014070|GO:0014070|GO:0030431|GO:0031668|GO:0032496|GO:0032570|GO:0032870|GO:0034097|GO:0034614|GO:0042493|GO:0042493|GO:0045944|GO:0051412|GO:…	FOS	+	ILMN_1368356	942	S	NP_071533.1	NM_022197.1	GI_62651442-S	NM_022197.1	c-fos	ILMN_291453
4560039	0.00249017	1.56367	up	-0.00999947	0.63494	Lama5	140433	PREDICTED: Rattus norvegicus laminin, alpha 5 (Lama5), mRNA.	GO:0001658|GO:0001738|GO:0001755|GO:0007155|GO:0007431|GO:0007517|GO:0009887|GO:0016331|GO:0030324|GO:0042127|GO:0042475|GO:0048754	GO:0005578|GO:0005604|GO:0005604|GO:0005605|GO:0005610|GO:0043259	GO:0005178|GO:0005515				CACAGGCCGTTTGCCAGAGACCTTGGCTGATTCTCCAGCGCTTTTGCACC	XM_001060527.1	109471511	GO:0005578|GO:0005604|GO:0005604|GO:0005605|GO:0005610|GO:0043259|GO:0001658|GO:0001738|GO:0001755|GO:0007155|GO:0007431|GO:0007517|GO:0009887|GO:0016331|GO:0030324|GO:0042127|GO:0042475|GO:0048754|GO:0005178|GO:0005515	LAMA5		ILMN_1359211	10917	S	XP_001060527.1	XM_001060527.1	GI_62646499-S	XM_001060527.1		ILMN_292152
1450059	0.000932052	1.56298	up	0.016239	0.660537	LOC500840	500840	PREDICTED: Rattus norvegicus LOC500840 (LOC500840), mRNA.							GTCAGCTCGTGGCTCCTGAAGACTGATGTTCTCTCCCAAACACTGGTCAC	XM_580127.1	62652208		LOC500840		ILMN_1352296	96	S	XP_580127.1	XM_580127.1	GI_62652208-S	XM_580127.1		ILMN_57678
4120736	0.00616643	1.56267	up	-0.0310951	0.612917	LOC497767	497767	PREDICTED: Rattus norvegicus hypothetical gene supported by BC081816; NM_017043 (LOC497767), mRNA.							GTTGGAAGCCACCACAGTCCTATCCCCAAGCAGGTCTTTGCTCGTGGCAG	XM_579388.1	62644996		LOC497767		ILMN_1355030	2693	S	XP_579388.1	XM_579388.1	GI_62644996-S	XM_579388.1		ILMN_59436
70347	0.000453759	1.56198	up	0.0377609	0.681136	Pmp22	24660	Rattus norvegicus peripheral myelin protein 22 (Pmp22), mRNA.	GO:0007049|GO:0007050|GO:0008285|GO:0030154|GO:0032288|GO:0032288|GO:0042552|GO:0042552	GO:0005923|GO:0016020|GO:0016021|GO:0016021|GO:0043218		chr10	49335589	49335638	AGCCTTCGTCACTCCCACAGTTTTCTCACGGTCGGAGCATCAGGACGAGC	NM_017037.1	8393991	GO:0005923|GO:0016020|GO:0016021|GO:0016021|GO:0043218|GO:0007049|GO:0007050|GO:0008285|GO:0030154|GO:0032288|GO:0032288|GO:0042552|GO:0042552	PMP22	+	ILMN_1373876	1542	S	NP_058733.1	NM_017037.1	GI_8393991-S	NM_017037.1	Gas-3	ILMN_290307
1410746	0.000199624	1.56126	up	-0.0681642	0.574548	Tnfrsf1a	25625	Rattus norvegicus tumor necrosis factor receptor superfamily, member 1a (Tnfrsf1a), mRNA.	GO:0006693|GO:0006915|GO:0006952|GO:0006954|GO:0006954|GO:0007166|GO:0009611|GO:0019221|GO:0019221|GO:0032496|GO:0043123|GO:0045471|GO:0045766|GO:0045944|GO:0045944|GO:0050729|GO:0050729|GO:0051291|GO:0051291|GO:0051291	GO:0005886|GO:0016020|GO:0016021|GO:0043234|GO:0045121	GO:0004872|GO:0005031|GO:0005031|GO:0005031|GO:0005515|GO:0005515|GO:0005515|GO:0032403	chr4	162184950	162184999	AGCCACTTGTGCATGGCAGGGAAGTGTGCCATCTGCTCCCAGACAGCTGA	NM_013091.1	6981663	GO:0005886|GO:0016020|GO:0016021|GO:0043234|GO:0045121|GO:0006693|GO:0006915|GO:0006952|GO:0006954|GO:0006954|GO:0007166|GO:0009611|GO:0019221|GO:0019221|GO:0032496|GO:0043123|GO:0045471|GO:0045766|GO:0045944|GO:0045944|GO:0050729|GO:0050729|GO:0051291|GO:0051291|GO:0051291|GO:0004872|GO:0005031|GO:0005031|GO:0005031|GO:0005515|GO:0005515|GO:0005515|GO:0032403	TNFRSF1A	+	ILMN_1373313	1813	S	NP_037223.1	NM_013091.1	GI_6981663-S	NM_013091.1	Tnfr1; MGC105478	ILMN_280392
5360292	0.00883849	1.55653	up	0.0493137	0.687645	Mak3_predicted	288108	PREDICTED: Rattus norvegicus Mak3 homolog (S. cerevisiae) (predicted) (Mak3_predicted), mRNA.							GCCTCAGAGTCCCATCCGGTCAGAGTGCAGAGACACAAAAGACAGACAAC	XM_001067534.1	109494392		MAK3_PREDICTED		ILMN_1358373	759	S	XP_001067534.1	XM_001067534.1	GI_62657890-S	XM_001067534.1		ILMN_269595
4560309	0.00331412	1.55622	up	-0.00204067	0.636003	Mapk8ip1	116457	Rattus norvegicus mitogen-activated protein kinase 8 interacting protein 1 (Mapk8ip1), mRNA.	GO:0006355|GO:0006916|GO:0006916|GO:0007165|GO:0007165|GO:0007165|GO:0007258|GO:0016192|GO:0043508|GO:0046328|GO:0046329|GO:0046328	GO:0005737|GO:0005737|GO:0005737|GO:0005737|GO:0005829|GO:0016020|GO:0043005|GO:0048471|GO:0005737|GO:0005634|GO:0005737	GO:0005078|GO:0005078|GO:0005078|GO:0005515|GO:0005515|GO:0005515|GO:0008432|GO:0019894|GO:0019894|GO:0019894|GO:0019901|GO:0019901|GO:0019901|GO:0031434|GO:0031434|GO:0031435|GO:0005078|GO:0005515|GO:0019894|GO:0019901|GO:0005078|GO:0005515|GO:0019894|GO:0019901	chr3	76781726	76781775	CTCATGCTGAGCCCAAGCACCTCCGAAGGACTTTCCAGTAAGGAAATGGC	NM_053777.1	16758613	GO:0005737|GO:0005737|GO:0005737|GO:0005737|GO:0005829|GO:0016020|GO:0043005|GO:0048471|GO:0005737|GO:0005634|GO:0005737|GO:0006355|GO:0006916|GO:0006916|GO:0007165|GO:0007165|GO:0007165|GO:0007258|GO:0016192|GO:0043508|GO:0046328|GO:0046329|GO:0046328|GO:0005078|GO:0005078|GO:0005078|GO:0005515|GO:0005515|GO:0005515|GO:0008432|GO:0019894|GO:0019894|GO:0019894|GO:0019901|GO:0019901|GO:0019901|GO:…	MAPK8IP1	-	ILMN_1361763	2720	S	NP_446229.1	NM_053777.1	GI_16758613-S	NM_053777.1	Mapk8ip1; Jip-1	ILMN_289974
7100348	0.00315067	1.55593	up	0.012429	0.650207	Psmb8	24968	Rattus norvegicus proteasome (prosome, macropain) subunit, beta type 8 (large multifunctional peptidase 7) (Psmb8), mRNA.	GO:0006511|GO:0006955|GO:0019882|GO:0019882|GO:0019882|GO:0031145|GO:0051436|GO:0051437|GO:0006511	GO:0005634|GO:0005737|GO:0005829|GO:0005839|GO:0005839|GO:0005634|GO:0005737|GO:0005829|GO:0005839	GO:0004298|GO:0005515|GO:0008233|GO:0004298|GO:0008233	chr20	4786303	4786352	AGGCTATGGAGACATCTTTGTTTACCCTCTCACTCAGCCAGCCCTCACGG	NM_080767.1	18158432	GO:0005634|GO:0005737|GO:0005829|GO:0005839|GO:0005839|GO:0005634|GO:0005737|GO:0005829|GO:0005839|GO:0006511|GO:0006955|GO:0019882|GO:0019882|GO:0019882|GO:0031145|GO:0051436|GO:0051437|GO:0006511|GO:0004298|GO:0005515|GO:0008233|GO:0004298|GO:0008233	PSMB8	-	ILMN_1362728	932	S	NP_542945.1	NM_080767.1	GI_18158432-S	NM_080767.1	Ring10; Lmp7	ILMN_300339
380039	0.000222414	1.55455	up	0.0363941	0.672895	Plec1	64204	Rattus norvegicus plectin 1 (Plec1), mRNA.	GO:0007565|GO:0007584|GO:0030855	GO:0005626|GO:0009925|GO:0016324|GO:0042383|GO:0043292|GO:0048471|GO:0005737|GO:0005856	GO:0003779|GO:0005200|GO:0008092|GO:0047485|GO:0003779|GO:0003779|GO:0005198	chr7	114202751	114202800	CGGGGGCCCTGCGGTGTCCGCCCCTCAATAAAAGCAATTCCAACCTTAAA	NM_022401.1	13540713	GO:0005626|GO:0009925|GO:0016324|GO:0042383|GO:0043292|GO:0048471|GO:0005737|GO:0005856|GO:0007565|GO:0007584|GO:0030855|GO:0003779|GO:0005200|GO:0008092|GO:0047485|GO:0003779|GO:0003779|GO:0005198	PLEC1	-	ILMN_1360481	15169	S	NP_071796.1	NM_022401.1	GI_13540713-S	NM_022401.1		ILMN_265722
2350541	0.0126728	1.55409	up	0.0217822	0.657848	Vat1	287721	Rattus norvegicus vesicle amine transport protein 1 homolog (T californica) (Vat1), mRNA.	GO:0008152		GO:0005488|GO:0008270|GO:0016491	chr10	90484028	90484077	AAAGTGGGGACCTTTGAGGCTAGGTGGGGGTCACCTGCTGCTTCTGAGCT	NM_001033683.1	76096305	GO:0008152|GO:0005488|GO:0008270|GO:0016491	VAT1	-	ILMN_1366784	2379	S	NP_001028855.1	NM_001033683.1	GI_62657075-S	NM_001033683.1	MGC124668	ILMN_297305
3450056	0.00116617	1.55246	up	0.00151558	0.63607	Acadl	25287	Rattus norvegicus acyl-Coenzyme A dehydrogenase, long-chain (Acadl), nuclear gene encoding mitochondrial protein, mRNA.	GO:0006629|GO:0006631|GO:0055114	GO:0005739|GO:0005739|GO:0005759	GO:0004466|GO:0009055|GO:0050660	chr9	65613338	65618667	CCCGATTGCAAAAGCCTACGTGGATGCTCGAGTTCAGCCGATCTACGGTG	NM_012819.1	6978430	GO:0005739|GO:0005739|GO:0005759|GO:0006629|GO:0006631|GO:0055114|GO:0004466|GO:0009055|GO:0050660	ACADL	-	ILMN_1355733	1194	S	NP_036951.1	NM_012819.1	GI_6978430-S	NM_012819.1	ACOADA; LCAD	ILMN_300820
430072	0.000300828	1.55087	up	-0.0346103	0.598465	Ogfrl1	316290	Rattus norvegicus opioid growth factor receptor-like 1 (Ogfrl1), mRNA.		GO:0016020	GO:0004872	chr9	22234354	22234403	GGAGGACGACAATGCTGCCGACCAATCAGAGTCTCCACCCAAGAAAACCG	NM_001025708.1	71043627	GO:0016020|GO:0004872	OGFRL1	-	ILMN_1368121	1302	S	NP_001020879.1	NM_001025708.1	GI_62654790-S	NM_001025708.1	MGC116379	ILMN_298245
3830541	0.000576907	1.54869	up	0.011442	0.642491	RGD1307973_predicted	304469	PREDICTED: Rattus norvegicus similar to 2900002H16Rik protein (predicted) (RGD1307973_predicted), mRNA.				chr12	33221914	33221963	TCGGACAGGTGGAGCCTCTAATCATAGGACGGGCTACCCAGTTTGGCTGG	XM_222150.4	109495862		RGD1307973_PREDICTED	+	ILMN_1650442	2078	S	XP_222150.3	XM_222150.4	GI_62658840	XM_222150.4		ILMN_50918
380156	0.00342043	1.54176	up	-0.0475548	0.577022	Arvcf_predicted	303798	PREDICTED: Rattus norvegicus armadillo repeat gene deleted in velo-cardio-facial syndrome (predicted) (Arvcf_predicted), mRNA.							ACAGTGAGGGCTGCTCCAAGAGTCCAGACAGGGAAGTTTAGGAGGCGGCT	XM_221276.3	62658189		ARVCF_PREDICTED		ILMN_1360364	4970	S	XP_221276.3	XM_221276.3	GI_62658189-S	XM_221276.3		ILMN_55020
4590286	0.00272908	1.54043	up	0.0288691	0.652204	Txnl5_predicted	287474	PREDICTED: Rattus norvegicus thioredoxin-like 5 (predicted) (Txnl5_predicted), mRNA.				chr10	59101294	59102011	CACCTCAAAAACTTGTGGAGTCTGAGTGCCGCCAATCCAACCTCGTAGAG	XM_213382.3	109488486		TXNL5_PREDICTED	+	ILMN_1355396	377	S	XP_213382.1	XM_213382.3	GI_62656492-S	XM_213382.3		ILMN_52474
7100070	0.000728623	1.53767	up	-0.0267662	0.593975	Vkorc1	309004	Rattus norvegicus vitamin K epoxide reductase complex, subunit 1 (Vkorc1), mRNA.	GO:0010243|GO:0014070|GO:0030193|GO:0042373|GO:0042373|GO:0046677|GO:0050820|GO:0050820|GO:0055114	GO:0005783|GO:0005789|GO:0005792|GO:0016020|GO:0016021	GO:0016491|GO:0047057|GO:0047057|GO:0047057|GO:0047058	chr1	187176969	187177018	GCTTCCAGAAGGTGCCAGAACACAAGGTCAAAAAGCCCTGAGGTCCCACC	NM_203335.2	45827740	GO:0005783|GO:0005789|GO:0005792|GO:0016020|GO:0016021|GO:0010243|GO:0014070|GO:0030193|GO:0042373|GO:0042373|GO:0046677|GO:0050820|GO:0050820|GO:0055114|GO:0016491|GO:0047057|GO:0047057|GO:0047057|GO:0047058	VKORC1	-	ILMN_1355605	468	S	NP_976080.1	NM_203335.2	GI_45827740-S	NM_203335.2		ILMN_302300
6550400	0.000177426	1.53734	up	0.0324736	0.652911	Junb	24517	Rattus norvegicus jun B proto-oncogene (Junb), mRNA.	GO:0001570|GO:0001701|GO:0001829|GO:0001892|GO:0006355|GO:0006355|GO:0006366|GO:0007565|GO:0009416|GO:0009612|GO:0009612|GO:0009987|GO:0014070|GO:0014070|GO:0032570|GO:0032870|GO:0034097|GO:0042493|GO:0043434|GO:0045597|GO:0046022|GO:0046697|GO:0051412|GO:0051591|GO:0051726|GO:0060136	GO:0005634|GO:0005634|GO:0005634	GO:0003677|GO:0003677|GO:0003690|GO:0003690|GO:0003700|GO:0003700|GO:0016563|GO:0043565|GO:0043565|GO:0043565|GO:0046982|GO:0046983	chr19	24833145	24833194	TGGTACTCAGCCTGTGGGGATACTAGGGAGGAACCTCCGCCCCCTGCCCT	NM_021836.2	40254774	GO:0005634|GO:0005634|GO:0005634|GO:0001570|GO:0001701|GO:0001829|GO:0001892|GO:0006355|GO:0006355|GO:0006366|GO:0007565|GO:0009416|GO:0009612|GO:0009612|GO:0009987|GO:0014070|GO:0014070|GO:0032570|GO:0032870|GO:0034097|GO:0042493|GO:0043434|GO:0045597|GO:0046022|GO:0046697|GO:0051412|GO:0051591|GO:0051726|GO:0060136|GO:0003677|GO:0003677|GO:0003690|GO:0003690|GO:0003700|GO:0003700|GO:0016563|GO:…	JUNB	+	ILMN_1350784	1610	S	NP_068608.2	NM_021836.2	GI_40254774-S	NM_021836.2		ILMN_277215
6400438	0.000630593	1.53714	up	-0.0391405	0.58111	Loxl2_predicted	290350	PREDICTED: Rattus norvegicus lysyl oxidase-like 2 (predicted) (Loxl2_predicted), mRNA.				chr15	50068049	50068098	GTGCAGGAGCCGCTATGATGGCTACCGCATCTGGATGTACAATTGTCACG	XM_214225.4	109501845		LOXL2_PREDICTED	+	ILMN_1351352	1992	S	XP_214225.4	XM_214225.4	GI_62661682-S	XM_214225.4		ILMN_55682
2680707	0.00935574	1.53622	up	0.00604162	0.625422	Myo1b	117057	Rattus norvegicus myosin Ib (Myo1b), mRNA.	GO:0007399	GO:0005856|GO:0005903|GO:0016459	GO:0000166|GO:0003774|GO:0003779|GO:0005516|GO:0005524	chr9	46917049	46917098	CGGGAGCGTGCCAACCTGCAAACGAAAGAACAACAGGCTTCTTGAAGTCG	NM_053986.1	16758889	GO:0005856|GO:0005903|GO:0016459|GO:0007399|GO:0000166|GO:0003774|GO:0003779|GO:0005516|GO:0005524	MYO1B	+	ILMN_1373747	3489	S	NP_446438.1	NM_053986.1	GI_16758889-S	NM_053986.1	Myr1	ILMN_290791
4060497	0.000520912	1.53208	up	-0.0104166	0.605075	Scara3_predicted	364405	PREDICTED: Rattus norvegicus scavenger receptor class A, member 3 (predicted) (Scara3_predicted), mRNA.							CCTCTTCCTCTTGGTTGACCTGACACAGATGCACACTGACCTCACCCTAC	XM_344421.2	62661650		SCARA3_PREDICTED		ILMN_1365032	3135	S	XP_344422.2	XM_344421.2	GI_62661650-S	XM_344421.2		ILMN_54123
2760594	0.000259537	1.53153	up	0.00675926	0.62173	Psmb9	24967	Rattus norvegicus proteasome (prosome, macropain) subunit, beta type 9 (large multifunctional peptidase 2) (Psmb9), mRNA.	GO:0006511|GO:0019882|GO:0031145|GO:0051436|GO:0051437	GO:0005634|GO:0005737|GO:0005829|GO:0005839	GO:0004298|GO:0008233	chr20	4806457	4806506	TGGGCAGAGGTGAAATGGGTATCAGAGAAACGGAGTGCGTGGAGGGAAGC	NM_012708.1	6981425	GO:0005634|GO:0005737|GO:0005829|GO:0005839|GO:0006511|GO:0019882|GO:0031145|GO:0051436|GO:0051437|GO:0004298|GO:0008233	PSMB9	+	ILMN_1350444	729	S	NP_036840.1	NM_012708.1	GI_6981425-S	NM_012708.1	Lmp2	ILMN_284896
2480280	0.00796401	1.53001	up	0.00157003	0.615109	Tmem140	362334	Rattus norvegicus transmembrane protein 140 (Tmem140), mRNA.		GO:0016020|GO:0016021		chr4	62259677	62259726	TTTATTATGCATTGGGGCTTCAGTATGTATCTTTTCAGTGTGTGTACCAA	NM_001009709.1	57527559	GO:0016020|GO:0016021	TMEM140	+	ILMN_1530390	1248	S	NP_001009709.1	NM_001009709.1	Rn.8661	NM_001009709.1		ILMN_278563
1570039	0.00392095	1.52529	up	0.0552731	0.664357	Pdgfa	25266	Rattus norvegicus platelet-derived growth factor alpha polypeptide (Pdgfa), mRNA.	GO:0001525|GO:0001525|GO:0001666|GO:0007179|GO:0008284|GO:0009887|GO:0009887|GO:0010033|GO:0010035|GO:0010512|GO:0010544|GO:0014910|GO:0030031|GO:0030031|GO:0030036|GO:0030036|GO:0030335|GO:0032355|GO:0032526|GO:0042060|GO:0042493|GO:0045740|GO:0048008|GO:0048146|GO:0048286|GO:0048286|GO:0048839|GO:0050730|GO:0050730|GO:0050919|GO:0001525|GO:0009887|GO:0030031|GO:0030036|GO:0048286|GO:0050730|GO:…	GO:0005575|GO:0005576|GO:0005615|GO:0005902|GO:0005902|GO:0009986|GO:0016020|GO:0031089|GO:0005902|GO:0005576|GO:0005902|GO:0016020	GO:0005161|GO:0008083|GO:0008083|GO:0042803|GO:0043498|GO:0046982|GO:0048407|GO:0008083	chr12	16172371	16172412	GCCAATGTGCGTGCGGTCTTTGTTCTCCTCCGTGAAAAACTGTGTCCGAG	NM_012801.1	29789039	GO:0005575|GO:0005576|GO:0005615|GO:0005902|GO:0005902|GO:0009986|GO:0016020|GO:0031089|GO:0005902|GO:0005576|GO:0005902|GO:0016020|GO:0001525|GO:0001525|GO:0001666|GO:0007179|GO:0008284|GO:0009887|GO:0009887|GO:0010033|GO:0010035|GO:0010512|GO:0010544|GO:0014910|GO:0030031|GO:0030031|GO:0030036|GO:0030036|GO:0030335|GO:0032355|GO:0032526|GO:0042060|GO:0042493|GO:0045740|GO:0048008|GO:0048146|GO:…	PDGFA	+	ILMN_1365485	1160	S	NP_036933.1	NM_012801.1	GI_29789039-S	NM_012801.1	PDGFACP	ILMN_278541
2450128	0.0262074	1.51986	up	0.114777	0.718716	Spry2	306141	Rattus norvegicus sprouty homolog 2 (Drosophila) (Spry2), mRNA.	GO:0007275|GO:0007605|GO:0007605|GO:0009966|GO:0030324|GO:0030324|GO:0042472|GO:0042472|GO:0043407|GO:0043407|GO:0045165|GO:0045165|GO:0048754|GO:0048754	GO:0005829|GO:0005886|GO:0016020	GO:0005515|GO:0005515	chr15	90009474	90009523	CGCCAGGGAAAGGCGACAGAAGTTGGTGGCCCCACGTTATTGCATAAGCT	NM_001012046.1	58865659	GO:0005829|GO:0005886|GO:0016020|GO:0007275|GO:0007605|GO:0007605|GO:0009966|GO:0030324|GO:0030324|GO:0042472|GO:0042472|GO:0043407|GO:0043407|GO:0045165|GO:0045165|GO:0048754|GO:0048754|GO:0005515|GO:0005515	SPRY2	-	ILMN_1376572	1399	S	NP_001012046.1	NM_001012046.1	GI_62661830-A	NM_001012046.1		ILMN_299710
610161	0.00553484	1.51519	up	0.0438402	0.643335	RGD1309610_predicted	362136	PREDICTED: Rattus norvegicus LOC362136 (predicted) (RGD1309610_predicted), mRNA.							TCCCAGCAACAGTTCACACAGCACATCAAAAGCCCACACCTGCTCTGGAG	XM_001068559.1	109469939		RGD1309610_PREDICTED		ILMN_1364477	273	S	XP_001068559.1	XM_001068559.1	GI_34854694-S	XM_001068559.1		ILMN_276484
130039	0.0498856	1.51337	up	0.235844	0.833607	Cidea_predicted	291541	PREDICTED: Rattus norvegicus cell death-inducing DNA fragmentation factor, alpha subunit-like effector A (predicted) (Cidea_predicted), mRNA.				chr18	63896663	63896712	TGACACAGAAGAGCAGCCATCCCCCAAGGCTAGCGCCAAAGGCTGGTTCA	XM_214551.4	109506730		CIDEA_PREDICTED	+	ILMN_1361879	1332	S	XP_214551.4	XM_214551.4	GI_62664562-S	XM_214551.4		ILMN_64486
380280	0.00814946	1.5126	up	0.0329794	0.630007	Slc20a2	29502	Rattus norvegicus solute carrier family 20 (phosphate transporter), member 2 (Slc20a2), mRNA.	GO:0006811|GO:0006814|GO:0006817|GO:0044419|GO:0006817	GO:0005886|GO:0016020|GO:0016021|GO:0016021	GO:0004872|GO:0005315|GO:0015293|GO:0031402|GO:0005315				AGCCGCTGTTCTCTTCTGATGGCGGCGGGAGAGCGTCGGTGTCACTAAAA	NM_017223.2	47575855	GO:0005886|GO:0016020|GO:0016021|GO:0016021|GO:0006811|GO:0006814|GO:0006817|GO:0044419|GO:0006817|GO:0004872|GO:0005315|GO:0015293|GO:0031402|GO:0005315	SLC20A2		ILMN_1370678	3452	S	NP_058919.1	NM_017223.2	GI_47575855-S	NM_017223.2	Ab1-188; Pit-2; Glvr2; Ram1	ILMN_278032
1940338	0.000124642	1.51119	up	-0.0188963	0.576788	Decr1	117543	Rattus norvegicus 2,4-dienoyl CoA reductase 1, mitochondrial (Decr1), nuclear gene encoding mitochondrial protein, mRNA.	GO:0055114	GO:0005739|GO:0005739	GO:0005488|GO:0008670|GO:0008670|GO:0016491	chr5	30492952	30493001	TGATCGAGAGAATCCCCTGTGGTCGGCTGGGAACTGTGGAGGAACTTGCC	NM_057197.1	17105349	GO:0005739|GO:0005739|GO:0055114|GO:0005488|GO:0008670|GO:0008670|GO:0016491	DECR1	-	ILMN_1370450	803	S	NP_476545.1	NM_057197.1	GI_17105349-S	NM_057197.1		ILMN_271251
70047	0.000180009	1.50922	up	0.00469875	0.598506	RGD1305326_predicted	295462	PREDICTED: Rattus norvegicus similar to hypothetical protein FLJ20647 (predicted) (RGD1305326_predicted), mRNA.							AGCTAAAGGAGGACCTGGCTGAGGCTACAGAATCCCTGGAGAACGTGCGC	XM_001076863.1	109467635		RGD1305326_PREDICTED		ILMN_1359977	1151	S	XP_001076863.1	XM_001076863.1	GI_62644325-S	XM_001076863.1		ILMN_270613
5720484	0.000473272	1.50909	up	0.0274055	0.621088	LOC497844	497844	PREDICTED: Rattus norvegicus hypothetical gene supported by NM_138846 (LOC497844), mRNA.							GCTCTGTAGCGTGAACCTCACTGACACTTCAGACTAAAGCGGAGCCTAGG	XM_579655.1	62666778		LOC497844		ILMN_1373825	1080	S	XP_579655.1	XM_579655.1	GI_62666778-S	XM_579655.1		ILMN_48829
2480195	0.00383287	1.50724	up	0.046546	0.638459	Gadd45g	291005	PREDICTED: Rattus norvegicus growth arrest and DNA-damage-inducible 45 gamma (Gadd45g), mRNA.	GO:0000186|GO:0000186|GO:0006469|GO:0006469|GO:0006915|GO:0007275|GO:0030154|GO:0051726|GO:0051726		GO:0005515|GO:0005515|GO:0005515				GAAGAACCGACCAGCGAGGCAGGTGTGACTCAGCAAGCAGCCTTCAGTGA	XM_001053888.1	109505494	GO:0000186|GO:0000186|GO:0006469|GO:0006469|GO:0006915|GO:0007275|GO:0030154|GO:0051726|GO:0051726|GO:0005515|GO:0005515|GO:0005515	GADD45G		ILMN_1367453	851	S	XP_001053888.1	XM_001053888.1	GI_62663281-S	XM_001053888.1		ILMN_284338
4590019	0.0112854	1.50691	up	0.0836081	0.675197	Hopx	171160	Rattus norvegicus HOP homeobox (Hopx), mRNA.	GO:0000122|GO:0000122|GO:0000122|GO:0001829|GO:0001829|GO:0001829|GO:0006355|GO:0007275|GO:0007507|GO:0007507|GO:0008016|GO:0016575|GO:0043415|GO:0043415|GO:0045596|GO:0045596|GO:0048286|GO:0051155|GO:0051155	GO:0005634|GO:0005634|GO:0005634	GO:0003700|GO:0005515|GO:0005515|GO:0016564|GO:0016564|GO:0043565	chr14	33377789	33377838	ACACCCTCGTTTAGCAGCGACAGATTCCAAGGGGCAGAAAAGCAGGTAGC	NM_133621.2	31542842	GO:0005634|GO:0005634|GO:0005634|GO:0000122|GO:0000122|GO:0000122|GO:0001829|GO:0001829|GO:0001829|GO:0006355|GO:0007275|GO:0007507|GO:0007507|GO:0008016|GO:0016575|GO:0043415|GO:0043415|GO:0045596|GO:0045596|GO:0048286|GO:0051155|GO:0051155|GO:0003700|GO:0005515|GO:0005515|GO:0016564|GO:0016564|GO:0043565	HOPX	+	ILMN_1363702	873	S	NP_598305.2	NM_133621.2	GI_31542842-S	NM_133621.2	Obl; GIIg15b	ILMN_269253
4570364	0.00769064	1.50636	up	-0.136735	0.454335	Sc65	59101	Rattus norvegicus synaptonemal complex protein SC65 (Sc65), mRNA.		GO:0000795|GO:0005634		chr10	89347737	89347786	CTTCCGGAGCCTGAAAAACCTCTGTCTGATGCCGAGTTCGAAGGCGAGGG	NM_021581.1	11024655	GO:0000795|GO:0005634	SC65	-	ILMN_1365767	1109	S	NP_067592.1	NM_021581.1	GI_11024655-S	NM_021581.1		ILMN_270647
1940451	0.0109321	1.50303	up	-0.00220299	0.585669	RGD1565429_predicted	314733	PREDICTED: Rattus norvegicus similar to ribosomal protein S19 (predicted) (RGD1565429_predicted), mRNA.							AGAGATCTGGACAGGATCGCCGGACAGGATCGCCGGACAGGAGGCAGCTG	XR_009598.1	109481838		RGD1565429_PREDICTED		ILMN_1356682	426	S		XR_009598.1	GI_62652009-S	XR_009598.1		ILMN_290557
1050315	0.00196373	1.50219	up	0.0230719	0.610141	Fxyd1	58971	Rattus norvegicus FXYD domain-containing ion transport regulator 1 (Fxyd1), mRNA.	GO:0006811|GO:0006874|GO:0006936	GO:0016020|GO:0016021|GO:0016021	GO:0005216|GO:0005254|GO:0005515|GO:0031404	chr1	86095740	86096629	CCGGTGCAAATTCAACCAACAGCAGAGAACTGGGGAACCCGACGAAGAGG	NM_031648.1	13928895	GO:0016020|GO:0016021|GO:0016021|GO:0006811|GO:0006874|GO:0006936|GO:0005216|GO:0005254|GO:0005515|GO:0031404	FXYD1	-	ILMN_1372940	180	S	NP_113836.1	NM_031648.1	GI_13928895-S	NM_031648.1	Plm	ILMN_278561
540114	0.00502532	1.5016	up	0.112041	0.698538	Gpha2	171158	Rattus norvegicus glycoprotein hormone alpha 2 (Gpha2), mRNA.		GO:0005576|GO:0005576	GO:0005179	chr1	209002478	209002527	TGGAGTCTGAAGATGGGGCTTCGCCTCTGTTTACCTGGCCTCCTCAGCAG	NM_133619.2	24475801	GO:0005576|GO:0005576|GO:0005179	GPHA2	+	ILMN_1357380	663	S	NP_598303.1	NM_133619.2	GI_24475801-S	NM_133619.2	Zsig51	ILMN_285732
3990465	0.00060849	1.50098	up	0.00139923	0.587299	Alad	25374	Rattus norvegicus aminolevulinate, delta-, dehydratase (Alad), mRNA.	GO:0006783|GO:0006783|GO:0007584|GO:0008152|GO:0010033|GO:0010038|GO:0010043|GO:0010288|GO:0042221|GO:0042493|GO:0045471|GO:0046685|GO:0046686	GO:0005829|GO:0005829	GO:0003674|GO:0004655|GO:0008270|GO:0016829|GO:0042802|GO:0046872	chr5	79506693	79507032	TACCTGGATATGGTGCAGGAGGTGAAGGACAAGCACCCCGAGCTCCCCCT	NM_012899.2	42475960	GO:0005829|GO:0005829|GO:0006783|GO:0006783|GO:0007584|GO:0008152|GO:0010033|GO:0010038|GO:0010043|GO:0010288|GO:0042221|GO:0042493|GO:0045471|GO:0046685|GO:0046686|GO:0003674|GO:0004655|GO:0008270|GO:0016829|GO:0042802|GO:0046872	ALAD	-	ILMN_1361919	934	S	NP_037031.1	NM_012899.2	GI_42475960-S	NM_012899.2	ALADR; aminolevulinatedelta-dehydratase	ILMN_265628
1090711	0.00103002	1.49966	up	-0.0507571	0.533875	Gpr177	362065	Rattus norvegicus G protein-coupled receptor 177 (Gpr177), transcript variant 1, mRNA.		GO:0016020|GO:0016021		chr2	258116699	258127283	GAACTATGGGGAAGACCAGTCTAATGGTGACCTGGGTGTCCACAGCGGGG	NM_199408.2	54262192	GO:0016020|GO:0016021	GPR177	+	ILMN_1376886	1678	S	NP_955440.1	NM_199408.2	GI_62644505-A	NM_199408.2	Gpr177	ILMN_301082
2120041	0.00114861	1.49953	up	-0.0391413	0.545373	B2m	24223	Rattus norvegicus beta-2 microglobulin (B2m), mRNA.	GO:0001916|GO:0002237|GO:0002474|GO:0002481|GO:0006955|GO:0042493	GO:0000139|GO:0005576|GO:0005615|GO:0005794|GO:0005886|GO:0031901|GO:0042612	GO:0005515|GO:0005515|GO:0005515|GO:0005515	chr3	108931003	108931565	AACACGTCACTCTGAAGGAGCCCAAAACCGTCACCTGGGACCGAGACATG	NM_012512.1	7549745	GO:0000139|GO:0005576|GO:0005615|GO:0005794|GO:0005886|GO:0031901|GO:0042612|GO:0001916|GO:0002237|GO:0002474|GO:0002481|GO:0006955|GO:0042493|GO:0005515|GO:0005515|GO:0005515|GO:0005515	B2M	+	ILMN_1368656	315	S	NP_036644.1	NM_012512.1	GI_7549745-S	NM_012512.1		ILMN_267398
580286	0.00430338	1.49847	up	-0.0108912	0.572599	Grn	29143	Rattus norvegicus granulin (Grn), mRNA.	GO:0001835|GO:0001835|GO:0006644|GO:0007566|GO:0007566|GO:0016042|GO:0050679|GO:0050679	GO:0005576|GO:0005615|GO:0005615|GO:0005615|GO:0005739|GO:0005739	GO:0004623|GO:0005125	chr10	91541875	91541924	CCAGCCCCAAGACCGCTACTGTGAGGAAGGGCTAACGACTAAAGAACTCC	NM_017113.1	8393492	GO:0005576|GO:0005615|GO:0005615|GO:0005615|GO:0005739|GO:0005739|GO:0001835|GO:0001835|GO:0006644|GO:0007566|GO:0007566|GO:0016042|GO:0050679|GO:0050679|GO:0004623|GO:0005125	GRN	+	ILMN_1357411	1758	S	NP_058809.1	NM_017113.1	GI_8393492-S	NM_017113.1		ILMN_277290
2690364	0.0261509	1.49784	up	-0.0230685	0.559812	RGD1563958_predicted	315521	PREDICTED: Rattus norvegicus similar to 60S ribosomal protein L32 (predicted) (RGD1563958_predicted), mRNA.							AAGCGAAAATGGTGGAAACCCAGAGGCATTGAGAACAGGGTGCGGAGAAG	XM_001056192.1	109484456		RGD1563958_PREDICTED		ILMN_1368456	152	S	XP_001056192.1	XM_001056192.1	GI_62653450-S	XM_001056192.1		ILMN_279628
5670687	0.000366279	1.49697	up	0.0287853	0.610831	RGD1563599_predicted	498066	PREDICTED: Rattus norvegicus similar to putative SH3BGR protein (predicted) (RGD1563599_predicted), mRNA.				chr11	36535143	36535192	GGACCCGTGCCCTCCGAAACAGCTTGGTGTATGTGAATCCCTATCTCACC	XM_573265.2	109492953		RGD1563599_PREDICTED	+	ILMN_1363643	1010	S	XP_573265.2	XM_573265.2	GI_62657687-S	XM_573265.2		ILMN_62881
1660632	0.00873878	1.49482	up	0.0560026	0.635974	Prkcdbp	85332	Rattus norvegicus protein kinase C, delta binding protein (Prkcdbp), mRNA.	GO:0001558|GO:0045786		GO:0005080	chr1	163213160	163213209	GGAGCCAGAACCTCCTCAGCCTACCAAGGAAGATCCTGAGAGACCTGTGC	NM_134449.1	19745163	GO:0001558|GO:0045786|GO:0005080	PRKCDBP	-	ILMN_1356716	761	S	NP_604444.1	NM_134449.1	GI_19745163-S	NM_134449.1	DIG-2; Srbc	ILMN_273720
2510273	0.00307834	1.49219	up	0.029231	0.606662	Hla-dmb	294273	Rattus norvegicus major histocompatibility complex, class II, DM beta (Hla-dmb), mRNA.	GO:0002504|GO:0006955|GO:0019882|GO:0019886|GO:0051085	GO:0005764|GO:0005765|GO:0005770|GO:0005771|GO:0005886|GO:0005886|GO:0010008|GO:0016020|GO:0016021|GO:0016021|GO:0042613	GO:0005515	chr20	4829633	4829682	GGGGGGTATTCGTAATCAAATCTGCCTCGGGTGTTTTCTGAGGTGAGCCG	NM_198740.1	38454215	GO:0005764|GO:0005765|GO:0005770|GO:0005771|GO:0005886|GO:0005886|GO:0010008|GO:0016020|GO:0016021|GO:0016021|GO:0042613|GO:0002504|GO:0006955|GO:0019882|GO:0019886|GO:0051085|GO:0005515	HLA-DMB	-	ILMN_1373278	1048	S	NP_942035.1	NM_198740.1	GI_38454215-S	NM_198740.1	RT1-DMb; RT1.DMb	ILMN_270881
4200070	0.000328296	1.49216	up	-0.0251816	0.55222	Ctgf	64032	Rattus norvegicus connective tissue growth factor (Ctgf), mRNA.	GO:0001502|GO:0001503|GO:0001525|GO:0001525|GO:0001558|GO:0007155|GO:0007160|GO:0007229|GO:0007242|GO:0008543|GO:0016477|GO:0030154	GO:0005576|GO:0005576|GO:0005578	GO:0005178|GO:0005520|GO:0008083|GO:0008201|GO:0008201	chr1	21327182	21327231	CCACGAGGAAGTGTTTGCTGCTTCTTTGACTATGACTGGTTTGGGAGGCA	NM_022266.2	78214357	GO:0005576|GO:0005576|GO:0005578|GO:0001502|GO:0001503|GO:0001525|GO:0001525|GO:0001558|GO:0007155|GO:0007160|GO:0007229|GO:0007242|GO:0008543|GO:0016477|GO:0030154|GO:0005178|GO:0005520|GO:0008083|GO:0008201|GO:0008201	CTGF	-	ILMN_1364113	2203	S	NP_071602.1	NM_022266.2	GI_11560084-S	NM_022266.2	CTGRP	ILMN_48683
6370692	0.000960109	1.48934	up	0.0380344	0.61271	LOC501395	501395	PREDICTED: Rattus norvegicus similar to RIKEN cDNA 4930555G01 (LOC501395), mRNA.							CAAGACACAAACCAGGGCAAGATCTCCCTTGGAGAGAAGTGCTACAGGAG	XM_576807.1	62718431		LOC501395		ILMN_1349753	527	S	XP_576807.1	XM_576807.1	GI_62718431-S	XM_576807.1		ILMN_59796
2900725	0.000467388	1.4881	up	0.0185526	0.592027	Rasl11b	305302	Rattus norvegicus RAS-like family 11 member B (Rasl11b), mRNA.	GO:0007264	GO:0005622	GO:0000166|GO:0005525	chr14	36393071	36393120	GGCCCGGCTGAGTTGTGGCTGGGTGGCTGAGATAGTAAAATGCTGTCTTC	NM_001002830.2	54020748	GO:0005622|GO:0007264|GO:0000166|GO:0005525	RASL11B	-	ILMN_1363087	1640	S	NP_001002830.1	NM_001002830.2	GI_54020748-S	NM_001002830.2		ILMN_291117
4590324	0.0309737	1.48689	up	0.0631931	0.635489	S100a11	445415	Rattus norvegicus S100 calcium binding protein A11 (calizzarin) (S100a11), mRNA.		GO:0005615	GO:0005125|GO:0005509	chr2	186620361	186620410	TGCCTACAGAGACTGAGAGATGCATCGAGTCCCTGATTGCTGTTTTCCAG	NM_001004095.1	51854248	GO:0005615|GO:0005125|GO:0005509	S100A11	+	ILMN_1373883	2	S	NP_001004095.1	NM_001004095.1	GI_51854248-S	NM_001004095.1		ILMN_280668
5290438	0.00178632	1.48455	up	0.0712951	0.641324	C1qb	29687	Rattus norvegicus complement component 1, q subcomponent, beta polypeptide (C1qb), mRNA.	GO:0006955|GO:0006958|GO:0007420|GO:0007568|GO:0010033|GO:0045087|GO:0051384	GO:0005576|GO:0005576|GO:0005602	GO:0003674|GO:0042803	chr5	155647784	155647833	GTTCTCACCTTCTGCGACTATGCCCAAAACACCTTCCAGGTCACCACGGG	NM_019262.1	9506432	GO:0005576|GO:0005576|GO:0005602|GO:0006955|GO:0006958|GO:0007420|GO:0007568|GO:0010033|GO:0045087|GO:0051384|GO:0003674|GO:0042803	C1QB	-	ILMN_1352142	767	S	NP_062135.1	NM_019262.1	GI_9506432-S	NM_019262.1		ILMN_286910
2570670	6.04118e-05	1.48231	up	-0.00854111	0.55931	LOC500536	500536	PREDICTED: Rattus norvegicus similar to novel protein (HT036) (LOC500536), mRNA.							CCACTGGCAGGTCATGGATGGGAATCTGACTGGAAACATCAGGGAGTTCC	XM_575897.1	62649525		LOC500536		ILMN_1363545	278	S	XP_575897.1	XM_575897.1	GI_62649525-S	XM_575897.1		ILMN_56401
4760239	0.02669	1.48039	up	0.0184395	0.584419	Rtp4_predicted	360733	PREDICTED: Rattus norvegicus receptor transporter protein 4 (predicted) (Rtp4_predicted), mRNA.							TAGGAACAGGCCTTTTCAGGAAGTCAGAGAGCCCGGTGAAGCAGCATCAC	XM_001056345.1	109494618		RTP4_PREDICTED		ILMN_1368826	729	S	XP_001056345.1	XM_001056345.1	GI_62658065-S	XM_001056345.1		ILMN_285590
2480176	0.00191325	1.47953	up	-0.0197641	0.545375	LOC499201	499201	PREDICTED: Rattus norvegicus hypothetical gene supported by BC061525 (LOC499201), mRNA.							CGGGATGACGTGGCTTTGGAGGGCATCTCTGGGCGAGTATCTCTCTGAGT	XM_579934.1	62640886		LOC499201		ILMN_1356608	343	S	XP_579934.1	XM_579934.1	GI_62640886-S	XM_579934.1		ILMN_59267
1340114	0.00334212	1.47899	up	-0.00254145	0.56207	Tfpi	29436	Rattus norvegicus tissue factor pathway inhibitor (lipoprotein-associated coagulation inhibitor) (Tfpi), mRNA.	GO:0007596|GO:0007598	GO:0005576|GO:0005576|GO:0005634|GO:0005737|GO:0005886	GO:0004867|GO:0030414|GO:0030414	chr3	67656062	67665000	TGGTGATTCCTCAGGCTACCAAAGCGCCCAGCCAATGGGACTATGATGGC	NM_017200.1	8394442	GO:0005576|GO:0005576|GO:0005634|GO:0005737|GO:0005886|GO:0007596|GO:0007598|GO:0004867|GO:0030414|GO:0030414	TFPI	-	ILMN_1373066	693	S	NP_058896.1	NM_017200.1	GI_8394442-S	NM_017200.1		ILMN_277809
5890176	0.00979256	1.47698	up	0.00757675	0.570223	Itgb1	24511	Rattus norvegicus integrin beta 1 (fibronectin receptor beta) (Itgb1), mRNA.	GO:0000082|GO:0001701|GO:0001894|GO:0006874|GO:0007155|GO:0007155|GO:0007155|GO:0007159|GO:0007160|GO:0007160|GO:0007229|GO:0007229|GO:0007229|GO:0008152|GO:0008277|GO:0008284|GO:0008354|GO:0010002|GO:0042685|GO:0043410|GO:0045214|GO:0045596|GO:0051726	GO:0001669|GO:0005604|GO:0005624|GO:0005624|GO:0005783|GO:0005886|GO:0005925|GO:0008305|GO:0008305|GO:0008305|GO:0008305|GO:0008305|GO:0009986|GO:0016020|GO:0016020|GO:0016021|GO:0019717|GO:0031594|GO:0031594|GO:0042383|GO:0042383|GO:0042470|GO:0045121|GO:0016021	GO:0004872|GO:0004872|GO:0005178|GO:0005178|GO:0005515|GO:0005515|GO:0005515|GO:0005515|GO:0016491|GO:0042277|GO:0042802|GO:0046982|GO:0046982|GO:0005515	chr19	58600912	58600961	GGTCACAGCGTGCCTTTTTAACCCTTCCTCCCGGACCCTTGGAATCAAGC	NM_017022.1	8393635	GO:0001669|GO:0005604|GO:0005624|GO:0005624|GO:0005783|GO:0005886|GO:0005925|GO:0008305|GO:0008305|GO:0008305|GO:0008305|GO:0008305|GO:0009986|GO:0016020|GO:0016020|GO:0016021|GO:0019717|GO:0031594|GO:0031594|GO:0042383|GO:0042383|GO:0042470|GO:0045121|GO:0016021|GO:0000082|GO:0001701|GO:0001894|GO:0006874|GO:0007155|GO:0007155|GO:0007155|GO:0007159|GO:0007160|GO:0007160|GO:0007229|GO:0007229|GO:…	ITGB1	-	ILMN_1361299	2667	S	NP_058718.1	NM_017022.1	GI_8393635-S	NM_017022.1		ILMN_264831
2360576	0.00171944	1.4766	up	0.0331272	0.595404	RGD1565286_predicted	367822	PREDICTED: Rattus norvegicus similar to ribosomal protein L5 (predicted) (RGD1565286_predicted), mRNA.							CTTCAGCCTATTGCACTGGCCTGCTGCTGGTCTGCAAACTTAGATTTGGC	XM_001062271.1	109511895		RGD1565286_PREDICTED		ILMN_1368291	137	S	XP_001062271.1	XM_001062271.1	GI_62666991-S	XM_001062271.1		ILMN_294138
5130187	0.00255239	1.47644	up	0.0140932	0.576219	Ndrg1	299923	Rattus norvegicus N-myc downstream regulated gene 1 (Ndrg1), mRNA.	GO:0045576	GO:0005634|GO:0005737|GO:0005856	GO:0005515|GO:0031177	chr7	104302457	104302506	GGTTTTTGGATTCTGTACATTCCGTGGGAACTTGCTTCCCTTTCCTGCCC	NM_001011991.1	58865549	GO:0005634|GO:0005737|GO:0005856|GO:0045576|GO:0005515|GO:0031177	NDRG1	-	ILMN_2040297	2407	A	NP_001011991.1	NM_001011991.1	GI_62652509-S	NM_001011991.1	Ndr1	ILMN_283426
4070403	0.000416661	1.47614	up	-0.0827616	0.47907	Prss23	308807	Rattus norvegicus protease, serine, 23 (Prss23), mRNA.	GO:0006508	GO:0005576|GO:0005634|GO:0005634	GO:0004252|GO:0008233	chr1	146082108	146082157	CTTGCCAGCACCGATGGTCGTTTTGCACTCATTGTAGGAGAGAGGCCAGC	NM_001007691.1	56090286	GO:0005576|GO:0005634|GO:0005634|GO:0006508|GO:0004252|GO:0008233	PRSS23	-	ILMN_1367752	1248	S	NP_001007692.1	NM_001007691.1	GI_56090286-S	NM_001007691.1	MGC94216	ILMN_270885
630133	0.0162216	1.47539	up	0.0942516	0.655343	H2-M10.6	414787	Rattus norvegicus histocompatibility 2, M region locus 10.6 (H2-M10.6), mRNA.	GO:0006955|GO:0019882	GO:0016020|GO:0042612		chr20	2076488	2076537	GATGGCAATGTCACCCTGAGGTGCTGGGCCTTAGGCTTCTACCCAGCTGA	NM_001008851.1	57012413	GO:0016020|GO:0042612|GO:0006955|GO:0019882	H2-M10.6	+	ILMN_1372644	577	S	NP_001008851.1	NM_001008851.1	GI_57012413-S	NM_001008851.1		ILMN_283216
130563	0.000404892	1.47322	up	0.0297039	0.58868	RGD1309051	299153	Rattus norvegicus similar to chromosome 14 open reading frame 50 (RGD1309051), mRNA.				chr6	99027506	99028204	ATCGCTGAGAAAAAGTACGTGGCAGGCATCAAACTCCAACCCCGAGTGGA	NM_001013944.1	62078616		RGD1309051	+	ILMN_1353992	971	S	NP_001013966.1	NM_001013944.1	GI_62078616-S	NM_001013944.1		ILMN_288550
1260215	0.0173032	1.47048	up	0.122989	0.679276	LOC686564	686564	PREDICTED: Rattus norvegicus similar to 60S ribosomal protein L23a (LOC686564), mRNA.							CCCACTGACCACCGAGTCGGCTATGAAGAAAATAGAGGACAACAACACGC	XM_001074761.1	109500503		LOC686564		ILMN_1651063	254	S	XP_001074761.1	XM_001074761.1	GI_62660317-S	XM_001074761.1		ILMN_279828
6450059	0.000128331	1.46901	up	-0.0172422	0.5376	Hbs1l	293408	Rattus norvegicus Hbs1-like (S. cerevisiae) (Hbs1l), mRNA.	GO:0006412		GO:0000166|GO:0003746|GO:0003924|GO:0005525	chr1	16736865	16736914	AAGGAAGCCTATCTTACTGGGGCTGGGAGAGTCCATCTGTGACCTGGTGC	NM_001011934.1	58865445	GO:0006412|GO:0000166|GO:0003746|GO:0003924|GO:0005525	HBS1L	+	ILMN_1376943	2455	S	NP_001011934.1	NM_001011934.1	GI_62638318-A	NM_001011934.1		ILMN_300963
4610528	0.0213503	1.46612	up	0.0205111	0.572516	Casp7	64026	Rattus norvegicus caspase 7 (Casp7), mRNA.	GO:0001836|GO:0001836|GO:0006508|GO:0006508|GO:0006508|GO:0006915|GO:0006915|GO:0006917|GO:0006917|GO:0007507|GO:0007507|GO:0009411|GO:0009411	GO:0005625|GO:0005829	GO:0004197|GO:0005515|GO:0008233|GO:0008233|GO:0008234	chr1	262721297	262721346	CTGACTTGCCCGATCATCCACACAGGTGCTGAAGAGTAACCCATCCCACG	NM_022260.2	48976078	GO:0005625|GO:0005829|GO:0001836|GO:0001836|GO:0006508|GO:0006508|GO:0006508|GO:0006915|GO:0006915|GO:0006917|GO:0006917|GO:0007507|GO:0007507|GO:0009411|GO:0009411|GO:0004197|GO:0005515|GO:0008233|GO:0008233|GO:0008234	CASP7	+	ILMN_1363486	1951	S	NP_071596.1	NM_022260.2	GI_48976078-S	NM_022260.2		ILMN_269468
3290040	0.00046533	1.46205	up	-0.00271988	0.545269	RGD1561453_predicted	309408	PREDICTED: Rattus norvegicus similar to ribosomal protein S12 (predicted) (RGD1561453_predicted), mRNA.							GAGGTGCCGAAGACTGCCCTCATCCACGATGGTCTAGCACGTGGCATATG	XM_001078588.1	109463691		RGD1561453_PREDICTED		ILMN_1350523	145	S	XP_001078588.1	XM_001078588.1	GI_34862123-S	XM_001078588.1		ILMN_263419
3840364	0.00124617	1.46182	up	0.0456038	0.59337	Lrrc15	246296	Rattus norvegicus leucine rich repeat containing 15 (Lrrc15), mRNA.	GO:0007154	GO:0005622|GO:0016020|GO:0016021	GO:0005515	chr11	72378550	72378599	CCCAGATACGCCCAGCTATCCCGACACCACATCTGTTTCCTCTACCACGG	NM_145083.1	21489966	GO:0005622|GO:0016020|GO:0016021|GO:0007154|GO:0005515	LRRC15	+	ILMN_1650474	1461	S	NP_659551.1	NM_145083.1	GI_21489966	NM_145083.1	Lib	ILMN_263833
6650288	0.0284881	1.46113	up	0.0139086	0.560997	Postn_predicted	361945	PREDICTED: Rattus norvegicus periostin, osteoblast specific factor (predicted) (Postn_predicted), mRNA.				chr2	143567948	143567997	GAAGAGGCTGGAAAAACCCAAAGCACACAGTTACCTTTCCATGGGAGGCT	XM_342245.3	109464743		POSTN_PREDICTED	+	ILMN_1360313	2883	S	XP_342246.2	XM_342245.3	GI_62643452-S	XM_342245.3		ILMN_48535
2760154	0.00981347	1.45964	up	0.0178191	0.563434	Ptpru	116680	PREDICTED: Rattus norvegicus protein tyrosine phosphatase, receptor type, U (Ptpru), mRNA.	GO:0006470|GO:0030182|GO:0031100|GO:0051384	GO:0005575|GO:0016020	GO:0003674|GO:0004725|GO:0004872|GO:0016787|GO:0016791				AGGTCCCTGTGGCTCTTGGTGAGGTGGTCACTGGATCAGGGTGGAGTAGA	XM_342930.2	62649754	GO:0005575|GO:0016020|GO:0006470|GO:0030182|GO:0031100|GO:0051384|GO:0003674|GO:0004725|GO:0004872|GO:0016787|GO:0016791	PTPRU		ILMN_1372434	5362	S	XP_342931.2	XM_342930.2	GI_62649754-S	XM_342930.2		ILMN_68634
4230088	0.000360389	1.45955	up	0.00314522	0.548667	Pgf	94203	Rattus norvegicus placental growth factor (Pgf), mRNA.	GO:0001525|GO:0001525|GO:0001658|GO:0001658|GO:0001666|GO:0001938|GO:0007275|GO:0007565|GO:0008283|GO:0030154|GO:0032870|GO:0042493	GO:0005576|GO:0005615|GO:0016020	GO:0005172|GO:0005515|GO:0005515|GO:0008083|GO:0008083|GO:0042803|GO:0046982	chr6	109215793	109215842	GGACAGAGCTCGCCTGTGGGCTTTGCCTGTCAGCCTAGAAGTTCACGCTT	NM_053595.2	56799414	GO:0005576|GO:0005615|GO:0016020|GO:0001525|GO:0001525|GO:0001658|GO:0001658|GO:0001666|GO:0001938|GO:0007275|GO:0007565|GO:0008283|GO:0030154|GO:0032870|GO:0042493|GO:0005172|GO:0005515|GO:0005515|GO:0008083|GO:0008083|GO:0042803|GO:0046982	PGF	-	ILMN_1374315	1260	S	NP_446047.1	NM_053595.2	GI_56799414-S	NM_053595.2	Plgf; MGC93298	ILMN_289478
2030059	7.31519e-05	1.45935	up	-0.0251562	0.520167	Clu	24854	PREDICTED: Rattus norvegicus clusterin (Clu), mRNA.	GO:0006915|GO:0006916|GO:0006950|GO:0006979|GO:0008219|GO:0008284|GO:0009611|GO:0031018|GO:0045597|GO:0048812|GO:0008219	GO:0016235|GO:0048471	GO:0005515|GO:0005515|GO:0005515|GO:0005515				TGGACACAGTGGCAGAGAAAGCGCTACAGGAATACCGCAGGAAAAGCCGC	XM_001053033.1	109502529	GO:0016235|GO:0048471|GO:0006915|GO:0006916|GO:0006950|GO:0006979|GO:0008219|GO:0008284|GO:0009611|GO:0031018|GO:0045597|GO:0048812|GO:0008219|GO:0005515|GO:0005515|GO:0005515|GO:0005515	CLU		ILMN_1362767	1583	S	XP_001053033.1	XM_001053033.1	GI_46048419-S	XM_001053033.1		ILMN_275923
3170041	0.00375188	1.4593	up	-0.0148436	0.530432	LOC299740	299740	PREDICTED: Rattus norvegicus similar to ribosomal protein L31 (LOC299740), mRNA.							GAACGAGGCTTGGGCCCGGCAGAATGGCTCCAGCAAAGAAGGGTGGCGAG	XM_213087.3	62652036		LOC299740		ILMN_1358580	0	S	XP_213087.1	XM_213087.3	GI_62652036-S	XM_213087.3		ILMN_49121
5340215	0.00035529	1.45884	up	-0.0251002	0.519721	LOC498276	498276	PREDICTED: Rattus norvegicus similar to Fc gamma (IgG) receptor II (low affinity) alpha precursor - rat (LOC498276), mRNA.			GO:0004872				GGCTGGGGGTTGGTGGCACAGTTTTTATCCAGGACACATGATGCTCTGGA	XM_573502.1	62659715	GO:0004872	LOC498276		ILMN_1355544	1454	S	XP_573502.1	XM_573502.1	GI_62659715-S	XM_573502.1		ILMN_65617
3840164	0.0219998	1.45744	up	-0.00224504	0.541191	Ccr5	117029	Rattus norvegicus chemokine (C-C motif) receptor 5 (Ccr5), mRNA.	GO:0002437|GO:0006952|GO:0006952|GO:0007165|GO:0007186|GO:0019059|GO:0031620|GO:0032496|GO:0042742|GO:0050900|GO:0007165|GO:0007186	GO:0005768|GO:0005886|GO:0005886|GO:0009897|GO:0009897|GO:0009897|GO:0016021|GO:0009897|GO:0016021	GO:0003779|GO:0004872|GO:0005515|GO:0016493|GO:0016493|GO:0016493|GO:0016493|GO:0019957|GO:0004872|GO:0016493	chr8	128912119	128912168	CCGTACCAGCTTTGATCCTGAAGGGTCACCAGGGGGCTGTGAAATACCTG	NM_053960.3	82617607	GO:0005768|GO:0005886|GO:0005886|GO:0009897|GO:0009897|GO:0009897|GO:0016021|GO:0009897|GO:0016021|GO:0002437|GO:0006952|GO:0006952|GO:0007165|GO:0007186|GO:0019059|GO:0031620|GO:0032496|GO:0042742|GO:0050900|GO:0007165|GO:0007186|GO:0003779|GO:0004872|GO:0005515|GO:0016493|GO:0016493|GO:0016493|GO:0016493|GO:0019957|GO:0004872|GO:0016493	CCR5	+	ILMN_1362741	2327	S	NP_446412.2	NM_053960.3	GI_51592089-S	NM_053960.3	Cmkbr5; Ckr5	ILMN_53895
4200242	0.0193663	1.45654	up	0.0279493	0.57049	Parp3	300985	Rattus norvegicus poly (ADP-ribose) polymerase family, member 3 (Parp3), mRNA.	GO:0006471	GO:0005634	GO:0003950|GO:0005515|GO:0005515	chr8	111615910	111615959	ACAAGGAGAGCCAGTGCCGTCTGCGCTACCTGCTGGAGATTCACCTCTGA	NM_001008328.1	56605733	GO:0005634|GO:0006471|GO:0003950|GO:0005515|GO:0005515	PARP3	-	ILMN_1369387	1654	S	NP_001008329.1	NM_001008328.1	GI_56605733-S	NM_001008328.1	MGC94593; Adprtl3	ILMN_272327
6130750	0.000960464	1.45511	up	-0.00841961	0.532713	Rnh1	245964	Rattus norvegicus ribonuclease/angiogenin inhibitor 1 (Rnh1), mRNA.	GO:0045765|GO:0045765	GO:0005737|GO:0032311|GO:0032311	GO:0005515|GO:0005515|GO:0008428|GO:0008428	chr1	201358841	201358890	TCCTGTATGACATTTACTGGACGGATGAGGTGGAAGACCAGCTTCGGGCC	NM_139105.1	20806150	GO:0005737|GO:0032311|GO:0032311|GO:0045765|GO:0045765|GO:0005515|GO:0005515|GO:0008428|GO:0008428	RNH1	-	ILMN_1352636	1401	S	NP_620805.1	NM_139105.1	GI_20806150-S	NM_139105.1	Rnh	ILMN_277345
6380068	0.0400984	1.45406	up	-0.0882238	0.451863	Acot9	302640	Rattus norvegicus acyl-CoA thioesterase 9 (Acot9), mRNA.				chrX	61548498	61548547	CTGTGGAGCCCTAGGAAAAATCTCACTTGTTGCAAATCAGCACTTCAGGC	NM_001013960.1	62078648		ACOT9	-	ILMN_1370027	1393	S	NP_001013982.1	NM_001013960.1	GI_62078648-S	NM_001013960.1	Acot9; Acate2	ILMN_294817
540372	0.0132033	1.45403	up	0.0871017	0.627161	RGD1304982_predicted	289138	PREDICTED: Rattus norvegicus similar to RIKEN cDNA 2810025M15 (predicted) (RGD1304982_predicted), mRNA.				chr13	72755965	72756014	GGTACTGTGAGTTCCTTGAGAAGTAGGTACTGTGTCTGGATCACCTGCTG	XM_213907.4	109498058		RGD1304982_PREDICTED	+	ILMN_1361374	1246	S	XP_213907.4	XM_213907.4	GI_62659558-S	XM_213907.4		ILMN_56513
2630075	0.029313	1.45383	up	0.11312	0.652983	RGD1564754_predicted	500239	PREDICTED: Rattus norvegicus similar to transcription factor FIGa (predicted) (RGD1564754_predicted), mRNA.				chr4	120160577	120160626	ACCCAACCTACCGGCTGTGCAAGTGGCTTGAAGAAAGAAGAGGAGGGGCC	XM_575589.2	109472311		RGD1564754_PREDICTED	+	ILMN_1350164	457	S	XP_575589.1	XM_575589.2	GI_62647724-S	XM_575589.2		ILMN_57480
6290347	0.000239306	1.45366	up	-0.00712767	0.532561	Mtpn	79215	Rattus norvegicus myotrophin (Mtpn), mRNA.	GO:0006584|GO:0021707|GO:0030182|GO:0043403|GO:0051146	GO:0005622|GO:0005622|GO:0005737|GO:0005737|GO:0005737|GO:0030424	GO:0005515	chr4	62897066	62897115	CTGGGGGCTCCTGGCTGGTTAAGAGCGCTGCCTGCAGTTAGTGACCAAAA	NM_024374.3	62177140	GO:0005622|GO:0005622|GO:0005737|GO:0005737|GO:0005737|GO:0030424|GO:0006584|GO:0021707|GO:0030182|GO:0043403|GO:0051146|GO:0005515	MTPN	-	ILMN_1649889	967	S	NP_077350.1	NM_024374.3	GI_56961648	NM_024374.3	MGC108675; Gcdp	ILMN_52012
3390441	0.000346511	1.45338	up	0.0118738	0.551281	Tmem140	362334	Rattus norvegicus transmembrane protein 140 (Tmem140), mRNA.		GO:0016020|GO:0016021		chr4	62259608	62259657	ACTAGTCACCACAAACACACAGCGCGTCCCCTCACCTTACCCAGACTGGA	NM_001009709.1	57527559	GO:0016020|GO:0016021	TMEM140	+	ILMN_1372260	1179	S	NP_001009709.1	NM_001009709.1	GI_57527559-S	NM_001009709.1		ILMN_278563
70609	0.0315108	1.44855	up	0.0219824	0.556592	Cspg4	81651	Rattus norvegicus chondroitin sulfate proteoglycan 4 (Cspg4), mRNA.	GO:0000187|GO:0001525|GO:0007165|GO:0007169|GO:0007275|GO:0008283|GO:0008347|GO:0016322|GO:0030154|GO:0048663|GO:0048771|GO:0050771	GO:0005886|GO:0005886|GO:0005887|GO:0016021|GO:0016324|GO:0031012|GO:0042995	GO:0004871|GO:0005082|GO:0005515	chr8	60645636	60645685	GTGTTTGACTGTGCACTGGGCTCTGATTCCGTGGCAGCTTTGCTCCCTGG	NM_031022.1	13591931	GO:0005886|GO:0005886|GO:0005887|GO:0016021|GO:0016324|GO:0031012|GO:0042995|GO:0000187|GO:0001525|GO:0007165|GO:0007169|GO:0007275|GO:0008283|GO:0008347|GO:0016322|GO:0030154|GO:0048663|GO:0048771|GO:0050771|GO:0004871|GO:0005082|GO:0005515	CSPG4	+	ILMN_1352096	7836	S	NP_112284.1	NM_031022.1	GI_13591931-S	NM_031022.1	Ng2	ILMN_302018
5340131	0.0177948	1.44788	up	0.0665842	0.60053	Sdpr	316384	Rattus norvegicus serum deprivation response (Sdpr), mRNA.		GO:0005737|GO:0005829|GO:0005829	GO:0001786|GO:0001786|GO:0005515|GO:0008289|GO:0001786	chr9	47373237	47373286	ATTGGAAGGGGGCTGAAAGACTGTGCTGACGGGGAGCTAATAGCACTGGG	NM_001007712.1	56090256	GO:0005737|GO:0005829|GO:0005829|GO:0001786|GO:0001786|GO:0005515|GO:0008289|GO:0001786	SDPR	-	ILMN_1350094	1878	S	NP_001007713.1	NM_001007712.1	GI_56090256-S	NM_001007712.1	MGC94054	ILMN_291740
3130537	0.0091133	1.44366	up	-0.0965761	0.433151	Rps12	65139	Rattus norvegicus ribosomal protein S12 (Rps12), mRNA.	GO:0006412|GO:0006414|GO:0008150|GO:0006412	GO:0005622|GO:0005737|GO:0005829|GO:0005840|GO:0022627|GO:0022627|GO:0022627|GO:0022627|GO:0005622|GO:0005840|GO:0022627	GO:0003674|GO:0003735|GO:0003735				CCGCCAAGTTCCGCGGAGAAGCTCCGGGGTGCGTTCAAGATTCGGCGTCA	NM_031709.1	13928991	GO:0005622|GO:0005737|GO:0005829|GO:0005840|GO:0022627|GO:0022627|GO:0022627|GO:0022627|GO:0005622|GO:0005840|GO:0022627|GO:0006412|GO:0006414|GO:0008150|GO:0006412|GO:0003674|GO:0003735|GO:0003735	RPS12		ILMN_1356995	15	S	NP_113897.1	NM_031709.1	GI_13928991-S	NM_031709.1		ILMN_51122
610601	0.0074012	1.44024	up	-0.129521	0.396788	LOC683383	683383	PREDICTED: Rattus norvegicus similar to vang, van gogh-like 1, transcript variant 2 (LOC683383), mRNA.							GGCTCTCGACACAGTGGAGACTTATTAGTGACGAGGCTGTGACGAACGGG	XM_001063099.1	109467272		LOC683383		ILMN_1352846	1634	S	XP_001063099.1	XM_001063099.1	GI_62644101-S	XM_001063099.1		ILMN_277304
4570735	0.0007039	1.43572	up	-0.040608	0.481168	LOC502063	502063	PREDICTED: Rattus norvegicus LOC502063 (LOC502063), mRNA.							AAAGCTGTGGACAAGAAGGCCGCAGGAGCTGGCAAAGTCACCAAGTCTGG	XM_577496.1	62662344		LOC502063		ILMN_1358395	1875	S	XP_577496.1	XM_577496.1	GI_62662344-S	XM_577496.1		ILMN_63577
1780037	0.0159118	1.43309	up	-0.009062	0.510071	Eif2s1	54318	Rattus norvegicus eukaryotic translation initiation factor 2, subunit 1 alpha (Eif2s1), mRNA.	GO:0006412|GO:0006417|GO:0043558|GO:0043558	GO:0005634|GO:0005634|GO:0005737|GO:0005737|GO:0005829|GO:0005850|GO:0005851|GO:0005851	GO:0003723|GO:0003743|GO:0003743|GO:0005515|GO:0005515|GO:0005515	chr6	101519622	101519671	GCAAGGCAGCTGGAACGGCTTGAGAGAGAAAATGCAGAAGTGGATGGAGA	NM_019356.1	9506570	GO:0005634|GO:0005634|GO:0005737|GO:0005737|GO:0005829|GO:0005850|GO:0005851|GO:0005851|GO:0006412|GO:0006417|GO:0043558|GO:0043558|GO:0003723|GO:0003743|GO:0003743|GO:0005515|GO:0005515|GO:0005515	EIF2S1	+	ILMN_1358514	886	S	NP_062229.1	NM_019356.1	GI_9506570-S	NM_019356.1	MGC93488	ILMN_270347
940273	0.00340493	1.4311	up	-0.00899429	0.508132	Sat1	302642	Rattus norvegicus spermidine/spermine N1-acetyl transferase 1 (Sat1), mRNA.	GO:0006595|GO:0008152	GO:0005622|GO:0005625	GO:0008080|GO:0008080|GO:0019809	chrX	61637880	61637929	GGCAGCAGAGGAGTGAGGTGTGCCGGTATAGACAATGACCACCTCCATTG	NM_001007667.1	56090258	GO:0005622|GO:0005625|GO:0006595|GO:0008152|GO:0008080|GO:0008080|GO:0019809	SAT1	+	ILMN_1368419	795	S	NP_001007668.1	NM_001007667.1	GI_56090258-S	NM_001007667.1	MGC72945; Ab2-402; SSAT; Sat	ILMN_301104
1690082	0.00035958	1.42956	up	0.0221033	0.537674	RGD1309759_predicted	361448	PREDICTED: Rattus norvegicus similar to cDNA sequence BC013529 (predicted), transcript variant 2 (RGD1309759_predicted), mRNA.							GGAGACGTAAGACAAAGCGACTGCCAAGAACTCCCAGGTGCCTTTGCTGC	XM_001059157.1	109460370		RGD1309759_PREDICTED		ILMN_1357994	1242	S	XP_001059157.1	XM_001059157.1	GI_62638206-S	XM_001059157.1		ILMN_263573
6180739	0.000728116	1.42771	up	-0.0189386	0.494763	RGD1562259_predicted	500451	PREDICTED: Rattus norvegicus similar to 40S ribosomal protein S20 (predicted) (RGD1562259_predicted), mRNA.							CAGCTTGTGGTGAAGGTTCCAGGACATGGGATCGTTTCCAGATGAGAATC	XM_001070030.1	109476404		RGD1562259_PREDICTED		ILMN_1351629	319	S	XP_001070030.1	XM_001070030.1	GI_27715718-S	XM_001070030.1		ILMN_276505
1170047	0.0080631	1.42618	up	0.0385197	0.550672	F11r	116479	Rattus norvegicus F11 receptor (F11r), mRNA.	GO:0007155|GO:0030855	GO:0005923	GO:0005515|GO:0005515	chr13	87393210	87393259	GGCTGGAACTGGTGGCTGTTAGTCACTTCATTTGGCTGGAACTACTGCAC	NM_053796.1	16758635	GO:0005923|GO:0007155|GO:0030855|GO:0005515|GO:0005515	F11R	+	ILMN_1351536	1583	S	NP_446248.1	NM_053796.1	GI_16758635-S	NM_053796.1	Jam1	ILMN_275082
4670102	0.00349514	1.42507	up	-0.0386148	0.472419	Fgfr3	84489	Rattus norvegicus fibroblast growth factor receptor 3 (Fgfr3), mRNA.	GO:0000165|GO:0002009|GO:0006468|GO:0007267|GO:0008284|GO:0008285|GO:0008543|GO:0008543|GO:0030900|GO:0031398|GO:0043065|GO:0043410|GO:0045597|GO:0048839|GO:0050680|GO:0050680|GO:0050731|GO:0060113	GO:0005575|GO:0005634|GO:0005634|GO:0005737|GO:0005764|GO:0005886|GO:0009898|GO:0009986|GO:0016020|GO:0016021|GO:0048471	GO:0000166|GO:0004713|GO:0004872|GO:0005007|GO:0005007|GO:0005007|GO:0005524|GO:0008083|GO:0016740|GO:0017134|GO:0042802|GO:0004872	chr14	82683233	82683282	ACAGGCAGGCCGAGAAGCAGGGGCCTTGTCTGGCATTGCAGTGTTGTTTG	NM_053429.1	17865330	GO:0005575|GO:0005634|GO:0005634|GO:0005737|GO:0005764|GO:0005886|GO:0009898|GO:0009986|GO:0016020|GO:0016021|GO:0048471|GO:0000165|GO:0002009|GO:0006468|GO:0007267|GO:0008284|GO:0008285|GO:0008543|GO:0008543|GO:0030900|GO:0031398|GO:0043065|GO:0043410|GO:0045597|GO:0048839|GO:0050680|GO:0050680|GO:0050731|GO:0060113|GO:0000166|GO:0004713|GO:0004872|GO:0005007|GO:0005007|GO:0005007|GO:0005524|GO:…	FGFR3	-	ILMN_1370736	3095	S	NP_445881.1	NM_053429.1	GI_17865330-S	NM_053429.1		ILMN_270828
6520239	0.00652555	1.42481	up	0.0287949	0.539564	LOC688269	688269	PREDICTED: Rattus norvegicus similar to Tripartite motif protein 47 (LOC688269), mRNA.							GAGTCGCCTGGACAGCCATTTTTCAGGGCTCTTCAACTACAGGCTCAAGC	XM_001081709.1	109492259		LOC688269		ILMN_1349001	1857	S	XP_001081709.1	XM_001081709.1	GI_62657364-S	XM_001081709.1		ILMN_275088
1940093	0.0212244	1.42452	up	-0.0285705	0.481905	Aim1_predicted	309866	PREDICTED: Rattus norvegicus absent in melanoma 1 (predicted) (Aim1_predicted), mRNA.							GGATGGGTGCATCAAGTGCAGGATAGCAGAGGACTGTTGCCTGACCATCG	XM_001067657.1	109510275		AIM1_PREDICTED		ILMN_1355636	5850	S	XP_001067657.1	XM_001067657.1	GI_62666321-S	XM_001067657.1		ILMN_286741
3170390	0.00596863	1.42214	up	0.00815182	0.516219	Dstn_predicted	296197	PREDICTED: Rattus norvegicus destrin (predicted) (Dstn_predicted), mRNA.				chr20	661898	661947	GCGTTCGAAGGATCCCCTGTGTAGATTATCAGTCAGTGCCACGAATTGAA	XM_215862.4	109509099		DSTN_PREDICTED	+	ILMN_1362105	563	S	XP_215862.3	XM_215862.4	GI_62665568-S	XM_215862.4		ILMN_55696
360086	0.00326477	1.42092	up	0.0367079	0.543538	LOC367047	367047	PREDICTED: Rattus norvegicus similar to Elongation factor 1-gamma (EF-1-gamma) (eEF-1B gamma) (LOC367047), mRNA.							CTGAGCCCAAGGCCAAGGACCCTTTCGCTCACCTGCCCAAGAGTACCTTT	XR_007435.1	109484445		LOC367047		ILMN_1351180	830	S		XR_007435.1	GI_62641859-S	XR_007435.1		ILMN_278666
1980435	0.000171561	1.42023	up	0.000629997	0.506759	Ostf1	259275	Rattus norvegicus osteoclast stimulating factor 1 (Ostf1), mRNA.		GO:0005737	GO:0005515|GO:0042802	chr1	222187178	222189960	ATGTGGAACTGAACCAGCAGAACAAGCTGGGAGACACGGCTCTGCACGCA	NM_148892.2	61889109	GO:0005737|GO:0005515|GO:0042802	OSTF1	-	ILMN_1650896	521	S	NP_683690.2	NM_148892.2	GI_22507309	NM_148892.2	Sh3d3	ILMN_54067
1170025	0.000600273	1.41889	up	0.0516149	0.556376	RGD1560979_predicted	366941	PREDICTED: Rattus norvegicus hypothetical gene supported by NM_031709 (predicted) (RGD1560979_predicted), mRNA.							CTGTGATGAGTCCATGTATGTCAAGCTAGTGGAGGCGCTTTGTGCTGAGC	XR_008629.1	109482293		RGD1560979_PREDICTED		ILMN_1356958	249	S		XR_008629.1	GI_62652478-S	XR_008629.1		ILMN_289922
1240113	0.000651638	1.4175	up	0.00381317	0.507158	RGD1562315_predicted	502854	PREDICTED: Rattus norvegicus similar to ribosomal protein L31 (predicted) (RGD1562315_predicted), mRNA.							GGGTGGCGAGAAAAAGAAGGGCTGTTCTGCCATCAATGGGGTGGTGACCT	XR_008890.1	109473806		RGD1562315_PREDICTED		ILMN_1366645	18	S		XR_008890.1	GI_62647806-S	XR_008890.1		ILMN_269238
5080193	0.000875973	1.41389	up	0.014245	0.513915	Krcc1	312437	Rattus norvegicus lysine-rich coiled-coil 1 (Krcc1), mRNA.				chr4	104496235	104496284	GGTGAAGAAAGGACAGAGGAGGAGATGCTTTGGGACCAGTCTATCCTTGG	NM_001009413.1	57164108		KRCC1	+	ILMN_1353188	1002	S	NP_001009413.1	NM_001009413.1	GI_57164108-S	NM_001009413.1	MGC105762	ILMN_300951
4210687	0.00846186	1.41014	up	0.0766469	0.572482	RGD1561771_predicted	291800	PREDICTED: Rattus norvegicus similar to EEF1A1 protein (predicted) (RGD1561771_predicted), mRNA.							TCAAAACTCCAAGAAGCCGCAGGAGCTGGCAAAGTCACCAAGTCAGCCAG	XR_008756.1	109506908		RGD1561771_PREDICTED		ILMN_1367781	1316	S		XR_008756.1	GI_62664060-S	XR_008756.1		ILMN_298352
1170082	0.0217326	1.40859	up	-0.0222002	0.472051	RGD1310224	291076	Rattus norvegicus similar to RIKEN cDNA 1810022C23 (RGD1310224), mRNA.	GO:0008152		GO:0003824	chr17	36274663	36274712	GTGCTGTGGGCCAGGAAAGGCTGAAGTCAGAGGAGTGGAAGGATGCACTC	NM_001009275.1	57164136	GO:0008152|GO:0003824	RGD1310224	+	ILMN_1362960	949	S	NP_001009275.1	NM_001009275.1	GI_57164136-S	NM_001009275.1	MGC108813	ILMN_279093
4060687	0.000157995	1.40802	up	-0.00481205	0.488858	Pabpc4_predicted	298510	PREDICTED: Rattus norvegicus poly A binding protein, cytoplasmic 4 (predicted) (Pabpc4_predicted), mRNA.							ACCAGAAGAGTCAAAAGCCAAATAACCCCTCACGGCATTCAGCTGAGGTC	XM_216517.3	62649594		PABPC4_PREDICTED		ILMN_1372583	2443	S	XP_216517.2	XM_216517.3	GI_62649594-S	XM_216517.3		ILMN_60250
6840148	0.00497993	1.40682	up	-0.0144572	0.477986	Mocos_predicted	361300	PREDICTED: Rattus norvegicus molybdenum cofactor sulfurase (predicted) (Mocos_predicted), mRNA.				chr18	16465861	16465910	TGGCGTGTACCTGATGCACTCGTCCTTGGATTTATCGTCTCCGTGTTTCC	XM_341584.3	109506378		MOCOS_PREDICTED	+	ILMN_1360285	2487	S	XP_341585.3	XM_341584.3	GI_62664148-S	XM_341584.3		ILMN_65974
7150544	0.0114879	1.40459	up	0.0330075	0.523158	Rab25_predicted	310632	PREDICTED: Rattus norvegicus RAB25, member RAS oncogene family (predicted) (Rab25_predicted), mRNA.				chr2	180657848	180658423	CCCCACTGAGGAGGCGTGCATGTTTGCTGAGAACAATGGCCTGCTATTCC	XM_227404.4	109465063		RAB25_PREDICTED	-	ILMN_2039532	620	S	XP_227404.1	XM_227404.4	GI_27693078-S	XM_227404.4		ILMN_62931
610044	0.025315	1.40431	up	0.144808	0.634667	Cndp1	307212	Rattus norvegicus carnosine dipeptidase 1 (metallopeptidase M20 family) (Cndp1), mRNA.	GO:0006508		GO:0004180|GO:0008233|GO:0008237|GO:0008270|GO:0046872|GO:0046983	chr18	81161024	81161073	GTGCACCCGCCATTCTACCAGCAACATTCACCCCAATGGAATTTCACGCC	NM_001007687.1	56090458	GO:0006508|GO:0004180|GO:0008233|GO:0008237|GO:0008270|GO:0046872|GO:0046983	CNDP1	-	ILMN_1363987	2248	S	NP_001007688.1	NM_001007687.1	GI_56090458-S	NM_001007687.1	MGC93742	ILMN_288152
2650041	0.00127959	1.40426	up	-0.0296629	0.46015	Dhcr7	64191	Rattus norvegicus 7-dehydrocholesterol reductase (Dhcr7), mRNA.	GO:0001568|GO:0001568|GO:0006695|GO:0006695|GO:0006695|GO:0006695|GO:0009791|GO:0009791|GO:0016126|GO:0030154|GO:0030154|GO:0030324|GO:0030324|GO:0035264|GO:0035264|GO:0042127|GO:0042127|GO:0045540|GO:0055114	GO:0005640|GO:0005640|GO:0005783|GO:0005783|GO:0005789|GO:0005789|GO:0016020|GO:0016021	GO:0005515|GO:0005515|GO:0016491|GO:0047598|GO:0047598|GO:0047598	chr1	204258897	204258913	CAGACTTGGCTCTGACAACCCAGAATGTATCACCAGTTAGTGGCCTCAGC	NM_022389.2	31542554	GO:0005640|GO:0005640|GO:0005783|GO:0005783|GO:0005789|GO:0005789|GO:0016020|GO:0016021|GO:0001568|GO:0001568|GO:0006695|GO:0006695|GO:0006695|GO:0006695|GO:0009791|GO:0009791|GO:0016126|GO:0030154|GO:0030154|GO:0030324|GO:0030324|GO:0035264|GO:0035264|GO:0042127|GO:0042127|GO:0045540|GO:0055114|GO:0005515|GO:0005515|GO:0016491|GO:0047598|GO:0047598|GO:0047598	DHCR7	+	ILMN_1349202	2533	S	NP_071784.1	NM_022389.2	GI_31542554-S	NM_022389.2	MGC93039	ILMN_272859
1570022	0.0122768	1.40382	up	-0.0252722	0.464088	LOC689581	689581	PREDICTED: Rattus norvegicus similar to Eukaryotic translation initiation factor 5B (eIF-5B) (Translation initiation factor IF-2), transcript variant 2 (LOC689581), mRNA.				chr19	37347325	37347374	CTTACACTGGTTTGACAGTGGTCAGTTCCCCGCCCCACAGTCCAGCGTGC	XM_001071547.1	109508034		LOC689581	+	ILMN_1371889	3932	S	XP_001071547.1	XM_001071547.1	GI_62654937-S	XM_001071547.1		ILMN_262417
4810292	0.013231	1.4032	up	0.0181881	0.506904	Cntf	25707	Rattus norvegicus ciliary neurotrophic factor (Cntf), mRNA.	GO:0007259|GO:0007275|GO:0007399|GO:0007399|GO:0008284|GO:0008284|GO:0014068|GO:0030154|GO:0030307|GO:0040007|GO:0042517|GO:0042517|GO:0043410|GO:0043524|GO:0043526|GO:0046427|GO:0046533|GO:0046668|GO:0046887|GO:0048143|GO:0048644|GO:0048666|GO:0048680|GO:0051291|GO:0060075|GO:0060081	GO:0005615|GO:0005634|GO:0005737|GO:0005829|GO:0030424|GO:0032838|GO:0043025	GO:0005125|GO:0005127|GO:0005515|GO:0008083|GO:0008083	chr1	215843055	215843104	GGGGCCAAAGATAAGCAGATGTAGCCATTCGCTCATACCTCTGTCTCCCT	NM_013166.1	6978674	GO:0005615|GO:0005634|GO:0005737|GO:0005829|GO:0030424|GO:0032838|GO:0043025|GO:0007259|GO:0007275|GO:0007399|GO:0007399|GO:0008284|GO:0008284|GO:0014068|GO:0030154|GO:0030307|GO:0040007|GO:0042517|GO:0042517|GO:0043410|GO:0043524|GO:0043526|GO:0046427|GO:0046533|GO:0046668|GO:0046887|GO:0048143|GO:0048644|GO:0048666|GO:0048680|GO:0051291|GO:0060075|GO:0060081|GO:0005125|GO:0005127|GO:0005515|GO:…	CNTF	-	ILMN_1349254	657	S	NP_037298.1	NM_013166.1	GI_6978674-S	NM_013166.1		ILMN_293359
6520204	0.000193625	1.40152	up	-0.0297384	0.457255	RGD1565117_predicted	299848	PREDICTED: Rattus norvegicus similar to 40S ribosomal protein S26 (predicted) (RGD1565117_predicted), mRNA.							GTCACCAGGAATCCATCTCGTGAGGACCGAACACCCCCACCACGATTCAG	XM_001055593.1	109482063		RGD1565117_PREDICTED		ILMN_1360197	229	S	XP_001055593.1	XM_001055593.1	GI_27718600-S	XM_001055593.1		ILMN_269895
2190324	0.00355289	1.40117	up	-0.0747677	0.411868	RGD1562725_predicted	500559	PREDICTED: Rattus norvegicus similar to 40S ribosomal protein S20 (predicted) (RGD1562725_predicted), mRNA.				chr5	151295247	151295296	TTAAAGATACCGGGAAGACTCCCGAGGAGCCCGACGTGGCGATTCACTGG	XM_575923.2	109475594		RGD1562725_PREDICTED	+	ILMN_1354268	122	S	XP_575923.1	XM_575923.2	GI_34871893-S	XM_575923.2		ILMN_69076
1400270	0.0439124	1.40091	up	0.0525211	0.538888	Hspb8	113906	Rattus norvegicus heat shock protein 8 (Hspb8), mRNA.	GO:0006950	GO:0005622|GO:0005622	GO:0005515|GO:0042802|GO:0042802	chr12	41421390	41421439	TGTCTTCAGGCAGCTCCACCAGGAACCAAGCAAAGGTCAGACAGCCTGGC	NM_053612.2	54262175	GO:0005622|GO:0005622|GO:0006950|GO:0005515|GO:0042802|GO:0042802	HSPB8	+	ILMN_1353138	1599	S	NP_446064.1	NM_053612.2	GI_54262175-S	NM_053612.2	MGC72354; Cryac; Hsp22	ILMN_269645
6760026	0.00695072	1.40057	up	-0.00374985	0.482265	Dhx40	287595	Rattus norvegicus DEAH (Asp-Glu-Ala-His) box polypeptide 40 (Dhx40), mRNA.			GO:0000166|GO:0003676|GO:0005524|GO:0008026|GO:0016787	chr10	75044095	75044144	GCGCGGGCTCGTTTCCTTGAGAGAAAGCAACAGAGAATCCAGGACCACAG	NM_001005873.1	54400713	GO:0000166|GO:0003676|GO:0005524|GO:0008026|GO:0016787	DHX40	-	ILMN_1365095	2358	S	NP_001005873.1	NM_001005873.1	GI_54400713-S	NM_001005873.1	MGC94894	ILMN_296898
6400487	0.0026681	1.4	up	0.0748314	0.560255	Aadat	29416	Rattus norvegicus aminoadipate aminotransferase (Aadat), mRNA.	GO:0009058|GO:0019441	GO:0005739|GO:0005739|GO:0005739|GO:0005829	GO:0008483|GO:0016212|GO:0016212|GO:0016212|GO:0030170|GO:0030170|GO:0047536	chr16	32846465	32846514	CCTCCTTCTTCAGAGCATCCTTCTCTCAGGTTACTCCAGCGCAGATGGAC	NM_017193.1	8393640	GO:0005739|GO:0005739|GO:0005739|GO:0005829|GO:0009058|GO:0019441|GO:0008483|GO:0016212|GO:0016212|GO:0016212|GO:0030170|GO:0030170|GO:0047536	AADAT	-	ILMN_1369433	1296	S	NP_058889.1	NM_017193.1	GI_8393640-S	NM_017193.1	Kat2	ILMN_301285
4230750	0.000713729	1.39969	up	-0.0110579	0.474051	Txndc12	298370	PREDICTED: Rattus norvegicus thioredoxin domain containing 12 (endoplasmic reticulum) (Txndc12), mRNA.	GO:0045454|GO:0055114	GO:0005783|GO:0005788	GO:0016491|GO:0019153				ATCCCTGTTTGCACGGATGTGCGTCAAGAATGGCTGTGTGCTGAGGCTCA	XM_001067457.1	109476986	GO:0005783|GO:0005788|GO:0045454|GO:0055114|GO:0016491|GO:0019153	TXNDC12		ILMN_1366409	1223	S	XP_001067457.1	XM_001067457.1	GI_62649405-S	XM_001067457.1		ILMN_287779
5420403	0.000793707	1.39901	up	0.0219103	0.506312	LOC500015	500015	PREDICTED: Rattus norvegicus similar to mKIAA2005 protein (LOC500015), mRNA.				chr4	28181123	28181172	ACATGTGTAGGTCCAGGCAGCCAAGCACACTCTTCTACTTGGGGCAGAAG	XM_575369.2	109471719		LOC500015	-	ILMN_1370746	4364	S	XP_575369.1	XM_575369.2	GI_62646810-S	XM_575369.2		ILMN_59529
3140170	0.0158707	1.39888	up	-0.0347019	0.449571	Zic2_predicted	361096	PREDICTED: Rattus norvegicus Zic family member 2 (odd-paired homolog, Drosophila) (predicted) (Zic2_predicted), mRNA.							GCCGTGCCAAAGTTTCCCTTCTGTTTCTTCAACACACCAACCCATAGCAC	XM_001075422.1	109502888		ZIC2_PREDICTED		ILMN_1372996	2469	S	XP_001075422.1	XM_001075422.1	GI_62662059-S	XM_001075422.1		ILMN_276411
6840309	0.00514981	1.39842	up	0.0093256	0.493128	Mpst	192172	Rattus norvegicus mercaptopyruvate sulfurtransferase (Mpst), nuclear gene encoding mitochondrial protein, mRNA.	GO:0008272	GO:0005737|GO:0005739|GO:0005739|GO:0005739|GO:0005743|GO:0005743	GO:0004792|GO:0016740|GO:0016784	chr7	116364041	116364090	GTGCCTGTCTACGATGGCTCCTGGGTGGAGTGGTACATGCGTGCCCAACC	NM_138843.1	20304122	GO:0005737|GO:0005739|GO:0005739|GO:0005739|GO:0005743|GO:0005743|GO:0008272|GO:0004792|GO:0016740|GO:0016784	MPST	+	ILMN_1376777	1014	S	NP_620198.1	NM_138843.1	GI_20304122-A	NM_138843.1	Mst	ILMN_294907
4920020	0.00835137	1.39808	up	-0.0126328	0.470812	RGD1563543_predicted	366887	PREDICTED: Rattus norvegicus similar to ribosomal protein L31 (predicted) (RGD1563543_predicted), mRNA.							GCTGTCTGGGCCAAAGGAATAAGGAATGTTCCGTACCGCATTCAAGTACA	XR_009403.1	109481954		RGD1563543_PREDICTED		ILMN_1355401	208	S		XR_009403.1	GI_62652167-S	XR_009403.1		ILMN_300674
4670671	0.00362279	1.39802	up	-0.0521764	0.431213	Zfp36	79426	Rattus norvegicus zinc finger protein 36 (Zfp36), mRNA.	GO:0000288|GO:0000289|GO:0000289|GO:0006402|GO:0006402|GO:0007243|GO:0007243|GO:0043488|GO:0043488|GO:0045638|GO:0045638|GO:0045893|GO:0050728|GO:0050728|GO:0050779|GO:0050779	GO:0005634|GO:0005634|GO:0005634|GO:0005737|GO:0005737|GO:0005737|GO:0005737|GO:0005829|GO:0005829|GO:0005829	GO:0003677|GO:0003729|GO:0003729|GO:0003729|GO:0005515|GO:0005515|GO:0008270|GO:0016563|GO:0017091|GO:0017091|GO:0046872	chr1	83486933	83486982	CCCCGAAGTTCAGTGTCCGGTGGTTGTAGCCTCTCCTGAGAATCCTGGTG	NM_133290.2	31377503	GO:0005634|GO:0005634|GO:0005634|GO:0005737|GO:0005737|GO:0005737|GO:0005737|GO:0005829|GO:0005829|GO:0005829|GO:0000288|GO:0000289|GO:0000289|GO:0006402|GO:0006402|GO:0007243|GO:0007243|GO:0043488|GO:0043488|GO:0045638|GO:0045638|GO:0045893|GO:0050728|GO:0050728|GO:0050779|GO:0050779|GO:0003677|GO:0003729|GO:0003729|GO:0003729|GO:0005515|GO:0005515|GO:0008270|GO:0016563|GO:0017091|GO:0017091|GO:…	ZFP36	-	ILMN_1357208	1456	S	NP_579824.1	NM_133290.2	GI_31377503-S	NM_133290.2	Tis11	ILMN_288473
1430603	0.00161074	1.39704	up	0.0124112	0.494787	Tshr	25360	Rattus norvegicus thyroid stimulating hormone receptor (Tshr), mRNA.	GO:0007165|GO:0007186|GO:0007189|GO:0008344|GO:0030183|GO:0040012|GO:0040018	GO:0005886|GO:0016021	GO:0004872|GO:0004996|GO:0004996	chr6	115162299	115162348	GATGGTGGAGCAGAAGGCAGAGGGCTTATACCAGAACAAGGACTCGCTGC	NM_012888.1	6981679	GO:0005886|GO:0016021|GO:0007165|GO:0007186|GO:0007189|GO:0008344|GO:0030183|GO:0040012|GO:0040018|GO:0004872|GO:0004996|GO:0004996	TSHR	+	ILMN_1364919	5037	S	NP_037020.1	NM_012888.1	GI_6981679-S	NM_012888.1	TSHRA	ILMN_285248
940136	0.0148529	1.39475	up	0.126552	0.60656	RGD1563551_predicted	502887	PREDICTED: Rattus norvegicus similar to ribosomal protein L31 (predicted) (RGD1563551_predicted), mRNA.				chr4	159347543	159347592	GGAATAAGGAAAGTTCCGTACTGCATCCGAGTACGTTTGTCCAGAAAGCG	XM_578388.2	109472608		RGD1563551_PREDICTED	-	ILMN_1350533	253	S	XP_578388.1	XM_578388.2	GI_62648382-S	XM_578388.2		ILMN_65933
5550463	0.0115172	1.39458	up	0.110194	0.59003	Eml2	192360	Rattus norvegicus echinoderm microtubule associated protein like 2 (Eml2), mRNA.	GO:0006508	GO:0005737|GO:0005874	GO:0005102|GO:0005515|GO:0005515|GO:0005515|GO:0004252|GO:0005515	chr1	78567835	78567884	CAATGCTGTGGCCCGCTCTCACGATGGGAACTTGCTGGTTTCTGCTGACG	NM_138921.1	20302130	GO:0005737|GO:0005874|GO:0006508|GO:0005102|GO:0005515|GO:0005515|GO:0005515|GO:0004252|GO:0005515	EML2	+	ILMN_1352930	2208	S	NP_620276.1	NM_138921.1	GI_20302130-S	NM_138921.1	Emap-2	ILMN_266543
1990441	0.00796333	1.39364	up	-0.0176331	0.46122	Oaf	315594	Rattus norvegicus OAF homolog (Drosophila) (Oaf), mRNA.				chr8	46225083	46225132	GCTCTTGTGTCCAGTTACAGTGCCTTCTTTCTACCCTGGGGGCAACGGGG	NM_001014090.1	62078912		OAF	-	ILMN_1350828	1422	S	NP_001014112.1	NM_001014090.1	GI_62078912-S	NM_001014090.1		ILMN_300156
430091	0.000631551	1.39298	up	-0.0128092	0.465369	Plat	25692	Rattus norvegicus plasminogen activator, tissue (Plat), mRNA.	GO:0001666|GO:0006508|GO:0006508|GO:0014909|GO:0035249|GO:0048008|GO:0048008|GO:0048167|GO:0048514	GO:0005576|GO:0005576|GO:0005615|GO:0005615|GO:0005737|GO:0005737|GO:0005856|GO:0030141|GO:0030141|GO:0045177|GO:0045177|GO:0045202	GO:0004252|GO:0004252|GO:0008233	chr16	73711677	73711726	GACCAAAGTCCACCCTTCCTGGACCACTATTTTGTACACTGAACCACAAG	NM_013151.2	42476136	GO:0005576|GO:0005576|GO:0005615|GO:0005615|GO:0005737|GO:0005737|GO:0005856|GO:0030141|GO:0030141|GO:0045177|GO:0045177|GO:0045202|GO:0001666|GO:0006508|GO:0006508|GO:0014909|GO:0035249|GO:0048008|GO:0048008|GO:0048167|GO:0048514|GO:0004252|GO:0004252|GO:0008233	PLAT	-	ILMN_1358127	2075	S	NP_037283.2	NM_013151.2	GI_42476136-S	NM_013151.2	PATISS; tPA	ILMN_296446
3610608	0.0027184	1.39134	up	-0.0147228	0.461757	LOC685778	685778	PREDICTED: Rattus norvegicus similar to Pyruvate dehydrogenase E1 component alpha subunit, somatic form, mitochondrial precursor (PDHE1-A type I), transcript variant 1 (LOC685778), mRNA.	GO:0008152		GO:0016624	chr16	87958791	87958840	GGTACCATAGGAACACTGGGTGATCTGGGTAGAGGTGTGGGCATTTAAAC	XM_001060860.1	109503591	GO:0008152|GO:0016624	LOC685778	-	ILMN_2039632	2144	S	XP_001060860.1	XM_001060860.1	GI_51854206-S	XM_001060860.1		ILMN_270103
3450239	0.0360145	1.39063	up	0.123145	0.598882	Uck2	171570	PREDICTED: Rattus norvegicus uridine-cytidine kinase 2 (Uck2), mRNA.	GO:0008152|GO:0016579|GO:0008152	GO:0005829	GO:0000166|GO:0004849|GO:0005524|GO:0005524|GO:0016301|GO:0016740|GO:0016773|GO:0016301|GO:0016773				GGTGCTCTTTGAAGGGATCCTAGCCTTCTATTCCCAGGAGGTCCGAGACC	XM_001076056.1	109498990	GO:0005829|GO:0008152|GO:0016579|GO:0008152|GO:0000166|GO:0004849|GO:0005524|GO:0005524|GO:0016301|GO:0016740|GO:0016773|GO:0016301|GO:0016773	UCK2		ILMN_1366779	838	S	XP_001076056.1	XM_001076056.1	GI_62659683-S	XM_001076056.1		ILMN_264493
3450022	0.00264164	1.3901	up	-0.102889	0.372304	Ptgds	25526	Rattus norvegicus prostaglandin D2 synthase (brain) (Ptgds), mRNA.	GO:0001516|GO:0006629|GO:0006633|GO:0006810|GO:0045187|GO:0051384	GO:0005576|GO:0005576|GO:0005576|GO:0005615|GO:0005634|GO:0005737|GO:0005791|GO:0005791|GO:0005794|GO:0016020|GO:0031965	GO:0004667|GO:0005215|GO:0005488|GO:0005501|GO:0016853	chr3	3632775	3633278	GAAGTCAGTCACAGGTAACACATGGTGATGTGGCCTCAGGACTCCCGTGC	NM_013015.2	31543522	GO:0005576|GO:0005576|GO:0005576|GO:0005615|GO:0005634|GO:0005737|GO:0005791|GO:0005791|GO:0005794|GO:0016020|GO:0031965|GO:0001516|GO:0006629|GO:0006633|GO:0006810|GO:0045187|GO:0051384|GO:0004667|GO:0005215|GO:0005488|GO:0005501|GO:0016853	PTGDS	-	ILMN_1372946	617	S	NP_037147.1	NM_013015.2	GI_31543522-S	NM_013015.2	PH2DISO	ILMN_302292
5080731	0.0085297	1.38893	up	-0.0548403	0.419129	Pdgfra	25267	PREDICTED: Rattus norvegicus platelet derived growth factor receptor, alpha polypeptide, transcript variant 2 (Pdgfra), mRNA.	GO:0006468|GO:0007169|GO:0008284|GO:0009653|GO:0009725|GO:0009887|GO:0010033|GO:0010035|GO:0018108|GO:0030198|GO:0030324|GO:0030335|GO:0030539|GO:0032355|GO:0034097|GO:0042060|GO:0042063|GO:0042063|GO:0042475|GO:0043627|GO:0045740|GO:0046777|GO:0048008|GO:0048146|GO:0048839|GO:0055093	GO:0005575|GO:0005887|GO:0016020|GO:0016021	GO:0000166|GO:0004872|GO:0005018|GO:0005018|GO:0005018|GO:0005021|GO:0005161|GO:0005524|GO:0016740|GO:0042803|GO:0046982|GO:0046983|GO:0048407				AGCTTCTCAGACCGACAGTTTTCCCATCCCTACCAGTACTTGCCTCTGAG	XM_001067631.1	109500450	GO:0005575|GO:0005887|GO:0016020|GO:0016021|GO:0006468|GO:0007169|GO:0008284|GO:0009653|GO:0009725|GO:0009887|GO:0010033|GO:0010035|GO:0018108|GO:0030198|GO:0030324|GO:0030335|GO:0030539|GO:0032355|GO:0034097|GO:0042060|GO:0042063|GO:0042063|GO:0042475|GO:0043627|GO:0045740|GO:0046777|GO:0048008|GO:0048146|GO:0048839|GO:0055093|GO:0000166|GO:0004872|GO:0005018|GO:0005018|GO:0005018|GO:0005021|GO:…	PDGFRA		ILMN_1355008	5735	S	XP_001067631.1	XM_001067631.1	GI_62660380-S	XM_001067631.1		ILMN_275103
580687	0.00237437	1.38855	up	0.0460638	0.51964	Gclm	29739	Rattus norvegicus glutamate cysteine ligase, modifier subunit (Gclm), mRNA.	GO:0006534|GO:0006536|GO:0006536|GO:0006750|GO:0006750|GO:0006750|GO:0006979|GO:0006979|GO:0006979|GO:0035229|GO:0035229|GO:0042493|GO:0042493|GO:0043066|GO:0043524|GO:0050880|GO:0050880|GO:0051409|GO:0051900|GO:0006536|GO:0006750	GO:0005625|GO:0005625|GO:0017109|GO:0017109	GO:0004357|GO:0004357|GO:0004357|GO:0004357|GO:0005515|GO:0005515|GO:0016491|GO:0035226|GO:0035226|GO:0046982|GO:0046982|GO:0004357	chr2	218915083	218915132	GGTGGTTTGGCAATGTGTTGAGTTTGAGTACCTCCCTGGCGTCTGCAGCA	NM_017305.2	51036644	GO:0005625|GO:0005625|GO:0017109|GO:0017109|GO:0006534|GO:0006536|GO:0006536|GO:0006750|GO:0006750|GO:0006750|GO:0006979|GO:0006979|GO:0006979|GO:0035229|GO:0035229|GO:0042493|GO:0042493|GO:0043066|GO:0043524|GO:0050880|GO:0050880|GO:0051409|GO:0051900|GO:0006536|GO:0006750|GO:0004357|GO:0004357|GO:0004357|GO:0004357|GO:0005515|GO:0005515|GO:0016491|GO:0035226|GO:0035226|GO:0046982|GO:0046982|GO:…	GCLM	+	ILMN_1374114	1080	S	NP_059001.1	NM_017305.2	GI_51036644-S	NM_017305.2	Glclr	ILMN_294115
6020273	0.00361687	1.38783	up	0.0200678	0.492899	Ivns1abp_predicted	289089	PREDICTED: Rattus norvegicus influenza virus NS1A binding protein (predicted), transcript variant 2 (Ivns1abp_predicted), mRNA.				chr13	66236422	66236471	CTTACTCACCTGGATTGACTGGTTGGGGTGACTCGGTGTCTGTGTAGTGC	XM_213898.4	109497955		IVNS1ABP_PREDICTED	+	ILMN_1363255	3316	S	XP_213898.2	XM_213898.4	GI_62659463-S	XM_213898.4		ILMN_49215
4060440	0.0253457	1.38688	up	-0.0469049	0.424934	RGD1562055_predicted	287029	PREDICTED: Rattus norvegicus similar to ribosomal protein L31 (predicted) (RGD1562055_predicted), mRNA.							CACCAAACAAGCTCTACACACTGGCAACTAACGTGCCTGTTACCACAGTC	XM_001077854.1	109489638		RGD1562055_PREDICTED		ILMN_1357299	350	S	XP_001077854.1	XM_001077854.1	GI_62655614-S	XM_001077854.1		ILMN_277208
4810471	0.00556361	1.38475	up	-0.0215284	0.448092	RGD1560186_predicted	289384	PREDICTED: Rattus norvegicus similar to ribosomal protein L37 (predicted) (RGD1560186_predicted), mRNA.				chr13	107757551	107757600	GGTCGGATGAGGCACCTAAAGATTGTCAGACATGGATTCCGTGAAGGAAC	XM_223076.1	27680289		RGD1560186_PREDICTED	+	ILMN_1358854	184	S	XP_223076.1	XM_223076.1	GI_27680289-S	XM_223076.1		ILMN_289135
1580687	0.000282787	1.38114	up	-0.000816822	0.465044	Ube2l6	295704	Rattus norvegicus ubiquitin-conjugating enzyme E2L 6 (Ube2l6), mRNA.	GO:0006511|GO:0019941|GO:0032020|GO:0032020|GO:0051246	GO:0005737	GO:0005515|GO:0005515|GO:0005515|GO:0016874|GO:0019787|GO:0042296|GO:0042296	chr3	68015974	68016023	TGGGGGGAACTGTGTGGTGGGTACTCCTTCCTGGAGTCATCTGGCTGTAG	NM_001024755.1	67078501	GO:0005737|GO:0006511|GO:0019941|GO:0032020|GO:0032020|GO:0051246|GO:0005515|GO:0005515|GO:0005515|GO:0016874|GO:0019787|GO:0042296|GO:0042296	UBE2L6	+	ILMN_1373472	1054	S	NP_001019926.1	NM_001024755.1	GI_62645349-S	NM_001024755.1		ILMN_301105
4150132	0.00051571	1.38016	up	-0.0191261	0.445709	RGD1563276_predicted	498091	PREDICTED: Rattus norvegicus similar to integrin beta-5 (predicted) (RGD1563276_predicted), mRNA.							AGCTAGGCACGCACCAAGATGCCTCCAATGAGCTGTAAGGGATCCGCTCC	XM_001064622.1	109494416		RGD1563276_PREDICTED		ILMN_1373691	2769	S	XP_001064622.1	XM_001064622.1	GI_62657976-S	XM_001064622.1		ILMN_271606
3120133	0.00488055	1.38013	up	-0.0111342	0.453673	Fez2	94269	Rattus norvegicus fasciculation and elongation protein zeta 2 (zygin II) (Fez2), mRNA.	GO:0017157		GO:0005515|GO:0005515|GO:0005515|GO:0005515	chr6	1152899	1166990	GGCAGCTCTCAGAATGGGAGGAATGAGAGAAGTCACATGCCAGGCACACG	NM_053600.2	77020285	GO:0017157|GO:0005515|GO:0005515|GO:0005515|GO:0005515	FEZ2	-	ILMN_1366361	862	S	NP_446052.2	NM_053600.2	GI_40789242-S	NM_053600.2	MGC112579; Zrp	ILMN_64068
4540136	0.00909998	1.38	up	0.0138132	0.478485	Twf1	315265	Rattus norvegicus twinfilin, actin-binding protein, homolog 1 (Drosophila) (Twf1), mRNA.	GO:0006468	GO:0005622|GO:0005737|GO:0015629|GO:0015629	GO:0003779|GO:0004713|GO:0004713|GO:0004713	chr7	133089563	133089612	TTCCAGAGCTGCCGTTTCAAGCAGAGGGGGTGCTTTGCGTCCTGGGTCCA	NM_001008521.1	56606099	GO:0005622|GO:0005737|GO:0015629|GO:0015629|GO:0006468|GO:0003779|GO:0004713|GO:0004713|GO:0004713	TWF1	-	ILMN_1365408	2517	S	NP_001008521.1	NM_001008521.1	GI_56606099-S	NM_001008521.1	MGC105817	ILMN_281828
4200402	0.000386889	1.37725	up	-0.0527588	0.409031	Itgb4	25724	Rattus norvegicus integrin beta 4 (Itgb4), mRNA.	GO:0007154|GO:0007155|GO:0007155|GO:0007155|GO:0007160|GO:0007229|GO:0007229|GO:0046847	GO:0005615|GO:0005624|GO:0005625|GO:0005737|GO:0005737|GO:0005938|GO:0008305|GO:0008305|GO:0008305|GO:0009925|GO:0016020|GO:0016021|GO:0016021	GO:0004872|GO:0005515|GO:0005515|GO:0050839	chr10	106116486	106116535	GGGGGTAGGTGCTGTCTGGGAGGCATGAAGTGGGTAGAGGTGACACAAGA	NM_013180.1	6981107	GO:0005615|GO:0005624|GO:0005625|GO:0005737|GO:0005737|GO:0005938|GO:0008305|GO:0008305|GO:0008305|GO:0009925|GO:0016020|GO:0016021|GO:0016021|GO:0007154|GO:0007155|GO:0007155|GO:0007155|GO:0007160|GO:0007229|GO:0007229|GO:0046847|GO:0004872|GO:0005515|GO:0005515|GO:0050839	ITGB4	+	ILMN_1374720	5741	S	NP_037312.1	NM_013180.1	GI_6981107-S	NM_013180.1		ILMN_301228
4210097	0.000655964	1.3757	up	0.0289783	0.489143	Fndc3b_predicted	294925	PREDICTED: Rattus norvegicus fibronectin type III domain containing 3B (predicted) (Fndc3b_predicted), mRNA.				chr2	113313016	113313065	CCCTGACACAAGAAATTCCAGTCACCTGAAGCAAACTGCCCTCTGTCCTC	XM_226988.4	109464644		FNDC3B_PREDICTED	-	ILMN_1362012	6314	S	XP_226988.3	XM_226988.4	GI_62643264-S	XM_226988.4		ILMN_62307
6650082	0.00107043	1.37484	up	0.0235399	0.482805	Naprt1	315085	Rattus norvegicus nicotinate phosphoribosyltransferase domain containing 1 (Naprt1), mRNA.	GO:0006979|GO:0006979|GO:0009435|GO:0019363	GO:0005737|GO:0005829|GO:0005829	GO:0004516|GO:0004516|GO:0004516|GO:0016757	chr7	113865417	113865466	GGCACTGGTGGACAGTCTGAGTGCTCGAGGTGCCCTGTGAAAAAGATCAC	NM_207609.1	46485386	GO:0005737|GO:0005829|GO:0005829|GO:0006979|GO:0006979|GO:0009435|GO:0019363|GO:0004516|GO:0004516|GO:0004516|GO:0016757	NAPRT1	-	ILMN_1368181	1657	S	NP_997492.1	NM_207609.1	GI_46485386-S	NM_207609.1		ILMN_287331
6450176	6.93486e-05	1.3746	up	-0.0268436	0.432171	Plxnd1_predicted	312652	PREDICTED: Rattus norvegicus plexin D1 (predicted) (Plxnd1_predicted), mRNA.				chr4	152080596	152080645	CCCCACGAAAGGAGGAAGGTGAAGGTGCGAGCTGTAGCTGGACTACTTGA	XM_232283.4	109472513		PLXND1_PREDICTED	-	ILMN_1365553	6656	S	XP_232283.4	XM_232283.4	GI_62648057-S	XM_232283.4		ILMN_50184
2470369	0.00236576	1.3736	up	0.0231503	0.481116	RGD1566373_predicted	365560	PREDICTED: Rattus norvegicus similar to large subunit ribosomal protein L36a (predicted) (RGD1566373_predicted), mRNA.							CTGCCCAGGGAAAGCGGCGTTATGACAGAAAACAGAGTGTCTATGGCGGA	XM_001080446.1	109510027		RGD1566373_PREDICTED		ILMN_1370639	128	S	XP_001080446.1	XM_001080446.1	GI_62665928-S	XM_001080446.1		ILMN_264667
5910577	0.00360034	1.37253	up	-0.0414999	0.415343	RGD1563124_predicted	500817	PREDICTED: Rattus norvegicus similar to 40S ribosomal protein S20 (predicted) (RGD1563124_predicted), mRNA.				chr7	20085115	20085164	GCCGCGCCTCAGCCATGGCATTTAAAGATACCAGGAAGACTCCCGTGGAG	XM_576204.2	109480388		RGD1563124_PREDICTED	-	ILMN_1363673	104	S	XP_576204.1	XM_576204.2	GI_62651869-S	XM_576204.2		ILMN_63649
5860687	0.00570134	1.37145	up	-0.00709975	0.448605	Runx1	50662	Rattus norvegicus runt related transcription factor 1 (Runx1), mRNA.	GO:0001501|GO:0001701|GO:0001889|GO:0006355|GO:0006355|GO:0007417|GO:0030182|GO:0030854|GO:0032526|GO:0035162|GO:0045449|GO:0045766|GO:0045944|GO:0048266|GO:0048666	GO:0005634|GO:0005634|GO:0005634	GO:0003677|GO:0003700|GO:0003700|GO:0005515|GO:0005515|GO:0005515|GO:0005524|GO:0016563	chr11	32623626	32623675	CGCCAGGAGAGCCCTTGGAGGCCAACAGGAGGGAAACTGTGAATGCTTCT	NM_017325.1	8392899	GO:0005634|GO:0005634|GO:0005634|GO:0001501|GO:0001701|GO:0001889|GO:0006355|GO:0006355|GO:0007417|GO:0030182|GO:0030854|GO:0032526|GO:0035162|GO:0045449|GO:0045766|GO:0045944|GO:0048266|GO:0048666|GO:0003677|GO:0003700|GO:0003700|GO:0005515|GO:0005515|GO:0005515|GO:0005524|GO:0016563	RUNX1	-	ILMN_1371943	1795	S	NP_059021.1	NM_017325.1	GI_8392899-S	NM_017325.1	Cbfa2; Aml1	ILMN_287290
60082	0.000498912	1.37109	up	0.00761814	0.46294	RGD1561195_predicted	298126	PREDICTED: Rattus norvegicus similar to ribosomal protein L31 (predicted) (RGD1561195_predicted), mRNA.							AGGGTGGCAAGAAGAAGGGCCGTTCTGCCATCAACAAGGTGGTGACCCAA	XM_001065499.1	109476635		RGD1561195_PREDICTED		ILMN_1650084	43	S	XP_001065499.1	XM_001065499.1	GI_34869028	XM_001065499.1		ILMN_297332
1740672	0.0301092	1.37019	up	-0.0401081	0.414272	Frmd8	309172	Rattus norvegicus FERM domain containing 8 (Frmd8), mRNA.		GO:0005634|GO:0005737|GO:0005813|GO:0005856	GO:0005488	chr1	208489644	208489693	CCTGCCCAGTGAACTCCAGAAGTCTTAGCAGCAGAGAGAAAAGGCTGGCC	NM_001008348.1	56605771	GO:0005634|GO:0005737|GO:0005813|GO:0005856|GO:0005488	FRMD8	-	ILMN_1357967	2522	S	NP_001008349.1	NM_001008348.1	GI_56605771-S	NM_001008348.1	MGC94709	ILMN_284879
4210215	0.0262099	1.36897	up	0.0766106	0.529702	Timeless	83508	Rattus norvegicus timeless homolog (Drosophila) (Timeless), mRNA.	GO:0002009|GO:0002009|GO:0006355|GO:0006974|GO:0007049|GO:0007067|GO:0007275|GO:0007623|GO:0007623|GO:0016481|GO:0016481|GO:0030324|GO:0033261|GO:0042127|GO:0042752|GO:0048754|GO:0051301	GO:0000790|GO:0005634|GO:0005634	GO:0005515|GO:0005515|GO:0005515|GO:0005515|GO:0042803|GO:0046982|GO:0046982				CTCAGTGGTTGAACCCAGGACACATGATTGTGCCCGTTACTGCAGTTGGG	NM_031340.1	13786173	GO:0000790|GO:0005634|GO:0005634|GO:0002009|GO:0002009|GO:0006355|GO:0006974|GO:0007049|GO:0007067|GO:0007275|GO:0007623|GO:0007623|GO:0016481|GO:0016481|GO:0030324|GO:0033261|GO:0042127|GO:0042752|GO:0048754|GO:0051301|GO:0005515|GO:0005515|GO:0005515|GO:0005515|GO:0042803|GO:0046982|GO:0046982	TIMELESS		ILMN_1370013	3937	S	NP_112630.1	NM_031340.1	GI_13786173-S	NM_031340.1	Tim	ILMN_275078
6400484	0.00909295	1.36799	up	-0.059947	0.39211	Emp3	81505	Rattus norvegicus epithelial membrane protein 3 (Emp3), mRNA.	GO:0016049	GO:0016020|GO:0016021		chr1	96389818	96389867	CCCTGGTCAGTGGCATCATCTACATCCACCTGCGGAAACGAGAATGAGCG	NM_030847.1	13540655	GO:0016020|GO:0016021|GO:0016049	EMP3	-	ILMN_1366346	644	S	NP_110474.1	NM_030847.1	GI_13540655-S	NM_030847.1	MGC108667	ILMN_283271
6110348	0.0249921	1.36747	up	-0.0786462	0.372868	LOC498327	498327	PREDICTED: Rattus norvegicus similar to ATP-binding cassette, subfamily G, member 3 (LOC498327), mRNA.							GCCTAGAGACTCCAGTGGAAAGTCCGAAACCCCTGTATCCCACAGACAGC	XM_573551.1	62660109		LOC498327		ILMN_1351902	2430	S	XP_573551.1	XM_573551.1	GI_62660109-S	XM_573551.1		ILMN_48132
6760707	0.0169412	1.36743	up	0.0689219	0.520386	Colec12	361289	Rattus norvegicus collectin sub-family member 12 (Colec12), mRNA.	GO:0006910|GO:0006910|GO:0006955|GO:0006955	GO:0016020|GO:0016021	GO:0005488|GO:0005509|GO:0005529|GO:0008329|GO:0008329|GO:0030169|GO:0030169	chr18	1187843	1187892	GGATACCTACTGCACCATAACCGAAGGACTAGAGAGCTAAAATGCTCCCC	NM_001025721.1	71043879	GO:0016020|GO:0016021|GO:0006910|GO:0006910|GO:0006955|GO:0006955|GO:0005488|GO:0005509|GO:0005529|GO:0008329|GO:0008329|GO:0030169|GO:0030169	COLEC12	+	ILMN_1359457	2444	S	NP_001020892.1	NM_001025721.1	GI_62664020-S	NM_001025721.1	MGC114569	ILMN_275817
3520021	0.00155375	1.36714	up	-0.0627911	0.388369	Bpy2ip1_predicted	290640	PREDICTED: Rattus norvegicus BPY2 interacting protein 1 (predicted) (Bpy2ip1_predicted), mRNA.							ACACCGCTTTATCTCTTGTCCGCGCCCCATCACATGCCAAGCACGGCTCT	XM_001066027.1	109503920		BPY2IP1_PREDICTED		ILMN_1363018	3015	S	XP_001066027.1	XM_001066027.1	GI_62662407-S	XM_001066027.1		ILMN_268681
5570019	0.0212217	1.36624	up	-0.00274277	0.447468	F5_mapped	304929	PREDICTED: Rattus norvegicus coagulation factor 5 (mapped) (F5_mapped), mRNA.				chr13	79995758	79995807	CAAGAAGGTAACGGCCATCGTAACTCAGGGTTGCAAGTCTCTGTCCTCTG	XM_222831.4	109498120		F5_MAPPED	+	ILMN_1371753	6396	S	XP_222831.4	XM_222831.4	GI_62659616-S	XM_222831.4		ILMN_59469
6900538	0.0063828	1.36534	up	-0.0516855	0.397571	LOC296582	296582	PREDICTED: Rattus norvegicus similar to ribosomal protein S2 (LOC296582), mRNA.							TTGGGCTGGCCAGTGGACCAGGTTCAAGGTGACAGGCCTCTGTGGCTCTG	XM_231081.3	62644764		LOC296582		ILMN_1357270	131	S	XP_231081.3	XM_231081.3	GI_62644764-S	XM_231081.3		ILMN_47816
5290368	0.000253261	1.36478	up	0.0257345	0.474399	RGD1562259_predicted	500451	PREDICTED: Rattus norvegicus similar to 40S ribosomal protein S20 (predicted) (RGD1562259_predicted), mRNA.							CAAATCACGCTCACCAGCCGCAACGTGAAGTCGCTGGAAAAGGTTTGTGC	XM_001070030.1	109476404		RGD1562259_PREDICTED		ILMN_1351972	177	S	XP_001070030.1	XM_001070030.1	GI_62648895-S	XM_001070030.1		ILMN_276505
460095	0.0217023	1.36475	up	-0.00157518	0.447062	RGD1566317_predicted	288689	PREDICTED: Rattus norvegicus similar to Tescalcin (predicted) (RGD1566317_predicted), mRNA.				chr12	39669866	39669915	TGCACATCCGCTTCCTCAACATGGAGACCATTGCCCTCTGCCACTGATCG	XM_213790.4	109495986		RGD1566317_PREDICTED	-	ILMN_1374120	705	S	XP_213790.4	XM_213790.4	GI_62658974-S	XM_213790.4		ILMN_58863
450451	0.0358717	1.36441	up	-0.000728846	0.447549	Pgam2	24959	Rattus norvegicus phosphoglycerate mutase 2 (muscle) (Pgam2), mRNA.	GO:0006096|GO:0008152		GO:0004082|GO:0004083|GO:0004619|GO:0004619|GO:0016787|GO:0016853|GO:0046538|GO:0048037	chr14	86467737	86467786	CCCGCCACCACCTATGGACGAGAAACACAACTACTACGCCTCCATCAGCA	NM_017328.1	8393947	GO:0006096|GO:0008152|GO:0004082|GO:0004083|GO:0004619|GO:0004619|GO:0016787|GO:0016853|GO:0046538|GO:0048037	PGAM2	-	ILMN_1360833	380	S	NP_059024.1	NM_017328.1	GI_8393947-S	NM_017328.1	Pgmut; D14Mgh1; PGAM-M	ILMN_289223
1690301	0.0132451	1.36364	up	-0.00345802	0.444002	Perp_predicted	292949	PREDICTED: Rattus norvegicus PERP, TP53 apoptosis effector (predicted) (Perp_predicted), mRNA.							ATGAGGTCGGGTAGGAAGGCCTATGAGGGTTACCATTCAGACATCCCGGG	XM_001072627.1	109460495		PERP_PREDICTED		ILMN_1349795	1554	S	XP_001072627.1	XM_001072627.1	GI_62638255-S	XM_001072627.1		ILMN_274536
4780427	0.00123033	1.36362	up	-0.0250484	0.422396	RGD1561797_predicted	499655	PREDICTED: Rattus norvegicus RGD1561797 (predicted) (RGD1561797_predicted), mRNA.				chr2	181612775	181612824	TCTGGAGTTGAGCCACCAATGCCACAGCCCTGTCAGATGAGTGTGACCTC	XM_579997.2	109465087		RGD1561797_PREDICTED	-	ILMN_1350177	600	S	XP_579997.2	XM_579997.2	GI_62643792-S	XM_579997.2		ILMN_65225
6400102	0.0288158	1.36287	up	-0.0848753	0.361774	RGD1563956_predicted	303815	PREDICTED: Rattus norvegicus similar to 60S ribosomal protein L12 (predicted) (RGD1563956_predicted), mRNA.							ACACCAGCCACCTCCGCCATGCCGCCCAACGAGATCAAAGTCGTGTACTT	XM_001058897.1	109494665		RGD1563956_PREDICTED		ILMN_1354735	112	S	XP_001058897.1	XM_001058897.1	GI_62658146-S	XM_001058897.1		ILMN_289456
1980484	0.00199162	1.36236	up	-0.00690537	0.4392	LOC498279	498279	PREDICTED: Rattus norvegicus similar to High affinity immunoglobulin epsilon receptor gamma-subunit precursor (FceRI gamma) (IgE Fc receptor gamma-subunit) (Fc-epsilon RI-gamma) (LOC498279), mRNA.	GO:0007166	GO:0016020	GO:0004888				CATGATTGACGTGGCTGTGCTACCTCCGTGCTTCTGGAACTAGCTGACCT	XM_001053627.1	109499022	GO:0016020|GO:0007166|GO:0004888	LOC498279		ILMN_1351139	570	S	XP_001053627.1	XM_001053627.1	GI_62659721-S	XM_001053627.1		ILMN_281740
2850440	0.0270434	1.36207	up	-0.040781	0.405022	Arpc1b	54227	Rattus norvegicus actin related protein 2/3 complex, subunit 1B (Arpc1b), mRNA.	GO:0030833	GO:0005737|GO:0005856	GO:0003779|GO:0005515|GO:0005515	chr12	9796405	9796454	GGAGGAGGGAAAGGGGTTGGGGAGGCTAAGGGCTGCTTTGCTGAATGCTT	NM_019289.2	42475955	GO:0005737|GO:0005856|GO:0030833|GO:0003779|GO:0005515|GO:0005515	ARPC1B	-	ILMN_1369239	1242	S	NP_062162.1	NM_019289.2	GI_42475955-S	NM_019289.2		ILMN_301612
7100632	6.98128e-05	1.36206	up	-0.042309	0.403482	Ing1l_predicted	290744	PREDICTED: Rattus norvegicus inhibitor of growth family, member 1-like (predicted) (Ing1l_predicted), mRNA.				chr16	47791717	47791766	GGAAGCGTCACCTGTTGAGTTTGCCATAGATCCCAACGAGCCCACCTACT	XM_214344.4	109503368		ING1L_PREDICTED	+	ILMN_1365602	1036	S	XP_214344.4	XM_214344.4	GI_62662728-S	XM_214344.4		ILMN_55686
6370600	0.00214225	1.36123	up	0.0453598	0.490266	LOC687298	687298	PREDICTED: Rattus norvegicus similar to 40S ribosomal protein S19 (LOC687298), mRNA.							GCCGCAAGCTAACACCTCAGGGACAGAGAGATCGGGACAGAATCGCTGGA	XM_001077884.1	109489640		LOC687298		ILMN_1365861	391	S	XP_001077884.1	XM_001077884.1	GI_34868295-S	XM_001077884.1		ILMN_277368
4610044	0.00444604	1.36106	up	-0.0178258	0.426908	RGD1564008_predicted	500666	PREDICTED: Rattus norvegicus similar to dapper 1 (predicted) (RGD1564008_predicted), mRNA.				chr6	93412449	93412498	CCAAGCCCAGAATTGCTCTCACCTAAGCACTGGCCTAAACAGTAGTGCAG	XM_576044.2	109478258		RGD1564008_PREDICTED	+	ILMN_1362391	3395	S	XP_576044.1	XM_576044.2	GI_62650794-S	XM_576044.2		ILMN_54814
240739	0.0025477	1.36005	up	0.0412593	0.484914	RGD1560105_predicted	367761	PREDICTED: Rattus norvegicus similar to 40S ribosomal protein S19 (predicted) (RGD1560105_predicted), mRNA.							TGGACAGGTGGCAGCTGCCAACAAGAAGCATTAGGACAAAGGATTCTGGG	XR_007638.1	109512439		RGD1560105_PREDICTED		ILMN_2040605	460	S		XR_007638.1	GI_34879824-S	XR_007638.1		ILMN_262428
5550056	0.024862	1.35953	up	-0.146572	0.296541	Tmem30a	300857	Rattus norvegicus transmembrane protein 30A (Tmem30a), mRNA.		GO:0016020|GO:0016021		chr8	84828101	84828150	GCATCAAGGCCAGTCCTGTTCAACCTAGCTTTTGAATGCCGATGTCTGGT	NM_001004248.1	51948471	GO:0016020|GO:0016021	TMEM30A	-	ILMN_1360657	1314	S	NP_001004248.1	NM_001004248.1	GI_51948471-S	NM_001004248.1	MGC94262	ILMN_275573
2340538	0.0396907	1.35925	up	0.0148233	0.457638	LOC498920	498920	PREDICTED: Rattus norvegicus LOC498920 (LOC498920), mRNA.							AGCTGCCACTGTTATTCACATACCACGAAGTCCTGCCCGCTCCAACTCCC	XM_579884.1	62664930		LOC498920		ILMN_1371828	439	S	XP_579884.1	XM_579884.1	GI_62664930-S	XM_579884.1		ILMN_68751
870487	0.0015582	1.35913	up	-0.0137301	0.428949	Spsb2	297592	Rattus norvegicus splA/ryanodine receptor domain and SOCS box containing 2 (Spsb2), mRNA.	GO:0006511|GO:0007242	GO:0005737		chr4	160933165	160933214	CCGTGGGGACAGGTGGAGAGGCACTGCTGGCCTAGACAACTTAAAAGCTG	NM_001009660.1	57527097	GO:0005737|GO:0006511|GO:0007242	SPSB2	+	ILMN_1360179	1033	S	NP_001009660.1	NM_001009660.1	GI_57527097-S	NM_001009660.1	MGC108858; Grcc9	ILMN_298316
3780273	3.06407e-05	1.35896	up	0.0524275	0.494935	Dbi	25045	Rattus norvegicus diazepam binding inhibitor (Dbi), mRNA.	GO:0006637|GO:0006694|GO:0006810	GO:0005739	GO:0000062|GO:0005488|GO:0008289|GO:0000062	chrUn|NW_047910.1	281953	282002	GGCTCTGATATGTTAGGGCCAGAGTTAATTACTGCTCCTCCTTCCTTTGG	NM_031853.3	31560861	GO:0005739|GO:0006637|GO:0006694|GO:0006810|GO:0000062|GO:0005488|GO:0008289|GO:0000062	DBI	+	ILMN_1354106	476	S	NP_114054.1	NM_031853.3	GI_31560861-S	NM_031853.3	Acoabp3; ACBP	ILMN_269027
2470092	0.0265296	1.35893	up	-0.0167658	0.42571	RGD1305094_predicted	304649	PREDICTED: Rattus norvegicus similar to CG2662-PA (predicted) (RGD1305094_predicted), mRNA.							TGAACAACAAAAACCAGGGGAGCTTCCTGTGGCCCCAAACCCCTCTTCAG	XR_008807.1	109508653		RGD1305094_PREDICTED		ILMN_1349585	1071	S		XR_008807.1	GI_62665038-S	XR_008807.1		ILMN_291772
1780193	0.00555615	1.35883	up	-0.018294	0.424076	Dap	64322	Rattus norvegicus death-associated protein (Dap), mRNA.	GO:0006915			chr2	83335030	83335079	GCAATCCAGTATCCCAACAGTGGCCTTCACATGGAGCAGAACACAGCCCC	NM_022526.1	11968109	GO:0006915	DAP	+	ILMN_1362377	1174	S	NP_071971.1	NM_022526.1	GI_11968109-S	NM_022526.1	MGC72827; Rap7a	ILMN_292496
580114	0.0015949	1.35782	up	0.0348484	0.47614	RGD1562073_predicted	364108	PREDICTED: Rattus norvegicus similar to ribosomal protein S17 (predicted) (RGD1562073_predicted), mRNA.							GCTACGTCACGCATCTGAGGAGGCGGATTCAGAGAGGTCCTGTGAGAGCT	XR_008504.1	109500321		RGD1562073_PREDICTED		ILMN_1367784	162	S		XR_008504.1	GI_62660181-S	XR_008504.1		ILMN_292381
5550441	0.00345239	1.35755	up	0.00876942	0.44978	Pigp_predicted	288238	PREDICTED: Rattus norvegicus phosphatidylinositol glycan, class P (predicted) (Pigp_predicted), mRNA.							ACCAACAGAGGAAAAGCTACCAAGAGGACGCCATCCCAGCATTAAGAGAC	XM_001055025.1	109494063		PIGP_PREDICTED		ILMN_1353246	443	S	XP_001055025.1	XM_001055025.1	GI_62657675-S	XM_001055025.1		ILMN_291076
630551	0.00863108	1.35473	up	0.0222805	0.460284	Stno_predicted	314619	PREDICTED: Rattus norvegicus strawberry notch homolog (Drosophila) (predicted) (Stno_predicted), mRNA.				chr7	11161616	11161665	AGCCGTGGGGCTTGGTTGTCCCAGAGAGCTGGTAACTCAGGAAATCGGTG	XM_234899.4	109480211		STNO_PREDICTED	+	ILMN_1354987	4406	S	XP_234899.4	XM_234899.4	GI_62651763-S	XM_234899.4		ILMN_58309
7000095	0.0012752	1.35342	up	0.086842	0.523454	RGD1563124_predicted	500817	PREDICTED: Rattus norvegicus similar to 40S ribosomal protein S20 (predicted) (RGD1563124_predicted), mRNA.				chr7	20084976	20085025	TGCAAAGGAGAAGAATCTGAAAGAGAAAGGACCGGTGCGCATGCCTACCA	XM_576204.2	109480388		RGD1563124_PREDICTED	-	ILMN_1363514	243	S	XP_576204.1	XM_576204.2	GI_27717838-S	XM_576204.2		ILMN_63649
6590397	0.00631858	1.35267	up	0.0476339	0.483445	Epb4.1l1	59317	Rattus norvegicus erythrocyte protein band 4.1-like 1 (Epb4.1l1), transcript variant 1, mRNA.			GO:0005515	chr3	146942061	146942110	GGTCCTGCCGAGGACCACTGCAGATAACTCTCGTTGGAAGGAGAAGAAGC	NM_172090.1	25742694	GO:0005515	EPB4.1L1	+	ILMN_1376582	3558	A	NP_742087.1	NM_172090.1	GI_11067406-A	NM_172090.1	4.1N	ILMN_267921
4200551	0.00038368	1.35185	up	0.000484276	0.435416	RGD1565299_predicted	366193	PREDICTED: Rattus norvegicus similar to 40S ribosomal protein S3a (V -fos transformation effector protein) (predicted) (RGD1565299_predicted), mRNA.							TCCTATGCGCAGCACCAGCAGGTCCGCCAGACCCAGAAGAAGATGATGGA	XR_009451.1	109470851		RGD1565299_PREDICTED		ILMN_1351349	478	S		XR_009451.1	GI_62646152-S	XR_009451.1		ILMN_274249
2650397	0.00653712	1.35179	up	0.0149677	0.449836	Tst	25274	Rattus norvegicus thiosulfate sulfurtransferase, mitochondrial (Tst), nuclear gene encoding mitochondrial protein, mRNA.	GO:0008272|GO:0016226	GO:0005739|GO:0005739|GO:0005743|GO:0005743|GO:0005759|GO:0005856|GO:0005886	GO:0004792|GO:0016740	chr7	116349923	116349972	GAAGAGCCCAGAGGAGCTGCGTGCCATATTCCAGGACAAGAAGGTGGACC	NM_012808.1	57528681	GO:0005739|GO:0005739|GO:0005743|GO:0005743|GO:0005759|GO:0005856|GO:0005886|GO:0008272|GO:0016226|GO:0004792|GO:0016740	TST	-	ILMN_2040131	700	S	NP_036940.1	NM_012808.1	GI_57528681-S	NM_012808.1	RHODAN	ILMN_285246
6380717	0.0109823	1.35169	up	-0.0374159	0.397351	Zfp36l1	29344	Rattus norvegicus zinc finger protein 36, C3H type-like 1 (Zfp36l1), mRNA.	GO:0000288|GO:0000288|GO:0001570|GO:0001570|GO:0006402|GO:0006417|GO:0006417|GO:0043488|GO:0043488	GO:0005634|GO:0005634|GO:0005737|GO:0005737|GO:0005829	GO:0003677|GO:0003729|GO:0003729|GO:0005515|GO:0005515|GO:0008270|GO:0017091|GO:0046872	chr6	103119615	103119664	TCTCCTTAGGCCTTTCACAGGTAGGACTGAGAATGTATAAGTTCTGTGAC	NM_017172.1	8392998	GO:0005634|GO:0005634|GO:0005737|GO:0005737|GO:0005829|GO:0000288|GO:0000288|GO:0001570|GO:0001570|GO:0006402|GO:0006417|GO:0006417|GO:0043488|GO:0043488|GO:0003677|GO:0003729|GO:0003729|GO:0005515|GO:0005515|GO:0008270|GO:0017091|GO:0046872	ZFP36L1	-	ILMN_1372236	2610	S	NP_058868.1	NM_017172.1	GI_8392998-S	NM_017172.1	TIS11b; ERF1; Berg36; cMG1; Brf1	ILMN_286469
3170128	0.00424491	1.35144	up	0.0233022	0.457805	Tgif1	316742	Rattus norvegicus TGFB-induced factor homeobox 1 (Tgif1), mRNA.	GO:0000122|GO:0000122|GO:0001843|GO:0006355|GO:0007368|GO:0008285|GO:0009953|GO:0030308|GO:0048146|GO:0048387	GO:0005634|GO:0005634	GO:0003682|GO:0003700|GO:0003714|GO:0005515|GO:0005515|GO:0005515|GO:0016566|GO:0043565	chr9	110043730	110043779	ATCCTCAGAGTGGTCTTTTCAACACTCCTCCCCCGACTCCGCCAGACCTC	NM_001015020.1	62543526	GO:0005634|GO:0005634|GO:0000122|GO:0000122|GO:0001843|GO:0006355|GO:0007368|GO:0008285|GO:0009953|GO:0030308|GO:0048146|GO:0048387|GO:0003682|GO:0003700|GO:0003714|GO:0005515|GO:0005515|GO:0005515|GO:0016566|GO:0043565	TGIF1	-	ILMN_1651152	773	S	NP_001015020.1	NM_001015020.1	GI_62655532	NM_001015020.1	MGC109104; Tfig; MGC156525	ILMN_287933
10411	0.0293598	1.35144	up	0.13378	0.568272	Nqo1	24314	Rattus norvegicus NAD(P)H dehydrogenase, quinone 1 (Nqo1), mRNA.	GO:0006979|GO:0006979|GO:0006979|GO:0043086|GO:0043525|GO:0055114	GO:0005737	GO:0003955|GO:0003955|GO:0003955|GO:0009055|GO:0016491|GO:0050662	chr19	37251202	37251251	TGCAGTGACTGACAAGCCTCGGGGGATTGCTCTCCAGCTCTTCTCTGCCT	NM_017000.2	27501443	GO:0005737|GO:0006979|GO:0006979|GO:0006979|GO:0043086|GO:0043525|GO:0055114|GO:0003955|GO:0003955|GO:0003955|GO:0009055|GO:0016491|GO:0050662	NQO1	-	ILMN_2039396	1336	S	NP_058696.2	NM_017000.2	GI_27501443-S	NM_017000.2	Dia4; MGC93075	ILMN_274038
6180050	0.000862967	1.351	up	0.0372601	0.471288	Mvp	64681	Rattus norvegicus major vault protein (Mvp), mRNA.		GO:0005737|GO:0030529	GO:0005515	chr1	186165433	186165482	GGCGCAGCAGCTTGCCAATGTGGAGGCAAAGAAGTTCAAGGAGATGACAG	NM_022715.2	41055864	GO:0005737|GO:0030529|GO:0005515	MVP	-	ILMN_1366631	2410	S	NP_073206.2	NM_022715.2	GI_41055864-S	NM_022715.2		ILMN_298760
4570685	0.00342672	1.35099	up	0.0427734	0.476795	LOC364236	364236	PREDICTED: Rattus norvegicus similar to 40S ribosomal protein S19 (LOC364236), mRNA.				chr14|NW_047442.1	37057	37106	AATTTGCCCCATATGATGAGAACTGGTTCTACACGAGCTGCTTCCACAGC	XR_005801.1	109500185		LOC364236	+	ILMN_1649846	171	S		XR_005801.1	GI_62661370	XR_005801.1		ILMN_273026
5910450	0.0072648	1.34951	up	-0.0226395	0.409799	Ccnd1	58919	Rattus norvegicus cyclin D1 (Ccnd1), mRNA.	GO:0000320|GO:0000320|GO:0001889|GO:0001934|GO:0001934|GO:0006468|GO:0007049|GO:0008284|GO:0010033|GO:0010039|GO:0010165|GO:0010243|GO:0014070|GO:0030968|GO:0030968|GO:0031100|GO:0032026|GO:0032355|GO:0033197|GO:0033327|GO:0042493|GO:0043627|GO:0045444|GO:0045444|GO:0045471|GO:0045737|GO:0045737|GO:0048545|GO:0051301|GO:0051384|GO:0051412|GO:0051592|GO:0051726|GO:0051726|GO:0051726|GO:0051726	GO:0000307|GO:0000307|GO:0005622|GO:0005622|GO:0005634|GO:0005634|GO:0005634|GO:0005654|GO:0005737|GO:0005829|GO:0005829|GO:0005829	GO:0004672|GO:0004672|GO:0005515|GO:0005515|GO:0005515|GO:0016301|GO:0016538|GO:0016538|GO:0019901|GO:0019901|GO:0032403	chr1	205357333	205357382	CACACAGTCTGCCCTGTGACATGAATGGCTTTGAGGGGCTCTGGCTGGTG	NM_171992.2	31377522	GO:0000307|GO:0000307|GO:0005622|GO:0005622|GO:0005634|GO:0005634|GO:0005634|GO:0005654|GO:0005737|GO:0005829|GO:0005829|GO:0005829|GO:0000320|GO:0000320|GO:0001889|GO:0001934|GO:0001934|GO:0006468|GO:0007049|GO:0008284|GO:0010033|GO:0010039|GO:0010165|GO:0010243|GO:0014070|GO:0030968|GO:0030968|GO:0031100|GO:0032026|GO:0032355|GO:0033197|GO:0033327|GO:0042493|GO:0043627|GO:0045444|GO:0045444|GO:…	CCND1	-	ILMN_1350372	3625	S	NP_741989.2	NM_171992.2	GI_31377522-S	NM_171992.2		ILMN_297115
1450706	0.00502658	1.34894	up	0.0360877	0.467916	C1qc	362634	Rattus norvegicus complement component 1, q subcomponent, C chain (C1qc), mRNA.	GO:0006958|GO:0008150|GO:0045087	GO:0005575|GO:0005576|GO:0005576|GO:0005634|GO:0005730|GO:0005737	GO:0003674	chr5	155656397	155656446	GTCAACGACTACAACGGCATGGTGGGCACTGAGGGCTCTGACAGCGTCTT	NM_001008524.1	56606097	GO:0005575|GO:0005576|GO:0005576|GO:0005634|GO:0005730|GO:0005737|GO:0006958|GO:0008150|GO:0045087|GO:0003674	C1QC	-	ILMN_1359739	686	S	NP_001008524.1	NM_001008524.1	GI_56606097-S	NM_001008524.1	MGC105681	ILMN_276321
1500068	0.0312705	1.34824	up	0.0344914	0.465573	Gda	83585	Rattus norvegicus guanine deaminase (Gda), mRNA.	GO:0050896	GO:0005829	GO:0008270|GO:0008892|GO:0008892|GO:0008892|GO:0016787|GO:0046872|GO:0008892|GO:0016787	chr1	224579836	224579885	TATGTGGGTGGAAAGCAGGTCGTTCCATTCTCCAGCTCCGTGTAAGGCCC	NM_031776.1	13929093	GO:0005829|GO:0050896|GO:0008270|GO:0008892|GO:0008892|GO:0008892|GO:0016787|GO:0046872|GO:0008892|GO:0016787	GDA	-	ILMN_1357452	1424	S	NP_113964.1	NM_031776.1	GI_13929093-S	NM_031776.1	Cypin	ILMN_294855
3390433	0.00111812	1.34749	up	-0.0408627	0.389412	Bag3	293524	Rattus norvegicus Bcl2-associated athanogene 3 (Bag3), mRNA.	GO:0006915|GO:0006916|GO:0043066	GO:0005829	GO:0005515|GO:0005515	chr1	187804566	187804615	GCCTTGGCTGTGGGCTGTCTTCCTGTTAGCTCTGGACCGTAGGGGGTTTT	NM_001011936.1	58865449	GO:0005829|GO:0006915|GO:0006916|GO:0043066|GO:0005515|GO:0005515	BAG3	+	ILMN_1376646	2059	S	NP_001011936.1	NM_001011936.1	GI_58865449-A	NM_001011936.1		ILMN_300328
5670605	0.00414251	1.34748	up	0.0154877	0.445748	Flot1	64665	Rattus norvegicus flotillin 1 (Flot1), mRNA.		GO:0005794|GO:0005815|GO:0005815|GO:0005886|GO:0005901|GO:0016600|GO:0016600|GO:0016600|GO:0034451|GO:0045121|GO:0045121|GO:0005815|GO:0016600|GO:0045121|GO:0005815|GO:0005886|GO:0016021|GO:0016600|GO:0042470|GO:0045121	GO:0005515|GO:0005515|GO:0005515|GO:0005515	chr20	3065974	3066023	CAGGCGTCAGCATCTCCCAGGTGAATCACAACAAGCCTTTAAGGACGGCG	NM_022701.1	12083662	GO:0005794|GO:0005815|GO:0005815|GO:0005886|GO:0005901|GO:0016600|GO:0016600|GO:0016600|GO:0034451|GO:0045121|GO:0045121|GO:0005815|GO:0016600|GO:0045121|GO:0005815|GO:0005886|GO:0016021|GO:0016600|GO:0042470|GO:0045121|GO:0005515|GO:0005515|GO:0005515|GO:0005515	FLOT1	-	ILMN_1348870	1835	S	NP_073192.1	NM_022701.1	GI_12083662-S	NM_022701.1	Rareg	ILMN_263009
5860142	0.0103652	1.34432	up	0.0110505	0.437926	RGD1306809_predicted	365699	PREDICTED: Rattus norvegicus similar to hypothetical protein FLJ30596 (predicted), transcript variant 2 (RGD1306809_predicted), mRNA.				chr2	58765979	58766028	GAGGACCACCACTAGAGTCAAGGTGACAATGGGATGACGCGTGTGCTGTC	XM_345167.3	109464478		RGD1306809_PREDICTED	+	ILMN_1357630	1529	S	XP_345168.3	XM_345167.3	GI_62643023-S	XM_345167.3		ILMN_50512
6980373	0.00736445	1.344	up	0.0884106	0.514942	LOC684988	684988	PREDICTED: Rattus norvegicus similar to ribosomal protein S13 (LOC684988), mRNA.				chr3	5696561	5696610	GCTCTGGTGGCATAAATGCTGTTGCGTACACAAGCAATAAAATCACTTTG	XM_001053043.1	109467935		LOC684988	-	ILMN_1351503	471	S	XP_001053043.1	XM_001053043.1	GI_39930504-S	XM_001053043.1		ILMN_263434
6840136	0.00632823	1.34347	up	-0.107296	0.318668	Rpl35	296709	Rattus norvegicus ribosomal protein L35 (Rpl35), mRNA.	GO:0006412|GO:0006414	GO:0005622|GO:0005737|GO:0005829|GO:0005840	GO:0003735|GO:0005515	chr3	18790651	18790944	TCGAACCGGGCGGCCTCATCCGCGAACAGCGCAGCAATGGCCAAGATTAA	NM_212511.1	47059003	GO:0005622|GO:0005737|GO:0005829|GO:0005840|GO:0006412|GO:0006414|GO:0003735|GO:0005515	RPL35	-	ILMN_1358845	8	S	NP_997676.1	NM_212511.1	GI_47059003-S	NM_212511.1	MGC72958	ILMN_263237
1170524	0.00132525	1.34196	up	-0.0280928	0.39625	RGD1305824_predicted	361695	PREDICTED: Rattus norvegicus similar to 2410001H17Rik protein (predicted) (RGD1305824_predicted), mRNA.							CCACCAGGCCTCTTTGGATTTGCTCAGGAAGTTTGGGACATGCCAGCCTG	XM_001070736.1	109463318		RGD1305824_PREDICTED		ILMN_1354221	832	S	XP_001070736.1	XM_001070736.1	GI_62641700-S	XM_001070736.1		ILMN_272451
770072	0.00188899	1.34118	up	-0.0834704	0.340036	Pip5k1b	309419	Rattus norvegicus phosphatidylinositol-4-phosphate 5-kinase, type I, beta (Pip5k1b), mRNA.	GO:0046488|GO:0046488	GO:0012505|GO:0016020	GO:0005515|GO:0005515|GO:0016301|GO:0016308|GO:0016308|GO:0016740	chr1	227690258	227690307	ATGGCCCGTCAGCAGATGGATGTGAAAAGCCCACACCGTTCTGTGGGTGC	NM_001012743.1	60678263	GO:0012505|GO:0016020|GO:0046488|GO:0046488|GO:0005515|GO:0005515|GO:0016301|GO:0016308|GO:0016308|GO:0016740	PIP5K1B	-	ILMN_1650947	2313	S	NP_001012761.1	NM_001012743.1	GI_62642049	NM_001012743.1	MGC105713; Pip5k1a	ILMN_264256
1940463	0.0129961	1.34061	up	-0.0648956	0.357997	RGD1564980_predicted	500019	PREDICTED: Rattus norvegicus similar to 60S ribosomal protein L29 (P23) (predicted) (RGD1564980_predicted), mRNA.				chr4	30308010	30308059	TCTTCCGGTCCCAGGCACTGCAGGAGCCGCGGCTTACCATGCAGACATGA	XM_575373.2	109471723		RGD1564980_PREDICTED	-	ILMN_1353357	11	S	XP_575373.1	XM_575373.2	GI_62646838-S	XM_575373.2		ILMN_60977
5130458	0.00220974	1.34022	up	-0.000577068	0.421897	Plekhg5	310999	Rattus norvegicus pleckstrin homology domain containing, family G (with RhoGef domain) member 5 (Plekhg5), mRNA.	GO:0035023|GO:0043123|GO:0043542	GO:0005622|GO:0005737|GO:0005737|GO:0005886	GO:0004871|GO:0005089|GO:0005089|GO:0005515	chr5	169343972	169344021	TGGGCTCCAAGGCTGGGCTCTCACCGTCACCTTGGTTTGGGCTCATGAAA	NM_201272.1	41152498	GO:0005622|GO:0005737|GO:0005737|GO:0005886|GO:0035023|GO:0043123|GO:0043542|GO:0004871|GO:0005089|GO:0005089|GO:0005515	PLEKHG5	+	ILMN_1365588	3819	S	NP_958429.1	NM_201272.1	GI_41152498-S	NM_201272.1	Tech	ILMN_290733
50132	0.000287642	1.33919	up	0.0197866	0.441148	Rpl22	81768	Rattus norvegicus ribosomal protein L22 (Rpl22), mRNA.	GO:0006412|GO:0006414|GO:0046632	GO:0005622|GO:0005829|GO:0005840	GO:0003723|GO:0003735|GO:0008201|GO:0008201	chr5	169561811	169561860	AGGTGAACGGGAAAGCTGGTAACCTTGGCGGAGGGGTTGTGACCATCGAG	NM_031104.1	13592058	GO:0005622|GO:0005829|GO:0005840|GO:0006412|GO:0006414|GO:0046632|GO:0003723|GO:0003735|GO:0008201|GO:0008201	RPL22	+	ILMN_1372480	156	S	NP_112366.1	NM_031104.1	GI_13592058-S	NM_031104.1		ILMN_263949
5050398	0.029545	1.33892	up	0.0603453	0.481415	Crhbp	29625	Rattus norvegicus corticotropin releasing hormone binding protein (Crhbp), mRNA.	GO:0042445|GO:0042445|GO:0042445|GO:0042445	GO:0005615	GO:0017047|GO:0017047|GO:0017047|GO:0017047	chr2	25801611	25801660	GTGTGGCAAGGGCAGGTGCTCCAAAGAGAAAGAAATGGCAGCACTCACCG	NM_139183.1	21070951	GO:0005615|GO:0042445|GO:0042445|GO:0042445|GO:0042445|GO:0017047|GO:0017047|GO:0017047|GO:0017047	CRHBP	-	ILMN_1355385	1319	S	NP_631922.1	NM_139183.1	GI_21070951-S	NM_139183.1	Crfbp	ILMN_282676
4810017	0.00232448	1.33841	up	-0.0246572	0.395861	Cyb5r1	304805	Rattus norvegicus cytochrome b5 reductase 1 (Cyb5r1), mRNA.	GO:0016126|GO:0055114	GO:0005730|GO:0005737|GO:0016020|GO:0016021	GO:0004128|GO:0009055|GO:0016491	chr13	47352967	47353333	AGACTGGACCTACAGCAAGGGCTTTGTTACCGCCGACATGATCCAGGAGC	NM_001013126.1	61557036	GO:0005730|GO:0005737|GO:0016020|GO:0016021|GO:0016126|GO:0055114|GO:0004128|GO:0009055|GO:0016491	CYB5R1	+	ILMN_1650923	788	S	NP_001013144.1	NM_001013126.1	GI_62659344	NM_001013126.1	MGC109264; Nqo3a2	ILMN_287285
7000129	0.0270707	1.33831	up	0.0274876	0.4479	Tspan5	362048	Rattus norvegicus tetraspanin 5 (Tspan5), mRNA.	GO:0007155|GO:0008283	GO:0016020|GO:0016021|GO:0016021		chr2	236479139	236479188	GCAAGCCGAGAGCGATGTGGTGTGCCATTCTCCTGCTGCACTAAAGACCC	NM_001004090.2	73663899	GO:0016020|GO:0016021|GO:0016021|GO:0007155|GO:0008283	TSPAN5	+	ILMN_1376901	528	S	NP_001004090.2	NM_001004090.2	GI_62644449-A	NM_001004090.2	Tspan-5; Tm4sf9	ILMN_293093
3060037	0.00171996	1.33789	up	-0.0237877	0.396173	RGD1565732_predicted	299935	PREDICTED: Rattus norvegicus similar to ribosomal protein L31 (predicted) (RGD1565732_predicted), mRNA.							GGCCGTTCTGCCATCAACGAGGTGGTGACCCAAGAATACACCATCAACAC	XR_008387.1	109482230		RGD1565732_PREDICTED		ILMN_1372704	50	S		XR_008387.1	GI_34866565-S	XR_008387.1		ILMN_284604
3870066	0.0174155	1.33742	up	-0.0382607	0.381186	LOC499793	499793	PREDICTED: Rattus norvegicus similar to 60S ribosomal protein L12 (LOC499793), mRNA.							TACCAGACACCTCCACCATGCCACCCAAGTTCGACCCAAAGTCGTTTGGT	XM_575129.1	62645054		LOC499793		ILMN_1650633	158	S	XP_575129.1	XM_575129.1	GI_62645054	XM_575129.1		ILMN_62219
5050133	0.012521	1.33731	up	-0.0214165	0.39792	LOC363418	363418	PREDICTED: Rattus norvegicus similar to 60S ribosomal protein L17 (L23) (Amino acid starvation-induced protein) (ASI) (LOC363418), mRNA.	GO:0006412	GO:0005622|GO:0005840|GO:0015934	GO:0003735				CTCTACTCCCTTGACCCAGAAAACCCCACGAAATCACGCAAGTCAAGAGG	XM_001056019.1	109496262	GO:0005622|GO:0005840|GO:0015934|GO:0006412|GO:0003735	LOC363418		ILMN_1366443	30	S	XP_001056019.1	XM_001056019.1	GI_62718740-S	XM_001056019.1		ILMN_289294
1050008	0.00644016	1.33422	up	-0.0716006	0.344394	Cfh	155012	Rattus norvegicus complement component factor H (Cfh), mRNA.	GO:0006956|GO:0030449	GO:0005615|GO:0005622|GO:0005634|GO:0005737|GO:0005886|GO:0005622	GO:0001851|GO:0005515|GO:0008201|GO:0008270|GO:0043499|GO:0008270				GTTGTAGGTTCTGATTCACAGTGAGTGGAAGACACACTGACTCTGACTTC	NM_130409.1	18426829	GO:0005615|GO:0005622|GO:0005634|GO:0005737|GO:0005886|GO:0005622|GO:0006956|GO:0030449|GO:0001851|GO:0005515|GO:0008201|GO:0008270|GO:0043499|GO:0008270	CFH		ILMN_1357149	4054	S	NP_569093.1	NM_130409.1	GI_18426829-S	NM_130409.1		ILMN_51038
1570068	0.0402308	1.33402	up	-0.0150921	0.400687	Tnrc9_predicted	291908	PREDICTED: Rattus norvegicus trinucleotide repeat containing 9 (predicted) (Tnrc9_predicted), mRNA.							CGGCATACGTTGTGACAATATCTATAGCCACCGTTAGCCCTTCATGTCCA	XM_001065948.1	109508495		TNRC9_PREDICTED		ILMN_1367193	2376	S	XP_001065948.1	XM_001065948.1	GI_62664927-S	XM_001065948.1		ILMN_274972
460373	0.000954314	1.33402	up	-0.0155619	0.400216	Scpep1	114861	Rattus norvegicus serine carboxypeptidase 1 (Scpep1), mRNA.	GO:0006508|GO:0042573	GO:0005576|GO:0005829	GO:0004185|GO:0004185|GO:0008233	chr10	77347732	77347781	GCGCATCCTCGGCTCCATCATAAGTTCAAAAGCCGCCTGCACCAAATGGG	NM_133383.1	19173735	GO:0005576|GO:0005829|GO:0006508|GO:0042573|GO:0004185|GO:0004185|GO:0008233	SCPEP1	-	ILMN_1371122	1709	S	NP_596874.1	NM_133383.1	GI_19173735-S	NM_133383.1	Risc	ILMN_269861
6590717	0.000581641	1.33266	up	-0.00352898	0.410782	LOC367314	367314	PREDICTED: Rattus norvegicus similar to FLI-LRR associated protein-1 (LOC367314), mRNA.							TGGAACCACAAGCCATTACCAAGCAAAGCTCCTCCTTTGGGGACGAGGCG	XM_346074.2	62655391		LOC367314		ILMN_1651039	1980	S	XP_346075.2	XM_346074.2	GI_62655391	XM_346074.2		ILMN_67164
3170044	0.000510569	1.3318	up	-0.0157675	0.397615	RGD1561984_predicted	315642	PREDICTED: Rattus norvegicus similar to ribosomal protein L27a (predicted) (RGD1561984_predicted), mRNA.				chr8	54204679	54204728	ATTGGTAAGCACCGCAAGCACCCAGGAGGCCGAGGGAATGCTGGAGGCGT	XM_236218.3	109483459		RGD1561984_PREDICTED	-	ILMN_1357456	89	S	XP_236218.1	XM_236218.3	GI_62653653-S	XM_236218.3		ILMN_63927
1820168	0.00117413	1.33132	up	0.00441875	0.417276	RGD1562725_predicted	500559	PREDICTED: Rattus norvegicus similar to 40S ribosomal protein S20 (predicted) (RGD1562725_predicted), mRNA.				chr5	151295460	151295509	CCAAGACGTGGGATCGTTTCCAGATGAGAATCCACAAGCGACTCATCGAC	XM_575923.2	109475594		RGD1562725_PREDICTED	+	ILMN_2040787	335	S	XP_575923.1	XM_575923.2	GI_62649764-S	XM_575923.2		ILMN_69076
2650047	0.0260538	1.33071	up	-0.0276528	0.384539	Tcea3	298559	Rattus norvegicus transcription elongation factor A (SII), 3 (Tcea3), mRNA.	GO:0006354|GO:0006357|GO:0006354|GO:0006357	GO:0005634|GO:0005634	GO:0003677|GO:0003677|GO:0003702|GO:0003711|GO:0003746|GO:0005515|GO:0008270|GO:0008270|GO:0003702|GO:0003711|GO:0003746|GO:0005515	chr5	155019238	155019287	CTGCCAGGAGAGGAAGACGGAGCAGGAAGCACAGACCCCATGACCTGGAA	NM_001015008.1	62543504	GO:0005634|GO:0005634|GO:0006354|GO:0006357|GO:0006354|GO:0006357|GO:0003677|GO:0003677|GO:0003702|GO:0003711|GO:0003746|GO:0005515|GO:0008270|GO:0008270|GO:0003702|GO:0003711|GO:0003746|GO:0005515	TCEA3	+	ILMN_1361779	1140	S	NP_001015008.1	NM_001015008.1	GI_62543504-S	NM_001015008.1	MGC108819	ILMN_284099
5720369	0.00168858	1.33	up	-0.00151253	0.409912	Bcl2l13_predicted	312682	PREDICTED: Rattus norvegicus BCL2-like 13 (apoptosis facilitator) (predicted) (Bcl2l13_predicted), mRNA.				chr4	157290930	157290979	AGAGGGACCCAGGCACTCACTGTAGCTAGTGGGACTCGGCAGTCGCGTAT	XM_232252.4	109472571		BCL2L13_PREDICTED	+	ILMN_1369596	2692	S	XP_232252.2	XM_232252.4	GI_62648111-S	XM_232252.4		ILMN_52708
60292	0.0202173	1.32914	up	0.0639664	0.474457	Atp1a2	24212	Rattus norvegicus ATPase, Na+/K+ transporting, alpha 2 polypeptide (Atp1a2), mRNA.	GO:0001504|GO:0002026|GO:0002087|GO:0006200|GO:0006813|GO:0006813|GO:0006814|GO:0006814|GO:0006937|GO:0006940|GO:0006942|GO:0008152|GO:0008217|GO:0008344|GO:0008542|GO:0015988|GO:0015991|GO:0019229|GO:0030317|GO:0030641|GO:0040011|GO:0045822|GO:0045988|GO:0051481	GO:0005624|GO:0005737|GO:0005768|GO:0005792|GO:0005886|GO:0005886|GO:0005890|GO:0005890|GO:0016020|GO:0016021|GO:0042383|GO:0043005|GO:0043197|GO:0045202	GO:0000166|GO:0000287|GO:0005391|GO:0005391|GO:0005391|GO:0005391|GO:0005515|GO:0005515|GO:0005524|GO:0005524|GO:0015077|GO:0016787|GO:0016820|GO:0019829|GO:0030955|GO:0030955|GO:0031402|GO:0031402	chr13	88259383	88259432	CAAGGGCCTCCCAAAGGCTACTGTCTCATCGTGGTGGATGGAGTTTTGCC	NM_012505.1	6978544	GO:0005624|GO:0005737|GO:0005768|GO:0005792|GO:0005886|GO:0005886|GO:0005890|GO:0005890|GO:0016020|GO:0016021|GO:0042383|GO:0043005|GO:0043197|GO:0045202|GO:0001504|GO:0002026|GO:0002087|GO:0006200|GO:0006813|GO:0006813|GO:0006814|GO:0006814|GO:0006937|GO:0006940|GO:0006942|GO:0008152|GO:0008217|GO:0008344|GO:0008542|GO:0015988|GO:0015991|GO:0019229|GO:0030317|GO:0030641|GO:0040011|GO:0045822|GO:…	ATP1A2	-	ILMN_1373103	4670	S	NP_036637.1	NM_012505.1	GI_6978544-S	NM_012505.1	RATATPA2	ILMN_284520
3360504	0.000240427	1.32886	up	0.00407333	0.414258	Spsb1_predicted	313722	PREDICTED: Rattus norvegicus splA/ryanodine receptor domain and SOCS box containing 1 (predicted) (Spsb1_predicted), mRNA.							GCCGTCCCGGCACCATCACCGTAAAGCCTTGTGGCATGTATAGTTCTGAA	XM_001075317.1	109477725		SPSB1_PREDICTED		ILMN_1367615	2924	S	XP_001075317.1	XM_001075317.1	GI_62650054-S	XM_001075317.1		ILMN_267832
1090017	0.00051389	1.3288	up	0.0388992	0.44902	Ctsl1	25697	Rattus norvegicus cathepsin L1 (Ctsl1), mRNA.	GO:0006508|GO:0006508	GO:0005576|GO:0005625|GO:0005764|GO:0005764|GO:0005764|GO:0005764	GO:0004177|GO:0004197|GO:0005515|GO:0005515|GO:0005515|GO:0008233|GO:0030984|GO:0042277	chr17	6292719	6292768	CTGTAGCAGCAAGGACCTCGACCATGGGGTTCTGGTGGTTGGCTATGGTT	NM_013156.1	6978722	GO:0005576|GO:0005625|GO:0005764|GO:0005764|GO:0005764|GO:0005764|GO:0006508|GO:0006508|GO:0004177|GO:0004197|GO:0005515|GO:0005515|GO:0005515|GO:0008233|GO:0030984|GO:0042277	CTSL1	+	ILMN_1351117	881	S	NP_037288.1	NM_013156.1	GI_6978722-S	NM_013156.1	CATHL	ILMN_293757
5720026	0.0369711	1.3284	up	-0.089976	0.31971	LOC287558	287558	PREDICTED: Rattus norvegicus similar to ribosomal protein L35a (LOC287558), mRNA.							GGCCTGCGGGGAACAGGACTTCTAAAACCAAGTATGTCTGGAAGGCTGTG	XM_213423.3	62656646		LOC287558		ILMN_1354584	26	S	XP_213423.1	XM_213423.3	GI_62656646-S	XM_213423.3		ILMN_61269
4570592	0.0104769	1.32774	up	0.00308456	0.412052	Snx24	361328	Rattus norvegicus sorting nexin 24 (Snx24), mRNA.	GO:0007154|GO:0015031		GO:0005515|GO:0035091	chr18	48869774	48869823	GCTCTGTTCCGGTTCCTCCTCGACTGACCCCGTGTATGGATTAAAGTGAG	NM_001008364.1	56605803	GO:0007154|GO:0015031|GO:0005515|GO:0035091	SNX24	+	ILMN_1365628	1755	S	NP_001008365.1	NM_001008364.1	GI_56605803-S	NM_001008364.1	MGC94664	ILMN_266130
6660402	0.0242964	1.32754	up	-0.0458427	0.362917	Ugp2	289827	Rattus norvegicus UDP-glucose pyrophosphorylase 2 (Ugp2), mRNA.	GO:0008152	GO:0005829	GO:0003983|GO:0005515|GO:0005515|GO:0016779	chr14	102073048	102073097	TCCCCCCAGGAGCAGTGTTAGAGAACAAGATTGTATCTGGGAACCTTCGG	NM_001024743.1	67078525	GO:0005829|GO:0008152|GO:0003983|GO:0005515|GO:0005515|GO:0016779	UGP2	-	ILMN_1358829	1711	S	NP_001019914.1	NM_001024743.1	GI_62660857-S	NM_001024743.1		ILMN_295429
610348	0.00459872	1.32731	up	0.0658841	0.474388	Pdlim3	114108	Rattus norvegicus PDZ and LIM domain 3 (Pdlim3), mRNA.	GO:0007015|GO:0007015|GO:0007507|GO:0007507|GO:0007519	GO:0005634|GO:0015629|GO:0015629|GO:0005737	GO:0008092|GO:0008092|GO:0008307|GO:0008307|GO:0042805|GO:0005515|GO:0008270|GO:0046872	chr16	49637375	49637424	ACCGGCGGATGATAAGGAGGACTTCAAGCAGGAGGAGTGCGAAGGTCACC	NM_053650.1	25742665	GO:0005634|GO:0015629|GO:0015629|GO:0005737|GO:0007015|GO:0007015|GO:0007507|GO:0007507|GO:0007519|GO:0008092|GO:0008092|GO:0008307|GO:0008307|GO:0042805|GO:0005515|GO:0008270|GO:0046872	PDLIM3	-	ILMN_1352755	1218	S	NP_446102.1	NM_053650.1	GI_25742665-S	NM_053650.1	Alp; Actn2lp	ILMN_284432
1170427	0.00369337	1.32634	up	-0.0139847	0.393468	Jup	81679	Rattus norvegicus junction plakoglobin (Jup), mRNA.	GO:0007155|GO:0016337|GO:0051291	GO:0005737|GO:0005829|GO:0005829|GO:0005911|GO:0005911|GO:0005913|GO:0005913|GO:0005916|GO:0009898|GO:0015629|GO:0016327|GO:0016328|GO:0030018|GO:0030018|GO:0030057|GO:0030057|GO:0030057	GO:0005198|GO:0005515|GO:0005515|GO:0019901	chr10	89308246	89308295	GTAGCGGGAGAGAGTGGAGACTTTTTAAGTGCCCCTGCTAGGACCTGCCC	NM_031047.2	41529836	GO:0005737|GO:0005829|GO:0005829|GO:0005911|GO:0005911|GO:0005913|GO:0005913|GO:0005916|GO:0009898|GO:0015629|GO:0016327|GO:0016328|GO:0030018|GO:0030018|GO:0030057|GO:0030057|GO:0030057|GO:0007155|GO:0016337|GO:0051291|GO:0005198|GO:0005515|GO:0005515|GO:0019901	JUP	-	ILMN_1359114	3081	S	NP_112309.2	NM_031047.2	GI_41529836-S	NM_031047.2		ILMN_288011
4610563	0.000125203	1.32535	up	0.0134584	0.419831	Lrrk1_predicted	308703	PREDICTED: Rattus norvegicus leucine-rich repeat kinase 1 (predicted) (Lrrk1_predicted), mRNA.				chr1	120694900	120694949	GCAAATTTAGGTGTTTGCAACTGGGGAAGTGCAAGCTGGTGAGACTCGTG	XM_218760.4	109458877		LRRK1_PREDICTED	-	ILMN_1352477	7393	S	XP_218760.3	XM_218760.4	GI_62640690-S	XM_218760.4		ILMN_49754
6520075	0.0451464	1.32474	up	0.243684	0.649391	Ntn2l	114524	PREDICTED: Rattus norvegicus netrin 2-like (chicken) (Ntn2l), mRNA.	GO:0007411	GO:0005576|GO:0005578|GO:0005794	GO:0005102				GAAGTTCTGCCGAAAGGACTATGCGGTGCAAGTGGCAGTGGGTGCGCGCG	XM_001057434.1	109490306	GO:0005576|GO:0005578|GO:0005794|GO:0007411|GO:0005102	NTN2L		ILMN_1365882	1913	S	XP_001057434.1	XM_001057434.1	GI_34871099-S	XM_001057434.1		ILMN_290579
2630731	0.0427205	1.32078	up	0.0426031	0.443995	Ccng1	25405	Rattus norvegicus cyclin G1 (Ccng1), mRNA.	GO:0007049|GO:0007067|GO:0016049|GO:0051301	GO:0005634		chr10	25776643	25776692	GGCCTTGAATGTTTGATCTTCACTGCTGAAATGTGGGTAGCTCCTCAGCG	NM_012923.1	6978620	GO:0005634|GO:0007049|GO:0007067|GO:0016049|GO:0051301	CCNG1	-	ILMN_1363670	2857	S	NP_037055.1	NM_012923.1	GI_6978620-S	NM_012923.1	MGC93642; Ccng; CYCG	ILMN_269799
4570427	0.0246638	1.32013	up	0.012897	0.413582	Irgm	303090	Rattus norvegicus immunity-related GTPase family, M (Irgm), mRNA.	GO:0006914|GO:0006952|GO:0045087	GO:0000139|GO:0005794|GO:0005886|GO:0031410	GO:0000166|GO:0005525|GO:0016787	chr10	34132756	34132805	ATCAATGACTGGGGGCTGACAAGATGGCTCACTGGCTGCTCTTCCACAGG	NM_001012007.1	58865581	GO:0000139|GO:0005794|GO:0005886|GO:0031410|GO:0006914|GO:0006952|GO:0045087|GO:0000166|GO:0005525|GO:0016787	IRGM	-	ILMN_1376472	1915	S	NP_001012007.1	NM_001012007.1	GI_62656008-A	NM_001012007.1	Ifi1	ILMN_290355
4780195	0.000475598	1.31958	up	0.0445263	0.444607	RGD1562404_predicted	314556	PREDICTED: Rattus norvegicus similar to ribosomal protein S18 (predicted) (RGD1562404_predicted), mRNA.				chr7	69341839	69341888	ATAGGGGGCTGCGCCACTTTTGGGACCTTCGTGTCGGCGGTCAGCACTCC	XM_234780.3	109480691		RGD1562404_PREDICTED	+	ILMN_1350699	404	S	XP_234780.1	XM_234780.3	GI_62652305-S	XM_234780.3		ILMN_62774
2450048	0.00971873	1.318	up	0.059646	0.457999	LOC310926	310926	PREDICTED: Rattus norvegicus similar to Ac1147 (LOC310926), mRNA.							AGACGATCAGATACCGTCGTAGTTCCGACCATAAACGATGCCGACTGGCG	XM_227769.2	62718010		LOC310926		ILMN_1354272	1840	S	XP_227769.2	XM_227769.2	GI_62718010-S	XM_227769.2		ILMN_60797
5360725	0.00205976	1.31777	up	0.0210985	0.419202	RGD1562562_predicted	500921	PREDICTED: Rattus norvegicus similar to RIKEN cDNA B930062P21 gene (predicted) (RGD1562562_predicted), mRNA.				chr7	133634209	133634258	GCGAAGTCGGTGACTTTGACACTGGAGTGCAGAGGAGCACAGTGATTGCC	XM_576330.2	109481224		RGD1562562_PREDICTED	+	ILMN_1355181	1657	S	XP_576330.2	XM_576330.2	GI_62652988-S	XM_576330.2		ILMN_51164
6110601	0.016086	1.31627	up	0.0614508	0.45791	LOC682762	682762	PREDICTED: Rattus norvegicus similar to ribosomal protein L31 (LOC682762), mRNA.							AGCCGTCTGGGCCAAAGGAATAAGGAATGTTCCGTACCACCACATCCGAG	XR_009552.1	109511567		LOC682762		ILMN_1362318	265	S		XR_009552.1	GI_34933447-S	XR_009552.1		ILMN_262905
3850722	0.000741975	1.31513	up	-0.00862341	0.386579	Cd44	25406	Rattus norvegicus Cd44 molecule (Cd44), mRNA.	GO:0001558|GO:0001658|GO:0001955|GO:0002246|GO:0006954|GO:0007155|GO:0007155|GO:0007155|GO:0007155|GO:0007155|GO:0014070|GO:0016477|GO:0031175|GO:0033031|GO:0033189|GO:0034238|GO:0007155	GO:0005634|GO:0005737|GO:0005794|GO:0005886|GO:0005925|GO:0009897|GO:0009897|GO:0009986|GO:0009986|GO:0016020|GO:0016323|GO:0016323|GO:0016324|GO:0031012|GO:0043234|GO:0016020|GO:0016020|GO:0016021	GO:0005515|GO:0005515|GO:0005540|GO:0005540|GO:0005540|GO:0051219|GO:0005540|GO:0004872|GO:0005515|GO:0005540	chr3	88023321	88023370	GCATGAGGAGGCATGATGTACAACCCCCAGACCACTCTTTCCATCACCAC	NM_012924.2	19923702	GO:0005634|GO:0005737|GO:0005794|GO:0005886|GO:0005925|GO:0009897|GO:0009897|GO:0009986|GO:0009986|GO:0016020|GO:0016323|GO:0016323|GO:0016324|GO:0031012|GO:0043234|GO:0016020|GO:0016020|GO:0016021|GO:0001558|GO:0001658|GO:0001955|GO:0002246|GO:0006954|GO:0007155|GO:0007155|GO:0007155|GO:0007155|GO:0007155|GO:0014070|GO:0016477|GO:0031175|GO:0033031|GO:0033189|GO:0034238|GO:0007155|GO:0005515|GO:…	CD44	-	ILMN_1352966	3584	S	NP_037056.2	NM_012924.2	GI_19923702-S	NM_012924.2	RHAMM; CD44A; METAA; MGC124941	ILMN_277422
4780452	0.00109974	1.31489	up	0.0143921	0.409335	RGD1564087_predicted	502602	PREDICTED: Rattus norvegicus similar to 14-3-3 protein tau (14-3-3 protein theta) (predicted) (RGD1564087_predicted), mRNA.							GCGACCTACACATCCAATCTGCCTGGGGCTGGCTCTTAACTTTTCTGCAC	XR_009360.1	109467794		RGD1564087_PREDICTED		ILMN_1363443	390	S		XR_009360.1	GI_62644597-S	XR_009360.1		ILMN_286630
6040471	0.00123793	1.3147	up	0.0307585	0.425492	Prickle1	315259	PREDICTED: Rattus norvegicus prickle-like 1 (Drosophila), transcript variant 2 (Prickle1), mRNA.	GO:0006606	GO:0005634|GO:0005634|GO:0005737|GO:0005829|GO:0005829|GO:0016020|GO:0031965|GO:0031965	GO:0008134|GO:0008270|GO:0046872|GO:0008270	chr7	131967921	131967970	ATCCCTGAACTGCAAGGTGTTTGTTACACTGCCGTGCTCGATTTGCTAGG	XM_235609.4	109481175	GO:0005634|GO:0005634|GO:0005737|GO:0005829|GO:0005829|GO:0016020|GO:0031965|GO:0031965|GO:0006606|GO:0008134|GO:0008270|GO:0046872|GO:0008270	PRICKLE1	-	ILMN_1375224	3358	S	XP_235609.2	XM_235609.4	GI_62652952-S	XM_235609.4		ILMN_49445
5360092	0.00399155	1.31422	up	0.0141047	0.408317	RGD1306959_predicted	361624	PREDICTED: Rattus norvegicus similar to C11orf17 protein (predicted) (RGD1306959_predicted), mRNA.				chr1	167332804	167332853	CGCATGTGGTTGCAGTTGACTCGGGGCAAAGTGTGGACTTGGTGTTCCCC	XM_341902.3	109459217		RGD1306959_PREDICTED	+	ILMN_1355827	925	S	XP_341903.1	XM_341902.3	GI_62641115-S	XM_341902.3		ILMN_70184
6110722	0.0154173	1.3135	up	-0.00375423	0.389667	LOC502302	502302	PREDICTED: Rattus norvegicus similar to 40S ribosomal protein S19 (LOC502302), mRNA.							ATGATGAGAACTGGCTCTACACACGAGCTGCTTCCACAGCACGGCACCTG	XM_218303.1	27676005		LOC502302		ILMN_1351142	142	S	XP_218303.1	XM_218303.1	GI_27676005-S	XM_218303.1		ILMN_57561
6380452	0.00163211	1.31347	up	-0.0473288	0.346058	LOC364139	364139	PREDICTED: Rattus norvegicus similar to ribosomal protein L21 (LOC364139), mRNA.							CCTTTCCACCAGGGCAGCCATCTTCCAGTAACTCGCCAAAATGACAAACA	XM_573586.1	62660378		LOC364139		ILMN_1366973	0	S	XP_573586.1	XM_573586.1	GI_62660378-S	XM_573586.1		ILMN_67521
3290722	0.00849094	1.313	up	-0.0429033	0.349958	RGD1562835_predicted	367077	PREDICTED: Rattus norvegicus similar to 40S ribosomal protein S26 (predicted) (RGD1562835_predicted), mRNA.							CATAGCATGAGCGTCAGGAATCGATCTCGTGAGGCCTGGAAGGACCGAAC	XR_008581.1	109484646		RGD1562835_PREDICTED		ILMN_1369982	323	S		XR_008581.1	GI_62653611-S	XR_008581.1		ILMN_296103
770037	0.0190548	1.3125	up	0.0298365	0.422156	Aprt	292072	Rattus norvegicus adenine phosphoribosyl transferase (Aprt), mRNA.	GO:0006166|GO:0006166|GO:0006168|GO:0006168|GO:0007595|GO:0007625|GO:0007625|GO:0009116|GO:0046083	GO:0005575|GO:0005737|GO:0005829	GO:0002055|GO:0002055|GO:0003999|GO:0003999|GO:0003999|GO:0005515|GO:0005515|GO:0016208|GO:0016208|GO:0016208|GO:0016757	chr19	52855199	52855248	TCATCCGTAAGCGCGGGAAGCTACCAGGCCCCACTGTATCAGCCTCCTAT	NM_001013061.1	61556831	GO:0005575|GO:0005737|GO:0005829|GO:0006166|GO:0006166|GO:0006168|GO:0006168|GO:0007595|GO:0007625|GO:0007625|GO:0009116|GO:0046083|GO:0002055|GO:0002055|GO:0003999|GO:0003999|GO:0003999|GO:0005515|GO:0005515|GO:0016208|GO:0016208|GO:0016208|GO:0016757	APRT	-	ILMN_1364880	254	S	NP_001013079.1	NM_001013061.1	GI_61556831-S	NM_001013061.1	APRT	ILMN_277331
6020685	0.00299071	1.31249	up	-0.012052	0.380257	RGD1563812_predicted	498293	PREDICTED: Rattus norvegicus similar to basic transcription factor 3 (predicted) (predicted) (RGD1563812_predicted), mRNA.							TGCCCAAACAATCTGTGGATGGAAAAGCACCACTTGCTGCTGGAGAGGAG	XM_001060668.1	109499129		RGD1563812_PREDICTED		ILMN_1356807	514	S	XP_001060668.1	XM_001060668.1	GI_62659794-S	XM_001060668.1		ILMN_291594
3450441	0.00961173	1.31232	up	-0.0046032	0.387518	LOC503110	503110	PREDICTED: Rattus norvegicus similar to ribosomal protein S19 (LOC503110), mRNA.							CTAGTTCTACACACGAGCTGCTTCCACAGCACGGCACCTGTACCTCCGTG	XM_578630.1	62651911		LOC503110		ILMN_1650508	276	S	XP_578630.1	XM_578630.1	GI_62651911	XM_578630.1		ILMN_65774
2030100	0.0157453	1.31214	up	0.0343092	0.426235	Pfn1	64303	Rattus norvegicus profilin 1 (Pfn1), mRNA.	GO:0001843|GO:0001843|GO:0006357|GO:0006357|GO:0007010|GO:0008154|GO:0030036	GO:0005634|GO:0005634|GO:0005737|GO:0005737|GO:0005737|GO:0015629	GO:0003779|GO:0003779|GO:0005515|GO:0005515	chr10	57532652	57532701	GTGAATGGGCTGACACTTGGGGGCCAGAAATGTTCTGTGATCCGGGACTC	NM_022511.2	42476143	GO:0005634|GO:0005634|GO:0005737|GO:0005737|GO:0005737|GO:0015629|GO:0001843|GO:0001843|GO:0006357|GO:0006357|GO:0007010|GO:0008154|GO:0030036|GO:0003779|GO:0003779|GO:0005515|GO:0005515	PFN1	-	ILMN_1371186	298	S	NP_071956.2	NM_022511.2	GI_42476143-S	NM_022511.2		ILMN_283102
6590315	0.00150945	1.3121	up	-0.0172943	0.374584	Klf6	58954	Rattus norvegicus Kruppel-like factor 6 (Klf6), mRNA.	GO:0006350|GO:0006355|GO:0019221|GO:0042060|GO:0045944	GO:0005622|GO:0005622|GO:0005634|GO:0005634|GO:0005634|GO:0005737	GO:0003676|GO:0003677|GO:0003690|GO:0003700|GO:0008270|GO:0008270|GO:0046872	chr17	75579163	75579212	AGGCGGCCATGGAAGGAGGGATACCTGTACCAGCCAAAGCATGCCATTGC	NM_031642.2	67514560	GO:0005622|GO:0005622|GO:0005634|GO:0005634|GO:0005634|GO:0005737|GO:0006350|GO:0006355|GO:0019221|GO:0042060|GO:0045944|GO:0003676|GO:0003677|GO:0003690|GO:0003700|GO:0008270|GO:0008270|GO:0046872	KLF6	-	ILMN_1362080	1070	S	NP_113830.1	NM_031642.2	GI_13928883-S	NM_031642.2	CPBP; Copeb; Zf9	ILMN_68024
6860364	0.000207245	1.31206	up	0.0181253	0.409964	Rps5	25538	PREDICTED: Rattus norvegicus ribosomal protein S5 (Rps5), mRNA.	GO:0006412|GO:0006412|GO:0006414|GO:0008150	GO:0005622|GO:0005829|GO:0005840|GO:0015935|GO:0022627|GO:0022627|GO:0022627|GO:0022627|GO:0022627|GO:0005622|GO:0005840	GO:0003674|GO:0003729|GO:0003735|GO:0003735|GO:0003735				AACACGCATTGGGCGGGCTGGAACAGTGAGACGGCAGGCTGTGGATGTAT	XM_001062647.1	109460984	GO:0005622|GO:0005829|GO:0005840|GO:0015935|GO:0022627|GO:0022627|GO:0022627|GO:0022627|GO:0022627|GO:0005622|GO:0005840|GO:0006412|GO:0006412|GO:0006414|GO:0008150|GO:0003674|GO:0003729|GO:0003735|GO:0003735|GO:0003735	RPS5		ILMN_1373866	528	S	XP_001062647.1	XM_001062647.1	GI_62638923-S	XM_001062647.1		ILMN_277939
4920347	0.009142	1.31174	up	-0.0596174	0.331868	Ddah2	294239	Rattus norvegicus dimethylarginine dimethylaminohydrolase 2 (Ddah2), mRNA.	GO:0006525	GO:0005737	GO:0016403|GO:0016403|GO:0016597|GO:0016787				GCCGTCTAGGGAGTAGAATCAGGTAATAGAGGCTGGGTAGTCGTGGGAGA	NM_212532.1	47087078	GO:0005737|GO:0006525|GO:0016403|GO:0016403|GO:0016597|GO:0016787	DDAH2		ILMN_1376812	1130	S	NP_997697.1	NM_212532.1	GI_62665639-A	NM_212532.1	MGC105993	ILMN_270645
130292	0.0047055	1.30949	up	-0.0113571	0.37765	Flot2	83764	Rattus norvegicus flotillin 2 (Flot2), mRNA.	GO:0007155	GO:0005624|GO:0005624|GO:0005901|GO:0009986|GO:0016600|GO:0045121|GO:0045121|GO:0005624|GO:0016020|GO:0016021|GO:0016600|GO:0045121	GO:0005515|GO:0005515	chr10	64103775	64103824	TATAGGCCTTCTTCCTGCTAGTGAATGGGGCTCTCCCAGGGGGCAAGGCT	NM_031830.1	13929185	GO:0005624|GO:0005624|GO:0005901|GO:0009986|GO:0016600|GO:0045121|GO:0045121|GO:0005624|GO:0016020|GO:0016021|GO:0016600|GO:0045121|GO:0007155|GO:0005515|GO:0005515	FLOT2	+	ILMN_1350025	2222	S	NP_114018.1	NM_031830.1	GI_13929185-S	NM_031830.1	MGC93331	ILMN_291122
2690538	0.000911151	1.30856	up	0.0271534	0.415138	Acaa2	170465	Rattus norvegicus acetyl-Coenzyme A acyltransferase 2 (Acaa2), nuclear gene encoding mitochondrial protein, mRNA.	GO:0006629|GO:0006631|GO:0008152	GO:0005739|GO:0005739|GO:0005743|GO:0005743|GO:0005759	GO:0003988|GO:0008415|GO:0016740	chr18	71630659	71630708	TCGACCCCAGTAAAACCAACGTGAGTGGAGGTGCCATAGCCCTGGGTCAC	NM_130433.1	18426865	GO:0005739|GO:0005739|GO:0005743|GO:0005743|GO:0005759|GO:0006629|GO:0006631|GO:0008152|GO:0003988|GO:0008415|GO:0016740	ACAA2	+	ILMN_1357600	1171	S	NP_569117.1	NM_130433.1	GI_18426865-S	NM_130433.1		ILMN_278793
4810435	0.00191479	1.30839	up	-0.0218029	0.365985	Rcn1_predicted	362182	PREDICTED: Rattus norvegicus reticulocalbin 1 (predicted) (Rcn1_predicted), mRNA.							AGAAATGCAGTCCCTTCCTGGCTGTGAGGCTAGGGATCCAGATGTAGTGG	XM_001073225.1	109470326		RCN1_PREDICTED		ILMN_1354661	2225	S	XP_001073225.1	XM_001073225.1	GI_62645498-S	XM_001073225.1		ILMN_268912
3360632	0.00108908	1.30789	up	-0.00923347	0.378003	Rhob	64373	Rattus norvegicus ras homolog gene family, member B (Rhob), mRNA.	GO:0006927|GO:0007155|GO:0007155|GO:0007264|GO:0007275|GO:0008333|GO:0008333|GO:0015031|GO:0030154|GO:0045766|GO:0045786|GO:0045786	GO:0005622|GO:0005624|GO:0005625|GO:0005634|GO:0005634|GO:0005768|GO:0005886|GO:0005886|GO:0005886|GO:0031902	GO:0000166|GO:0005515|GO:0005515|GO:0005525|GO:0005525|GO:0019003	chr6	32052863	32052912	AGCCACCTGCAGAGGATCCAGGGTGTGCTGTGGGGTCACTTTTGCCATAA	NM_022542.1	11968135	GO:0005622|GO:0005624|GO:0005625|GO:0005634|GO:0005634|GO:0005768|GO:0005886|GO:0005886|GO:0005886|GO:0031902|GO:0006927|GO:0007155|GO:0007155|GO:0007264|GO:0007275|GO:0008333|GO:0008333|GO:0015031|GO:0030154|GO:0045766|GO:0045786|GO:0045786|GO:0000166|GO:0005515|GO:0005515|GO:0005525|GO:0005525|GO:0019003	RHOB	-	ILMN_1351285	1595	S	NP_071987.1	NM_022542.1	GI_11968135-S	NM_022542.1	Arhb	ILMN_300179
3840068	0.000724199	1.30756	up	0.0654787	0.452354	Sall1_predicted	307740	PREDICTED: Rattus norvegicus sal-like 1 (Drosophila) (predicted) (Sall1_predicted), mRNA.							AAGCTGCCAGAGCGTTTCTACTCAAAATGCCGCCCGAGGTTGCCTCCTGC	XM_001066559.1	109508497		SALL1_PREDICTED		ILMN_1356064	4315	S	XP_001066559.1	XM_001066559.1	GI_62664929-S	XM_001066559.1		ILMN_275124
6510452	0.0255835	1.30752	up	0.0216368	0.408469	Mak10	64472	Rattus norvegicus MAK10 homolog, amino-acid N-acetyltransferase subunit, (S. cerevisiae) (Mak10), mRNA.	GO:0048659	GO:0005737|GO:0005737	GO:0005515|GO:0005515	chr17	10942027	10944436	CCAATGCAGACCGGGAGGTCAGCAGGATCCTAAAGGTTGCCAAGCCTAAC	NM_133324.1	19033371	GO:0005737|GO:0005737|GO:0048659|GO:0005515|GO:0005515	MAK10	-	ILMN_1370276	2084	S	NP_579858.1	NM_133324.1	GI_19033371-S	NM_133324.1	T4a	ILMN_292206
70017	0.00159624	1.30658	up	0.0019783	0.387772	Bccip_predicted	361666	PREDICTED: Rattus norvegicus BRCA2 and CDKN1A interacting protein (predicted) (Bccip_predicted), mRNA.							CCTCTCCAACACAGAGTGCAATACAGACACCAAGGGGAGGCTGGTGGTGG	XM_001055516.1	109463058		BCCIP_PREDICTED		ILMN_1363671	1732	S	XP_001055516.1	XM_001055516.1	GI_62641528-S	XM_001055516.1		ILMN_292281
6770594	0.0425031	1.30656	up	-0.0046154	0.381161	Mx2	286918	Rattus norvegicus myxovirus (influenza virus) resistance 2 (Mx2), mRNA.	GO:0009615	GO:0005737|GO:0005737	GO:0000166|GO:0003924|GO:0005515|GO:0005525|GO:0000166|GO:0003924|GO:0005525	chr11	37572166	37572215	GACACCAGTGAGAAGAGGAGATTCCTGAAGGAGCGGTTGGCAAGGCTGGC	NM_134350.2	71534282	GO:0005737|GO:0005737|GO:0009615|GO:0000166|GO:0003924|GO:0005515|GO:0005525|GO:0000166|GO:0003924|GO:0005525	MX2	+	ILMN_1355920	2015	S	NP_599177.2	NM_134350.2	GI_19705454-S	NM_134350.2	Mx3	ILMN_53811
1990048	5.63042e-05	1.30546	up	-0.00346251	0.381099	Maoa	29253	PREDICTED: Rattus norvegicus monoamine oxidase A (Maoa), mRNA.	GO:0006584|GO:0042420|GO:0042420|GO:0042424|GO:0042428|GO:0042428|GO:0042428|GO:0042443|GO:0042443|GO:0055114	GO:0005625|GO:0005739|GO:0005739|GO:0005741|GO:0005741|GO:0016020|GO:0016021	GO:0005515|GO:0005515|GO:0008131|GO:0008131|GO:0008131|GO:0008131|GO:0009055|GO:0016491|GO:0050660|GO:0050660|GO:0051378|GO:0051378				GGGTTGAAGAACCCGAGTCCAAGGATGTTCCAGCCATTGAAATTACCCAC	XM_001058993.1	109511496	GO:0005625|GO:0005739|GO:0005739|GO:0005741|GO:0005741|GO:0016020|GO:0016021|GO:0006584|GO:0042420|GO:0042420|GO:0042424|GO:0042428|GO:0042428|GO:0042428|GO:0042443|GO:0042443|GO:0055114|GO:0005515|GO:0005515|GO:0008131|GO:0008131|GO:0008131|GO:0008131|GO:0009055|GO:0016491|GO:0050660|GO:0050660|GO:0051378|GO:0051378	MAOA		ILMN_1354330	2513	S	XP_001058993.1	XM_001058993.1	GI_62666519-S	XM_001058993.1		ILMN_297412
1410692	0.0171064	1.30473	up	-0.0125633	0.371193	Smox_predicted	308652	PREDICTED: Rattus norvegicus spermine oxidase (predicted) (Smox_predicted), mRNA.				chr3	119254188	119254237	AATGGGATTCGCCTTCTGTAGTGGACACCGGGCTGACTTCCGACCTGGCT	XM_218704.4	109468856		SMOX_PREDICTED	+	ILMN_1365608	2145	S	XP_218704.3	XM_218704.4	GI_62645905-S	XM_218704.4		ILMN_58575
1410524	0.0324288	1.30462	up	-0.0127921	0.370833	Slc2a5	65197	Rattus norvegicus solute carrier family 2 (facilitated glucose/fructose transporter), member 5 (Slc2a5), mRNA.	GO:0008643|GO:0015755|GO:0015755|GO:0015758|GO:0055085	GO:0016020|GO:0016020|GO:0016021	GO:0005215|GO:0005351|GO:0005353|GO:0005353|GO:0005355|GO:0005355|GO:0022891	chr5	167285649	167285698	CCATGTCACAAAGCTGAGGAACAGGCCACTTGGGGAGACACACGGAGCGT	NM_031741.1	13929043	GO:0016020|GO:0016020|GO:0016021|GO:0008643|GO:0015755|GO:0015755|GO:0015758|GO:0055085|GO:0005215|GO:0005351|GO:0005353|GO:0005353|GO:0005355|GO:0005355|GO:0022891	SLC2A5	+	ILMN_1374014	2054	S	NP_113929.1	NM_031741.1	GI_13929043-S	NM_031741.1		ILMN_301544
3140427	0.0480003	1.30434	up	-0.0510305	0.332286	Lnp_predicted	362151	PREDICTED: Rattus norvegicus limb and neural patterns (predicted) (Lnp_predicted), mRNA.							GCATGTGGAACTGGACTTGAATGTCAGCTTTGCACTCTTGGGCAAACTTC	XM_001061085.1	109470076		LNP_PREDICTED		ILMN_1357129	2886	S	XP_001061085.1	XM_001061085.1	GI_62645253-S	XM_001061085.1		ILMN_288563
3170364	0.000944161	1.30289	up	-0.0428234	0.33889	Efemp2	293677	PREDICTED: Rattus norvegicus EGF-containing fibulin-like extracellular matrix protein 2 (Efemp2), mRNA.	GO:0007596	GO:0016020	GO:0004888|GO:0005509|GO:0005515				AGGCAAATCAACAATGTCAGCGCCATGCTGGTCCTTGCCAGACCGGTGAC	XM_001070338.1	109463379	GO:0016020|GO:0007596|GO:0004888|GO:0005509|GO:0005515	EFEMP2		ILMN_1363209	1272	S	XP_001070338.1	XM_001070338.1	GI_54400721-S	XM_001070338.1		ILMN_277443
3840397	0.00933233	1.30264	up	0.05052	0.431962	Snx7	310815	Rattus norvegicus sorting nexin 7 (Snx7), mRNA.	GO:0007154		GO:0005515|GO:0035091	chr2	214163078	214181692	CAGACACGGCCGAGGAGAACATCCGCTACTATGAGCAGTGCCTTGCTACA	NM_001012083.1	58865735	GO:0007154|GO:0005515|GO:0035091	SNX7	-	ILMN_1376559	1221	S	NP_001012083.1	NM_001012083.1	GI_62644256-A	NM_001012083.1		ILMN_297464
780148	0.00171527	1.30231	up	-0.0113884	0.369682	Rps6	29304	Rattus norvegicus ribosomal protein S6 (Rps6), mRNA.	GO:0000028|GO:0000082|GO:0001890|GO:0002309|GO:0006364|GO:0006412|GO:0006414|GO:0006924|GO:0007067|GO:0007369|GO:0022605|GO:0031575|GO:0033077|GO:0042274|GO:0042593|GO:0042593|GO:0043066|GO:0048821	GO:0005622|GO:0005634|GO:0005737|GO:0005829|GO:0005840|GO:0005840|GO:0005840|GO:0005844|GO:0022627|GO:0022627|GO:0022627|GO:0022627|GO:0048471	GO:0003735|GO:0003735|GO:0003735|GO:0003735|GO:0005515	chr5	106167301	106167350	TAGACCTAGGAGAACTGGAGAGAGGAAGCGCAAGTCTGTCCGAGGATGCA	NM_017160.1	8394223	GO:0005622|GO:0005634|GO:0005737|GO:0005829|GO:0005840|GO:0005840|GO:0005840|GO:0005844|GO:0022627|GO:0022627|GO:0022627|GO:0022627|GO:0048471|GO:0000028|GO:0000082|GO:0001890|GO:0002309|GO:0006364|GO:0006412|GO:0006414|GO:0006924|GO:0007067|GO:0007369|GO:0022605|GO:0031575|GO:0033077|GO:0042274|GO:0042593|GO:0042593|GO:0043066|GO:0048821|GO:0003735|GO:0003735|GO:0003735|GO:0003735|GO:0005515	RPS6	-	ILMN_1364372	267	S	NP_058856.1	NM_017160.1	GI_8394223-S	NM_017160.1		ILMN_300363
450301	0.0131128	1.30217	up	0.0130795	0.393996	Col5a1	85490	Rattus norvegicus collagen, type V, alpha 1 (Col5a1), mRNA.	GO:0001568|GO:0003007|GO:0007155|GO:0030199|GO:0043588|GO:0051128	GO:0005576|GO:0005581|GO:0005581|GO:0005588|GO:0005604|GO:0005604|GO:0031012	GO:0005201|GO:0005201|GO:0005515|GO:0005515|GO:0008201|GO:0008201	chr3	6966742	6970922	TGGTGGATGGCTGTGCTACCAAGAAAGGCTACCAGAAGACGGTGCTGGAG	NM_134452.1	19745165	GO:0005576|GO:0005581|GO:0005581|GO:0005588|GO:0005604|GO:0005604|GO:0031012|GO:0001568|GO:0003007|GO:0007155|GO:0030199|GO:0043588|GO:0051128|GO:0005201|GO:0005201|GO:0005515|GO:0005515|GO:0008201|GO:0008201	COL5A1	+	ILMN_1353887	5365	S	NP_604447.1	NM_134452.1	GI_19745165-S	NM_134452.1		ILMN_268344
6660750	0.0425171	1.30055	up	-0.0674732	0.311644	Sparc	24791	Rattus norvegicus secreted protein, acidic, cysteine-rich (osteonectin) (Sparc), mRNA.	GO:0001503|GO:0007507|GO:0009629|GO:0010288|GO:0030324|GO:0032496|GO:0033591|GO:0034097|GO:0042060|GO:0043434|GO:0045471|GO:0046686|GO:0048839|GO:0051384|GO:0051591|GO:0051592	GO:0005576|GO:0005576|GO:0005604|GO:0005615|GO:0005622|GO:0005634|GO:0005737|GO:0031012|GO:0031093	GO:0005507|GO:0005509|GO:0005509	chr10	40810029	40810078	CAACTGCTATAGGGCTTTCAGGCTCTTGCTGGGAGCTCTAGGCACTGGGC	NM_012656.1	6981573	GO:0005576|GO:0005576|GO:0005604|GO:0005615|GO:0005622|GO:0005634|GO:0005737|GO:0031012|GO:0031093|GO:0001503|GO:0007507|GO:0009629|GO:0010288|GO:0030324|GO:0032496|GO:0033591|GO:0034097|GO:0042060|GO:0043434|GO:0045471|GO:0046686|GO:0048839|GO:0051384|GO:0051591|GO:0051592|GO:0005507|GO:0005509|GO:0005509	SPARC	-	ILMN_1356384	1680	S	NP_036788.1	NM_012656.1	GI_6981573-S	NM_012656.1		ILMN_285006
5900717	0.00907737	1.30038	up	-0.0904859	0.288451	Ctss	50654	Rattus norvegicus cathepsin S (Ctss), mRNA.	GO:0006508|GO:0006508	GO:0005737|GO:0005764|GO:0005764|GO:0016020|GO:0043231	GO:0004197|GO:0008233|GO:0008233	chr2	190466863	190466877	CCTCTCTCTGAAAAGTCTGTAAGCAAGGACGCGCTGAGGATGGAGCTGGC	NM_017320.1	8393220	GO:0005737|GO:0005764|GO:0005764|GO:0016020|GO:0043231|GO:0006508|GO:0006508|GO:0004197|GO:0008233|GO:0008233	CTSS	+	ILMN_1352236	1168	S	NP_059016.1	NM_017320.1	GI_8393220-S	NM_017320.1		ILMN_290679
2760050	0.0136838	1.3002	up	0.028404	0.407142	Csf1	78965	Rattus norvegicus colony stimulating factor 1 (macrophage) (Csf1), mRNA.	GO:0001503|GO:0001954|GO:0007275|GO:0030225|GO:0030278|GO:0030316|GO:0030316|GO:0030335|GO:0040018|GO:0042476|GO:0042488|GO:0045651|GO:0045657|GO:0045672|GO:0045860|GO:0046579|GO:0048873	GO:0005887	GO:0005125|GO:0005515|GO:0008083|GO:0042803				TGGGTGCCTGGTTGCATAAGAGCAGGAGGAGCCCCAAACCCACCTTTGGA	NM_023981.4	50054383	GO:0005887|GO:0001503|GO:0001954|GO:0007275|GO:0030225|GO:0030278|GO:0030316|GO:0030316|GO:0030335|GO:0040018|GO:0042476|GO:0042488|GO:0045651|GO:0045657|GO:0045672|GO:0045860|GO:0046579|GO:0048873|GO:0005125|GO:0005515|GO:0008083|GO:0042803	CSF1		ILMN_1363245	3719	S	NP_076471.3	NM_023981.4	GI_50054383-S	NM_023981.4		ILMN_264836
5900440	0.00965113	1.30014	up	0.0229855	0.401657	Slc24a6	498185	Rattus norvegicus solute carrier family 24 (sodium/potassium/calcium exchanger), member 6 (Slc24a6), mRNA.	GO:0006811|GO:0006814|GO:0006816|GO:0050896	GO:0005886|GO:0016021	GO:0005509|GO:0015297|GO:0031402|GO:0031403	chr12	37227939	37227988	TGGGATGACCCTCCCAGGGGTGTCTTGCAAGGGGTGTGACCAGCCTTTTA	NM_001017488.1	62945329	GO:0005886|GO:0016021|GO:0006811|GO:0006814|GO:0006816|GO:0050896|GO:0005509|GO:0015297|GO:0031402|GO:0031403	SLC24A6	-	ILMN_1355016	2521	S	NP_001017488.1	NM_001017488.1	GI_62658960-S	NM_001017488.1		ILMN_280829
1240025	0.0130755	1.29983	up	0.0299244	0.408244	Cd151	64315	Rattus norvegicus CD151 molecule (Raph blood group) (Cd151), mRNA.		GO:0016020|GO:0016021	GO:0005515|GO:0005515	chr1	201657615	201657664	AATCCGAGCATACCACTACACGGTGGGTAAGAGCAGGTGGGAAGGGGCCT	NM_022523.1	11968105	GO:0016020|GO:0016021|GO:0005515|GO:0005515	CD151	+	ILMN_1366115	1290	S	NP_071968.1	NM_022523.1	GI_11968105-S	NM_022523.1		ILMN_289244
1850039	0.0106806	1.29974	up	0.0196446	0.397871	Cd14	60350	Rattus norvegicus CD14 molecule (Cd14), mRNA.	GO:0002237|GO:0002237|GO:0006954|GO:0006955	GO:0005576|GO:0005886|GO:0045121|GO:0045121|GO:0046696|GO:0046696		chr18	29374934	29374983	CTTTCACCCGGATCAGCGGGCTTGTCAGGAACTTTGGCTTTGCTCCTAGG	NM_021744.1	11120687	GO:0005576|GO:0005886|GO:0045121|GO:0045121|GO:0046696|GO:0046696|GO:0002237|GO:0002237|GO:0006954|GO:0006955	CD14	-	ILMN_1352209	1116	S	NP_068512.1	NM_021744.1	GI_11120687-S	NM_021744.1		ILMN_297523
6130288	0.00283591	1.29955	up	-0.0246304	0.353384	Sypl1	366595	Rattus norvegicus synaptophysin-like 1 (Sypl1), mRNA.				chr6	51303808	51303857	AGTCCATCAAATACGTCAGCTTCTCATGGCCAAGGAGGTGTCCCACCCAC	NM_001014263.1	62079260		SYPL1	+	ILMN_1373021	777	S	NP_001014285.1	NM_001014263.1	GI_62079260-S	NM_001014263.1		ILMN_297828
2970458	0.0271072	1.29867	up	-0.0407639	0.336266	LOC300760	300760	PREDICTED: Rattus norvegicus similar to H3 histone, family 3B (LOC300760), mRNA.							CCAGGAGGCAGCGATTGGTGTTTTGCAGCAGGCAAGTGAGGCCTATCTGG	XM_236308.3	62653977		LOC300760		ILMN_1364915	254	S	XP_236308.3	XM_236308.3	GI_62653977-S	XM_236308.3		ILMN_56955
3450338	0.00618745	1.29839	up	-0.0183599	0.358359	RGD1563091_predicted	500011	PREDICTED: Rattus norvegicus similar to OEF2 (predicted) (RGD1563091_predicted), mRNA.				chr4	27976209	27976258	CCCACTCATTTTGGTCAGCTTAGAAGTGGGAGGAGCATAGAAAAGGTGTC	XM_575365.2	109471716		RGD1563091_PREDICTED	-	ILMN_1354701	4675	S	XP_575365.2	XM_575365.2	GI_62646804-S	XM_575365.2		ILMN_59280
770154	0.0045815	1.29766	up	-0.0756805	0.300228	RGD1562153_predicted	500885	PREDICTED: Rattus norvegicus similar to 40S ribosomal protein S19 (predicted) (RGD1562153_predicted), mRNA.				chr7	108155616	108155665	GCCTTCCTCAAAAAGTCTGGGAAGCTGAAAGTCCCCAAATGGGTGGACAC	XM_576285.2	109480858		RGD1562153_PREDICTED	-	ILMN_1351016	83	S	XP_576285.1	XM_576285.2	GI_62652555-S	XM_576285.2		ILMN_52030
2690528	0.00334961	1.29751	up	-0.0176036	0.358141	Akap2	298024	Rattus norvegicus A kinase (PRKA) anchor protein 2 (Akap2), mRNA.	GO:0007015|GO:0007178|GO:0008104		GO:0016301|GO:0051018	chr5	75855193	75855242	TCGGCTGGGCGTTACGGAGGAGCAAACAGGCCATTCCAAGGCAACCAACA	NM_001011974.1	58865523	GO:0007015|GO:0007178|GO:0008104|GO:0016301|GO:0051018	AKAP2	+	ILMN_1376914	3145	S	NP_001011974.1	NM_001011974.1	GI_62649023-A	NM_001011974.1		ILMN_288401
5860035	0.0242174	1.29618	up	0.0464015	0.420669	RGD1560652_predicted	500352	PREDICTED: Rattus norvegicus RGD1560652 (predicted) (RGD1560652_predicted), mRNA.							GAAACTGTGACCTCATCATCCAAGCCGTGACAAAAATCCAGAAGGAGCTG	XM_001072453.1	109474412		RGD1560652_PREDICTED		ILMN_1351809	191	S	XP_001072453.1	XM_001072453.1	GI_62648282-S	XM_001072453.1		ILMN_281356
6130373	0.00208195	1.29613	up	0.00717373	0.381382	Dcakd	360639	Rattus norvegicus dephospho-CoA kinase domain containing (Dcakd), mRNA.			GO:0000166|GO:0005524	chr10	92165645	92165694	ACCCCCGGTAGAGGAATCTGTAAGCTGTTGGGTTCTCCCCGACTGTACGC	NM_001007724.1	56090392	GO:0000166|GO:0005524	DCAKD	-	ILMN_1367325	1569	S	NP_001007725.1	NM_001007724.1	GI_56090392-S	NM_001007724.1	MGC94233	ILMN_290731
110358	0.003704	1.29612	up	0.0395825	0.413781	Slit3	83467	Rattus norvegicus slit homolog 3 (Drosophila) (Slit3), mRNA.	GO:0007275|GO:0007399|GO:0007411|GO:0007411|GO:0009887|GO:0009887|GO:0030154	GO:0005576|GO:0005615|GO:0005615|GO:0005624|GO:0005739	GO:0005509|GO:0005515	chr10	20576659	20576689	AATGCTGCCAGCCGATTCGGAGCAAGCGGCGGAAATACGTCTTCCAGTGC	NM_031321.1	13786141	GO:0005576|GO:0005615|GO:0005615|GO:0005624|GO:0005739|GO:0007275|GO:0007399|GO:0007411|GO:0007411|GO:0009887|GO:0009887|GO:0030154|GO:0005509|GO:0005515	SLIT3	+	ILMN_1357807	4745	S	NP_112611.1	NM_031321.1	GI_13786141-S	NM_031321.1	Megf5	ILMN_269562
670242	0.0108477	1.29576	up	0.000946808	0.374749	RGD1559516_predicted	498068	PREDICTED: Rattus norvegicus similar to ribosomal protein S2 (predicted) (RGD1559516_predicted), mRNA.							CAATCATCCCAGTGTGGAGAGGCTACTGGGGGAACAAGATTGGCAAGCCC	XR_007535.1	109494192		RGD1559516_PREDICTED		ILMN_1362396	503	S		XR_007535.1	GI_62657758-S	XR_007535.1		ILMN_295347
3440040	0.0164702	1.2954	up	0.00157928	0.374979	LOC316130	316130	PREDICTED: Rattus norvegicus similar to mannose-6-phosphate receptor binding protein 1 (LOC316130), mRNA.							CCAGCCCTGTGGTGTAGAAGCAGGAGGGTCAGTTCAAAGCCTGACTGCCA	XM_001061015.1	109486615		LOC316130		ILMN_1362335	1612	S	XP_001061015.1	XM_001061015.1	GI_62718048-S	XM_001061015.1		ILMN_271282
6180152	0.030006	1.29492	up	-0.0260993	0.346765	MGC108776	361916	Rattus norvegicus Snf7 homologue associated with Alix 3 (MGC108776), mRNA.				chr2	93330591	93330640	GTGGACACTCGCAGGCTGTTGCCAGCACCGTTCATTCTCTGCTGTTTTGT	NM_001017466.1	62945287		MGC108776	-	ILMN_1364820	1433	S	NP_001017466.1	NM_001017466.1	GI_62643159-S	NM_001017466.1		ILMN_273403
6450204	0.00123981	1.29482	up	0.0362173	0.40897	Arhgap8	300115	Rattus norvegicus Rho GTPase activating protein 8 (Arhgap8), mRNA.	GO:0007165	GO:0005622		chr7	122794273	122794322	CTCACCATACCTGTCTCGCCTCCGTATCCCCTGAGTAGCTGGAGACACCT	NM_001004242.1	51948455	GO:0005622|GO:0007165	ARHGAP8	+	ILMN_1367483	1360	S	NP_001004242.1	NM_001004242.1	GI_51948455-S	NM_001004242.1	MGC94058	ILMN_276500
1090435	0.0198737	1.2945	up	-0.0181308	0.354261	Cd48	245962	Rattus norvegicus Cd48 molecule (Cd48), mRNA.	GO:0007165|GO:0042110|GO:0045576|GO:0051789	GO:0005886|GO:0005886|GO:0009897|GO:0031225|GO:0043234|GO:0045121|GO:0046658	GO:0003823|GO:0003823|GO:0005515|GO:0005515|GO:0043499	chr13	87707376	87707425	GCTTGGCTAGTGGTCACGTTATCCATCATTCCCAGCATCCTGCTAGCCTG	NM_139103.1	20806146	GO:0005886|GO:0005886|GO:0009897|GO:0031225|GO:0043234|GO:0045121|GO:0046658|GO:0007165|GO:0042110|GO:0045576|GO:0051789|GO:0003823|GO:0003823|GO:0005515|GO:0005515|GO:0043499	CD48	+	ILMN_1361192	707	S	NP_620803.1	NM_139103.1	GI_20806146-S	NM_139103.1		ILMN_292687
6860484	0.0477446	1.29434	up	0.0299963	0.402213	Tead3	294299	PREDICTED: Rattus norvegicus TEA domain family member 3 (Tead3), mRNA.	GO:0006355|GO:0045944|GO:0045944	GO:0005634|GO:0005667|GO:0005667	GO:0003700|GO:0016563|GO:0016563				GACGGGCTATATCGTAAATGGCTCTAAGGCAGGGGCCACTCAAGGCCTGG	XM_001078363.1	109509838	GO:0005634|GO:0005667|GO:0005667|GO:0006355|GO:0045944|GO:0045944|GO:0003700|GO:0016563|GO:0016563	TEAD3		ILMN_1366257	2576	S	XP_001078363.1	XM_001078363.1	GI_62665722-S	XM_001078363.1		ILMN_289651
5700600	0.0120377	1.29405	up	0.0179979	0.389893	Sgpp1	81536	PREDICTED: Rattus norvegicus sphingosine-1-phosphate phosphatase 1 (Sgpp1), mRNA.	GO:0006665|GO:0006665|GO:0006668|GO:0006668|GO:0006670|GO:0006670|GO:0006915|GO:0006915	GO:0005624|GO:0005624|GO:0005739|GO:0005783|GO:0005783|GO:0005789|GO:0005794|GO:0015629|GO:0016020|GO:0016021|GO:0016020	GO:0003824|GO:0016787|GO:0042392|GO:0042392				GAAGAGAATTGATTTCCATGTGAATGGCCGTCAGGGGTGGAGGTAGCGAC	XM_001080791.1	109479536	GO:0005624|GO:0005624|GO:0005739|GO:0005783|GO:0005783|GO:0005789|GO:0005794|GO:0015629|GO:0016020|GO:0016021|GO:0016020|GO:0006665|GO:0006665|GO:0006668|GO:0006668|GO:0006670|GO:0006670|GO:0006915|GO:0006915|GO:0003824|GO:0016787|GO:0042392|GO:0042392	SGPP1		ILMN_1367537	2982	S	XP_001080791.1	XM_001080791.1	GI_62650841-S	XM_001080791.1		ILMN_276350
5340494	0.000611205	1.29368	up	-0.0373238	0.33416	Kns2	171041	PREDICTED: Rattus norvegicus kinesin 2, transcript variant 2 (Kns2), mRNA.							CTGCACCACTAGTAGGGTCTTGGAGAGCAACTCTCAGTGAGGCTGGTGAC	XM_001072695.1	109479968		KNS2		ILMN_1352273	1744	S	XP_001072695.1	XM_001072695.1	GI_62651280-S	XM_001072695.1		ILMN_272977
630239	0.0186067	1.29339	up	0.0385775	0.409739	RGD1564698_predicted	497882	PREDICTED: Rattus norvegicus similar to ribosomal protein S10 (predicted) (RGD1564698_predicted), mRNA.							CCCGAGCTGGCAGACAAGAACGTGCCCAACCTTCACGTCATGAAGGCCGT	XM_001064912.1	109490487		RGD1564698_PREDICTED		ILMN_1354728	118	S	XP_001064912.1	XM_001064912.1	GI_34871179-S	XM_001064912.1		ILMN_263339
4230504	0.0153622	1.293	up	-0.0483736	0.322346	Mk1	171436	Rattus norvegicus Mk1 protein (Mk1), mRNA.	GO:0007010|GO:0030036	GO:0015629	GO:0003779	chr16	19286440	19286489	CACGGTGGTTGGATGTTGTGAAATGGCCTCTCACCTGCGGCACCCCCTTT	NM_134399.2	46048591	GO:0015629|GO:0007010|GO:0030036|GO:0003779	MK1	-	ILMN_1362836	2294	S	NP_599226.1	NM_134399.2	GI_46048591-S	NM_134399.2		ILMN_270856
5550014	0.00215405	1.29295	up	0.00482235	0.375485	Khdrbs3	64015	Rattus norvegicus KH domain containing, RNA binding, signal transduction associated 3 (Khdrbs3), mRNA.	GO:0006350|GO:0006355|GO:0006397	GO:0005634|GO:0005730|GO:0005737	GO:0003723|GO:0005515|GO:0005515|GO:0017124	chr7	106614474	106614523	AGGCTCCTTCGGCGAGGACAGCGAAGGGCGTCTACAGAGAGCAGCCATAT	NM_022249.1	11560054	GO:0005634|GO:0005730|GO:0005737|GO:0006350|GO:0006355|GO:0006397|GO:0003723|GO:0005515|GO:0005515|GO:0017124	KHDRBS3	+	ILMN_1372851	1100	S	NP_071585.1	NM_022249.1	GI_11560054-S	NM_022249.1	Slm2; Etle	ILMN_294091
50494	0.000664368	1.29273	up	-0.0133816	0.357039	Fadd	266610	Rattus norvegicus Fas (TNFRSF6)-associated via death domain (Fadd), mRNA.	GO:0006915|GO:0007165|GO:0008632|GO:0008632|GO:0008633|GO:0042981|GO:0042981|GO:0043123|GO:0043123|GO:0051291	GO:0005634|GO:0005737|GO:0005794|GO:0005829|GO:0043234|GO:0045121	GO:0004871|GO:0042802|GO:0042802	chr1	205009641	205009690	GACTACAGTGTGCTCACAGCCCTGGGTGCTAGTCATGAATGAGGTGGTGT	NM_152937.1	23097353	GO:0005634|GO:0005737|GO:0005794|GO:0005829|GO:0043234|GO:0045121|GO:0006915|GO:0007165|GO:0008632|GO:0008632|GO:0008633|GO:0042981|GO:0042981|GO:0043123|GO:0043123|GO:0051291|GO:0004871|GO:0042802|GO:0042802	FADD	-	ILMN_1352659	1405	S	NP_690920.1	NM_152937.1	GI_23097353-S	NM_152937.1	Mort1	ILMN_284199
450435	0.00482726	1.29252	up	-0.0235151	0.346674	Jub	85265	Rattus norvegicus jub, ajuba homolog (Xenopus laevis) (Jub), mRNA.	GO:0007049|GO:0007155|GO:0030032|GO:0030032|GO:0030334|GO:0030334|GO:0035313|GO:0035313|GO:0043087|GO:0043087|GO:0048041|GO:0048041	GO:0005634|GO:0005737|GO:0005813|GO:0005856|GO:0005886|GO:0005925|GO:0005925|GO:0030027|GO:0030027|GO:0030054	GO:0005515|GO:0005515|GO:0008270|GO:0046872	chr15	32627889	32627938	GGACCCTTGCTGGCTGAAAGTTAGGTTCCTTGGATGACCAGGTTGCCAAG	NM_053503.1	55741682	GO:0005634|GO:0005737|GO:0005813|GO:0005856|GO:0005886|GO:0005925|GO:0005925|GO:0030027|GO:0030027|GO:0030054|GO:0007049|GO:0007155|GO:0030032|GO:0030032|GO:0030334|GO:0030334|GO:0035313|GO:0035313|GO:0043087|GO:0043087|GO:0048041|GO:0048041|GO:0005515|GO:0005515|GO:0008270|GO:0046872	JUB	-	ILMN_1364747	2928	S	NP_445955.1	NM_053503.1	GI_55741682-S	NM_053503.1	MGC93830	ILMN_275377
6840133	0.0108481	1.2921	up	0.0247763	0.394489	Rpl37	81770	Rattus norvegicus ribosomal protein L37 (Rpl37), mRNA.	GO:0006412|GO:0006414	GO:0005622|GO:0005829|GO:0005840	GO:0003735|GO:0008270|GO:0019843|GO:0046872	chr2	54302356	54302985	TCCGGTCTCTTTGGCCTCGCCGGTAGAAGCAAGATGACGAAAGGAACGTC	NM_031106.1	13592062	GO:0005622|GO:0005829|GO:0005840|GO:0006412|GO:0006414|GO:0003735|GO:0008270|GO:0019843|GO:0046872	RPL37	+	ILMN_1354107	2	S	NP_112368.1	NM_031106.1	GI_13592062-S	NM_031106.1		ILMN_284909
1240685	0.0188961	1.2917	up	-0.0116092	0.357659	RGD1311980	304334	PREDICTED: Rattus norvegicus similar to cDNA sequence BC004044 (RGD1311980), mRNA.							TGCAGGCTGTGCGAGACTGTGTGGAGAAGGATGGTGTGAGCAGTGTGGTG	XM_001074613.1	109496679		RGD1311980		ILMN_1374500	2351	S	XP_001074613.1	XM_001074613.1	GI_62658544-S	XM_001074613.1		ILMN_274320
1450088	0.0460865	1.29166	up	0.0245903	0.39382	Mgll	29254	Rattus norvegicus monoglyceride lipase (Mgll), mRNA.		GO:0045202	GO:0008289|GO:0016787|GO:0016787|GO:0016787|GO:0047372	chr4	122920140	122920189	ACAACTCCGACCCACTCATCTGCCACGCAGGGGTGAAGGTATGCTTTGGC	NM_138502.2	82524631	GO:0045202|GO:0008289|GO:0016787|GO:0016787|GO:0016787|GO:0047372	MGLL	+	ILMN_1369012	698	S	NP_612511.1	NM_138502.2	GI_19923091-S	NM_138502.2	MGC124942	ILMN_48433
60341	0.00107636	1.2906	up	0.0205215	0.388562	Rps3	140654	Rattus norvegicus ribosomal protein S3 (Rps3), mRNA.	GO:0006412|GO:0006412|GO:0006414|GO:0006917|GO:0006919|GO:0006974|GO:0032088|GO:0045738	GO:0005622|GO:0005634|GO:0005737|GO:0005737|GO:0005829|GO:0005840|GO:0012505|GO:0015935|GO:0022627|GO:0022627|GO:0022627|GO:0022627|GO:0030425|GO:0032587	GO:0003684|GO:0003723|GO:0003729|GO:0003735|GO:0003735|GO:0003735|GO:0003906|GO:0004519|GO:0005515|GO:0019901|GO:0051059	chr1	156812611	156812660	TATGGAAAGTGGGGCCAAGGGCTGTGAGGTTGTGGTCTCTGGGAAGCTCC	NM_001009239.1	57164150	GO:0005622|GO:0005634|GO:0005737|GO:0005737|GO:0005829|GO:0005840|GO:0012505|GO:0015935|GO:0022627|GO:0022627|GO:0022627|GO:0022627|GO:0030425|GO:0032587|GO:0006412|GO:0006412|GO:0006414|GO:0006917|GO:0006919|GO:0006974|GO:0032088|GO:0045738|GO:0003684|GO:0003723|GO:0003729|GO:0003735|GO:0003735|GO:0003735|GO:0003906|GO:0004519|GO:0005515|GO:0019901|GO:0051059	RPS3	-	ILMN_1355413	390	S	NP_001009239.1	NM_001009239.1	GI_57164150-S	NM_001009239.1		ILMN_268299
3450746	0.0022334	1.29036	up	0.0282818	0.396056	Qscn6	84491	Rattus norvegicus quiescin Q6 (Qscn6), mRNA.				chr13	70740025	70740074	GTGGGTGATGCTGGGGTCTGGAGTGCCTTAGTCCTGAGCTACCTGTGAGA	NM_053431.1	16758171		QSCN6	-	ILMN_1360522	2161	S	NP_445883.1	NM_053431.1	GI_16758171-S	NM_053431.1	rSOx	ILMN_286982
2260242	0.00317739	1.29018	up	0.00602226	0.373598	Chka	29194	Rattus norvegicus choline kinase alpha (Chka), mRNA.	GO:0006656|GO:0019695	GO:0005737	GO:0004103|GO:0004103|GO:0004103|GO:0004103|GO:0004104|GO:0005524|GO:0033265|GO:0042803|GO:0004103|GO:0016740	chr1	206418185	206418234	GTCTCCTAACTGGGTGTGCTTTATGCTTCAGCTTCCCGGGGAGGAGCAGT	NM_017127.1	8393106	GO:0005737|GO:0006656|GO:0019695|GO:0004103|GO:0004103|GO:0004103|GO:0004103|GO:0004104|GO:0005524|GO:0033265|GO:0042803|GO:0004103|GO:0016740	CHKA	+	ILMN_1356719	2190	S	NP_058823.1	NM_017127.1	GI_8393106-S	NM_017127.1	MGC93538; CK-R; Chk	ILMN_282739
2680056	0.0018941	1.28962	up	0.0577532	0.424703	Spg20	295053	PREDICTED: Rattus norvegicus spastic paraplegia 20, spartin (Troyer syndrome) homolog (human) (Spg20), mRNA.				chr2	144360533	144360582	GAGGGAAAGTCAGGGAGGAGCAACGAGCACAGAAGGGACAAGAGATGTGG	XM_215564.4	109464888		SPG20	+	ILMN_1354150	2289	S	XP_215564.4	XM_215564.4	GI_62643466-S	XM_215564.4		ILMN_49103
6220133	0.000378943	1.2889	up	0.0222126	0.388357	Tpt1	116646	Rattus norvegicus tumor protein, translationally-controlled 1 (Tpt1), mRNA.	GO:0006916|GO:0007283|GO:0008283	GO:0005615|GO:0005737|GO:0005737|GO:0005771|GO:0045298	GO:0005509|GO:0005509|GO:0005515|GO:0005515	chr15	56754289	56754338	CCAGATGGCATGGTTGCTCTACTGGACTACCGTGAAGATGGTGTGACTCC	NM_053867.1	16758733	GO:0005615|GO:0005737|GO:0005737|GO:0005771|GO:0045298|GO:0006916|GO:0007283|GO:0008283|GO:0005509|GO:0005509|GO:0005515|GO:0005515	TPT1	+	ILMN_1351006	493	S	NP_446319.1	NM_053867.1	GI_16758733-S	NM_053867.1	MGC105360	ILMN_277334
4730450	0.0213556	1.28848	up	-0.0151426	0.350526	Nfib	29227	PREDICTED: Rattus norvegicus nuclear factor I/B (Nfib), mRNA.	GO:0006260|GO:0006355|GO:0006355|GO:0007608|GO:0008285|GO:0008285|GO:0016481|GO:0030324|GO:0030324|GO:0030900|GO:0030900|GO:0030902|GO:0030902|GO:0045941|GO:0045944	GO:0005622|GO:0005634|GO:0005730	GO:0003690|GO:0003700|GO:0003700|GO:0016563	chr5	101184159	101184208	GGCTCTATGGAAGAAATGCCTCTAGGTGGGTAAAGGGTTACCTCTGCATG	XM_342854.3	109475007	GO:0005622|GO:0005634|GO:0005730|GO:0006260|GO:0006355|GO:0006355|GO:0007608|GO:0008285|GO:0008285|GO:0016481|GO:0030324|GO:0030324|GO:0030900|GO:0030900|GO:0030902|GO:0030902|GO:0045941|GO:0045944|GO:0003690|GO:0003700|GO:0003700|GO:0016563	NFIB	-	ILMN_1368769	2711	S	XP_342855.2	XM_342854.3	GI_62649138-S	XM_342854.3		ILMN_59287
5720068	0.00176285	1.28804	up	-0.0265068	0.338674	Mknk2	299618	Rattus norvegicus MAP kinase-interacting serine/threonine kinase 2 (Mknk2), mRNA.	GO:0006417|GO:0006468|GO:0006468|GO:0006468|GO:0007243|GO:0007243		GO:0000166|GO:0000287|GO:0004674|GO:0004674|GO:0004674|GO:0005515|GO:0005524|GO:0005524|GO:0005524|GO:0008270|GO:0016740	chr7	10561004	10561053	CGTACCAGGTGAACTGACCTCCGGACTCCTTTCCCACCAACTGTCAACGC	NM_001011985.1	58865537	GO:0006417|GO:0006468|GO:0006468|GO:0006468|GO:0007243|GO:0007243|GO:0000166|GO:0000287|GO:0004674|GO:0004674|GO:0004674|GO:0005515|GO:0005524|GO:0005524|GO:0005524|GO:0008270|GO:0016740	MKNK2	+	ILMN_1376280	3328	S	NP_001011985.1	NM_001011985.1	GI_62651730-A	NM_001011985.1		ILMN_284892
1740040	0.0231229	1.28755	up	-0.0620417	0.302584	RGD1559821_predicted	304447	PREDICTED: Rattus norvegicus similar to myosin, light polypeptide 6, alkali, smooth muscle and non-muscle (predicted) (RGD1559821_predicted), mRNA.							CGCTGTCCTGGGTGCTGAAATCCGTCATATCCTAGTCACGCTGGGCGAGA	XR_009247.1	109497285		RGD1559821_PREDICTED		ILMN_1348845	348	S		XR_009247.1	GI_27665133-S	XR_009247.1		ILMN_285912
3130162	0.00547528	1.28643	up	-0.0144381	0.34894	Arhgap12_predicted	307016	PREDICTED: Rattus norvegicus Rho GTPase activating protein 12 (predicted), transcript variant 3 (Arhgap12_predicted), mRNA.							TAAAACAGGGTTTGGAAGGTTTTGTTAGAGGGAGGCATGGTCTGTTGAAG	XM_001055903.1	109505873		ARHGAP12_PREDICTED		ILMN_1368216	3816	S	XP_001055903.1	XM_001055903.1	GI_62663657-S	XM_001055903.1		ILMN_280480
4850021	0.000421722	1.28508	up	-0.0234528	0.338411	RGD1563570_predicted	498360	PREDICTED: Rattus norvegicus similar to ribosomal protein S23 (predicted) (RGD1563570_predicted), mRNA.				chr14	44696699	44696748	TGTACTGCCCGGAAGCTCCGCAGTCACCGACAGGACCAGAAGTGGCAGGA	XM_573594.2	109499682		RGD1563570_PREDICTED	+	ILMN_1362499	56	S	XP_573594.1	XM_573594.2	GI_62660443-S	XM_573594.2		ILMN_48223
60594	0.00966342	1.28325	up	-0.0210024	0.338795	Htra1	65164	Rattus norvegicus HtrA serine peptidase 1 (Htra1), mRNA.	GO:0001558|GO:0006508|GO:0030512|GO:0030512|GO:0030514|GO:0030514	GO:0005576	GO:0003824|GO:0004252|GO:0005515|GO:0005515|GO:0005520|GO:0008233	chr1	190308178	190308227	CCGAGTCAGCACTCAGAGGAAATTGATGCCCTGAGACCACAGGTGGGTGA	NM_031721.1	13929011	GO:0005576|GO:0001558|GO:0006508|GO:0030512|GO:0030512|GO:0030514|GO:0030514|GO:0003824|GO:0004252|GO:0005515|GO:0005515|GO:0005520|GO:0008233	HTRA1	+	ILMN_1349449	1865	S	NP_113909.1	NM_031721.1	GI_13929011-S	NM_031721.1	Prss11; MGC93339	ILMN_282045
1780088	0.00624904	1.28309	up	-0.000818253	0.358803	LOC498453	498453	PREDICTED: Rattus norvegicus similar to transcription elongation factor A (SII) 1, transcript variant 2 (LOC498453), mRNA.	GO:0006354|GO:0006357	GO:0005634	GO:0003677|GO:0003702|GO:0003711|GO:0003746|GO:0005515|GO:0008270				GACCAAAGAAGCCATCAGGGAGCATCAGATGGCCAAGACTGGTGGGACCC	XM_001059640.1	109502152	GO:0005634|GO:0006354|GO:0006357|GO:0003677|GO:0003702|GO:0003711|GO:0003746|GO:0005515|GO:0008270	LOC498453		ILMN_1359903	840	S	XP_001059640.1	XM_001059640.1	GI_27674058-S	XM_001059640.1		ILMN_272554
4780646	0.0160474	1.28305	up	0.044182	0.403755	RGD1562402_predicted	499133	PREDICTED: Rattus norvegicus similar to 60S ribosomal protein L27a (predicted) (RGD1562402_predicted), mRNA.							TGGCATAAGGCATTACCACTTGAAGAGGAACCAGAGCTTCTGCCCAACTG	XM_001079874.1	109461765		RGD1562402_PREDICTED		ILMN_2039179	184	S	XP_001079874.1	XM_001079874.1	GI_62639429-S	XM_001079874.1		ILMN_262609
4760022	0.0451077	1.28277	up	-0.0737244	0.285543	Actb	81822	Rattus norvegicus actin, beta (Actb), mRNA.	GO:0007409	GO:0005625|GO:0005625|GO:0005737|GO:0005829|GO:0005829|GO:0005856|GO:0030424|GO:0035267|GO:0035267|GO:0043234	GO:0000166|GO:0005198|GO:0005515|GO:0005515|GO:0005524|GO:0019901|GO:0050998	chr12	12049382	12049431	GTCATCACTATCGGCAATGAGCGGTTCCGATGCCCCGAGGCTCTCTTCCA	NM_031144.2	42475962	GO:0005625|GO:0005625|GO:0005737|GO:0005829|GO:0005829|GO:0005856|GO:0030424|GO:0035267|GO:0035267|GO:0043234|GO:0007409|GO:0000166|GO:0005198|GO:0005515|GO:0005515|GO:0005524|GO:0019901|GO:0050998	ACTB	+	ILMN_1355039	820	S	NP_112406.1	NM_031144.2	GI_42475962-S	NM_031144.2	Actx	ILMN_295730
840148	0.0111716	1.28266	up	0.0395529	0.398697	Tspan12	362326	Rattus norvegicus tetraspanin 12 (Tspan12), mRNA.		GO:0016020|GO:0016021		chr4	48085317	48085366	CTCCCAACCACAGAGCGTTTAAATGCCGTCTTGCTTCTGTATTGTTACCC	NM_001015026.1	62543542	GO:0016020|GO:0016021	TSPAN12	-	ILMN_1374598	2008	S	NP_001015026.1	NM_001015026.1	GI_62543542-S	NM_001015026.1	MGC109305	ILMN_287771
5390253	0.00432507	1.28224	up	0.0767015	0.435366	LOC498212	498212	PREDICTED: Rattus norvegicus similar to High mobility group protein 1 (HMG-1) (Amphoterin) (Heparin-binding protein p30) (LOC498212), mRNA.							CCTGGTCGTATTTTCAGTAGCCAGTAACCTTGCCTGGTACAGTCTGGGTG	XM_573429.1	62659164		LOC498212		ILMN_1359053	929	S	XP_573429.1	XM_573429.1	GI_62659164-S	XM_573429.1		ILMN_49714
4150070	0.00296711	1.28223	up	-0.00389442	0.354756	Rps17	29286	Rattus norvegicus ribosomal protein S17 (Rps17), mRNA.	GO:0006412|GO:0006414|GO:0008150|GO:0034101	GO:0005622|GO:0005829|GO:0005840|GO:0022627|GO:0022627	GO:0003674|GO:0003735	chr1	137554505	137554554	GTTCGCACCAAGACTGTGAAGAAGGCGGCCCGGGTCATCATCGAGAAGTA	NM_017152.1	8394214	GO:0005622|GO:0005829|GO:0005840|GO:0022627|GO:0022627|GO:0006412|GO:0006414|GO:0008150|GO:0034101|GO:0003674|GO:0003735	RPS17	-	ILMN_1360885	34	S	NP_058848.1	NM_017152.1	GI_8394214-S	NM_017152.1		ILMN_281324
1500132	0.00310778	1.28125	up	0.0168911	0.374448	LOC300731	300731	PREDICTED: Rattus norvegicus similar to ribosomal protein L21 (LOC300731), mRNA.							GCACGAGTGGGGCAGCCATCTTCCAGTAACTCGCCAAAATGACGAACACT	XM_213130.3	62653708		LOC300731		ILMN_1350797	1	S	XP_213130.1	XM_213130.3	GI_62653708-S	XM_213130.3		ILMN_66515
2940348	0.0257426	1.28075	up	0.0754173	0.432404	Pea15a	364052	Rattus norvegicus phosphoprotein enriched in astrocytes 15A (Pea15a), mRNA.	GO:0006916|GO:0008643|GO:0042981|GO:0042981|GO:0042981|GO:0046325	GO:0005737	GO:0005351|GO:0005515|GO:0005515	chr13	88188327	88188376	ATTGTCTAGGCCAGAGCGGGAGTGGGAGGGGAATGCCACAGTAAAGGGAG	NM_001013231.1	61557369	GO:0005737|GO:0006916|GO:0008643|GO:0042981|GO:0042981|GO:0042981|GO:0046325|GO:0005351|GO:0005515|GO:0005515	PEA15A	-	ILMN_1650146	1603	S	NP_001013249.1	NM_001013231.1	GI_62659753	NM_001013231.1		ILMN_272019
3710528	0.000866503	1.28047	up	0.00569162	0.362362	Hebp2_predicted	308632	PREDICTED: Rattus norvegicus heme binding protein 2 (predicted) (Hebp2_predicted), mRNA.							AGATCACTGGCAGGGGCAGACCTTCTGCTGAGTGCAGACATTGATAGCGC	XM_001072434.1	109460488		HEBP2_PREDICTED		ILMN_1371300	764	S	XP_001072434.1	XM_001072434.1	GI_62638252-S	XM_001072434.1		ILMN_273875
6130725	0.041716	1.28031	up	-0.0145563	0.341932	RGD1561944_predicted	501027	PREDICTED: Rattus norvegicus similar to 60S ribosomal protein L32 (predicted) (RGD1561944_predicted), mRNA.							GGCAGAAACCCAGAGGTATCGACAACAGGGTGCAGAGAAGAGTCAAGGGC	XR_008028.1	109485074		RGD1561944_PREDICTED		ILMN_1357318	143	S		XR_008028.1	GI_62654039-S	XR_008028.1		ILMN_291879
5050010	0.0108632	1.27996	up	-0.0150046	0.341093	RGD1561789_predicted	366500	PREDICTED: Rattus norvegicus similar to 60S ribosomal protein L9 (predicted) (RGD1561789_predicted), mRNA.							GAGAAGGGAACCATGCAGCAGCCTGACAAATGAGACCTCAGTTTCGTAGC	XM_001074676.1	109477681		RGD1561789_PREDICTED		ILMN_1351306	575	S	XP_001074676.1	XM_001074676.1	GI_62649997-S	XM_001074676.1		ILMN_264113
2970465	0.000813986	1.27956	up	0.0179003	0.373544	Mafk	246760	Rattus norvegicus v-maf musculoaponeurotic fibrosarcoma oncogene family, protein K (avian) (Mafk), mRNA.	GO:0006355|GO:0006355|GO:0007399	GO:0005634|GO:0005634	GO:0003677|GO:0003700|GO:0003700|GO:0005515|GO:0043565|GO:0046983	chr12	15312632	15312681	AACTATTTCAAAAGGTGTCAGGGACACATGCCGATCATGCCGAGGCCTGG	NM_145673.2	47575873	GO:0005634|GO:0005634|GO:0006355|GO:0006355|GO:0007399|GO:0003677|GO:0003700|GO:0003700|GO:0005515|GO:0043565|GO:0046983	MAFK	-	ILMN_1349829	2384	S	NP_663706.2	NM_145673.2	GI_47575873-S	NM_145673.2		ILMN_303022
1570402	0.036402	1.27772	up	0.033588	0.38716	Col5a3	60379	Rattus norvegicus collagen, type V, alpha 3 (Col5a3), mRNA.	GO:0007155|GO:0007160|GO:0007160	GO:0005581|GO:0005588|GO:0005588|GO:0005588	GO:0005201|GO:0008201|GO:0008201	chr8	19789374	19789423	AAGAGGTAAACAAGATCAACGTGGGACGCCCTCCCCTGAGACGCGCCTTC	NM_021760.1	11120709	GO:0005581|GO:0005588|GO:0005588|GO:0005588|GO:0007155|GO:0007160|GO:0007160|GO:0005201|GO:0008201|GO:0008201	COL5A3	-	ILMN_1368703	5689	S	NP_068528.1	NM_021760.1	GI_11120709-S	NM_021760.1		ILMN_295340
6860112	0.0119373	1.27768	up	-0.0109098	0.342617	Sp110	301570	Rattus norvegicus SP110 nuclear body protein (Sp110), mRNA.	GO:0006350|GO:0006355|GO:0006915|GO:0045087	GO:0005634	GO:0003677|GO:0005488	chr9	84258278	84258327	GCACTGAGTACACGCTCCCGATGCCTTTGTTCACAGCTGACTTGCAATAG	NM_001034137.1	77628030	GO:0005634|GO:0006350|GO:0006355|GO:0006915|GO:0045087|GO:0003677|GO:0005488	SP110	-	ILMN_1350384	1666	S	NP_001029309.1	NM_001034137.1	GI_62655330-S	NM_001034137.1	MGC124651	ILMN_268743
6770253	0.000123011	1.27759	up	0.000497055	0.353926	Gldc_predicted	309312	PREDICTED: Rattus norvegicus glycine decarboxylase (predicted) (Gldc_predicted), mRNA.				chr1	233847352	233848061	CGCTGGGATCGCCCATATTCCAGAGAGGTGGCAGCATTTCCTCTGCCCTT	XM_219785.4	109459999		GLDC_PREDICTED	-	ILMN_1353193	3053	S	XP_219785.3	XM_219785.4	GI_62642166-S	XM_219785.4		ILMN_51906
1450097	0.00296599	1.27669	up	-0.030958	0.321449	Nfe2l2	83619	Rattus norvegicus nuclear factor, erythroid derived 2, like 2 (Nfe2l2), mRNA.	GO:0006355|GO:0030968|GO:0030968|GO:0045449|GO:0045893|GO:0045893|GO:0045941|GO:0045995|GO:0045995|GO:0030968|GO:0045893|GO:0045995|GO:0030968|GO:0045893|GO:0045995	GO:0005634|GO:0005634|GO:0005634|GO:0005737|GO:0005737|GO:0005634|GO:0005737|GO:0005634|GO:0005737	GO:0003677|GO:0003700|GO:0003700|GO:0005515|GO:0005515|GO:0005515|GO:0016563|GO:0016563|GO:0030528|GO:0003700|GO:0005515|GO:0016563|GO:0003700|GO:0016563|GO:0043565|GO:0046983	chr3	58367156	58367205	GCAGCAGACCAGAGATGGCAACGTGTTCCTTGTTCCCAAGAGCAAGAAGC	NM_031789.1	13929117	GO:0005634|GO:0005634|GO:0005634|GO:0005737|GO:0005737|GO:0005634|GO:0005737|GO:0005634|GO:0005737|GO:0006355|GO:0030968|GO:0030968|GO:0045449|GO:0045893|GO:0045893|GO:0045941|GO:0045995|GO:0045995|GO:0030968|GO:0045893|GO:0045995|GO:0030968|GO:0045893|GO:0045995|GO:0003677|GO:0003700|GO:0003700|GO:0005515|GO:0005515|GO:0005515|GO:0016563|GO:0016563|GO:0030528|GO:0003700|GO:0005515|GO:0016563|GO:…	NFE2L2	-	ILMN_1372879	1794	S	NP_113977.1	NM_031789.1	GI_13929117-S	NM_031789.1		ILMN_290506
6450373	0.0143866	1.27667	up	0.0309757	0.383365	RGD1564370_predicted	499457	PREDICTED: Rattus norvegicus similar to 60S ribosomal protein L7a (predicted) (RGD1564370_predicted), mRNA.				chr20	41433320	41433369	AGGACATTCAGCCCAGAAGAGATCTCACGTGCTTCGTCAAATGGCCCCGC	XM_574781.2	109509585		RGD1564370_PREDICTED	-	ILMN_1363337	159	S	XP_574781.1	XM_574781.2	GI_34852838-S	XM_574781.2		ILMN_59752
6420519	0.023386	1.27612	up	0.0395895	0.391351	Katna1	292464	Rattus norvegicus katanin p60 (ATPase-containing) subunit A1 (Katna1), mRNA.	GO:0001764|GO:0001764|GO:0007049|GO:0007067|GO:0007067|GO:0008104|GO:0008104|GO:0008104|GO:0031122|GO:0031122|GO:0051301|GO:0051329	GO:0000922|GO:0005634|GO:0005634|GO:0005634|GO:0005737|GO:0005811|GO:0005811|GO:0005813|GO:0005813|GO:0005819|GO:0005874|GO:0005886|GO:0005886|GO:0030424|GO:0030424	GO:0000166|GO:0005515|GO:0005524|GO:0005524|GO:0008017|GO:0008568|GO:0008568|GO:0016787|GO:0016887|GO:0016887|GO:0016887|GO:0045502|GO:0045502|GO:0046982	chr1	2436228	2436277	GGCCATGAGACGCCGTATTGAGGGTCTAACCCCAGAAGAAATCCGGAACC	NM_001004217.2	67514575	GO:0000922|GO:0005634|GO:0005634|GO:0005634|GO:0005737|GO:0005811|GO:0005811|GO:0005813|GO:0005813|GO:0005819|GO:0005874|GO:0005886|GO:0005886|GO:0030424|GO:0030424|GO:0001764|GO:0001764|GO:0007049|GO:0007067|GO:0007067|GO:0008104|GO:0008104|GO:0008104|GO:0031122|GO:0031122|GO:0051301|GO:0051329|GO:0000166|GO:0005515|GO:0005524|GO:0005524|GO:0008017|GO:0008568|GO:0008568|GO:0016787|GO:0016887|GO:…	KATNA1	+	ILMN_1376655	1489	S	NP_001004217.1	NM_001004217.2	GI_62638189-A	NM_001004217.2	katanin	ILMN_282316
2340736	0.014996	1.27603	up	0.0323928	0.38405	Pctp	29510	Rattus norvegicus phosphatidylcholine transfer protein (Pctp), mRNA.	GO:0006869|GO:0008203|GO:0008203|GO:0015914	GO:0005737|GO:0005829	GO:0008289|GO:0008525	chr10	78400712	78400761	CTGCAAGCCCCAGGTTTCCGAAGACAGCGTGTGTGTAGTATGCTGACTGT	NM_017225.1	8393921	GO:0005737|GO:0005829|GO:0006869|GO:0008203|GO:0008203|GO:0015914|GO:0008289|GO:0008525	PCTP	-	ILMN_1369371	1352	S	NP_058921.1	NM_017225.1	GI_8393921-S	NM_017225.1		ILMN_279927
6650671	0.0252464	1.27479	up	0.0117521	0.362015	Fam38a_predicted	361430	PREDICTED: Rattus norvegicus family with sequence similarity 38, member A (predicted) (Fam38a_predicted), mRNA.							GGCTACGGGATTGTGGGGCTCTACGTCTCTATCGTGCTGGTCGTTGGCAA	XM_341708.2	62665382		FAM38A_PREDICTED		ILMN_1374562	10266	S	XP_341709.2	XM_341708.2	GI_62665382-S	XM_341708.2		ILMN_68929
7040341	0.0083075	1.27471	up	0.03605	0.386221	RGD1562178_predicted	500039	PREDICTED: Rattus norvegicus similar to Adenylate kinase 2 (predicted) (RGD1562178_predicted), mRNA.				chr4	42278594	42278643	GCCTGGCACTGGAAAGCCTTGGGTTCGGTCCTCTACAGTGAAGGGTTAGG	XM_575395.2	109471757		RGD1562178_PREDICTED	+	ILMN_1359709	1434	S	XP_575395.1	XM_575395.2	GI_62646884-S	XM_575395.2		ILMN_63117
4060121	0.00550413	1.27403	up	0.0535812	0.40298	Ctsh	25425	Rattus norvegicus cathepsin H (Ctsh), mRNA.	GO:0006508|GO:0006508|GO:0006508	GO:0005764|GO:0005764	GO:0004197|GO:0005515|GO:0008233|GO:0030984	chr8	94990074	94990123	GGTATAAGCCACGGCTGCACAGGCCAACTGCTTGGCAGACAAAGGGAGGA	NM_012939.1	6978720	GO:0005764|GO:0005764|GO:0006508|GO:0006508|GO:0006508|GO:0004197|GO:0005515|GO:0008233|GO:0030984	CTSH	+	ILMN_1367864	999	S	NP_037071.1	NM_012939.1	GI_6978720-S	NM_012939.1		ILMN_283744
3450082	0.0162632	1.27327	up	-0.003442	0.345091	Dmn	308709	PREDICTED: Rattus norvegicus desmuslin, transcript variant 2 (Dmn), mRNA.				chr1	122474403	122474452	TCAGTCACTCTGGAGTCAAATGGACACTGTGGTAGGGCAGGGAGGGTGGG	XM_001055724.1	109458879		DMN	-	ILMN_1373384	6278	S	XP_001055724.1	XM_001055724.1	GI_33285016-S	XM_001055724.1		ILMN_271351
2230066	0.0169761	1.27324	up	0.041684	0.390185	LOC294781	294781	PREDICTED: Rattus norvegicus similar to 60S ribosomal protein L21 (LOC294781), mRNA.							GAGAGCAGAGACAGCTTCCTGAAGTGGGTGAAGGACAACGATCAGTATAC	XM_212926.3	62643005		LOC294781		ILMN_1374151	300	S	XP_212926.3	XM_212926.3	GI_62643005-S	XM_212926.3		ILMN_49675
2480672	0.00127005	1.27306	up	0.0142494	0.36255	Kif22	293502	Rattus norvegicus kinesin family member 22 (Kif22), mRNA.	GO:0007018	GO:0000785|GO:0000785|GO:0005622|GO:0005634|GO:0005819|GO:0005819|GO:0005874|GO:0005875	GO:0000166|GO:0003777|GO:0005524|GO:0043565	chr1	186205591	186205640	TTGCATCTGCTGAATGAAGGCTCAGCTCGGGATCTGCGAAGCCTGCAGCG	NM_001009645.1	57528245	GO:0000785|GO:0000785|GO:0005622|GO:0005634|GO:0005819|GO:0005819|GO:0005874|GO:0005875|GO:0007018|GO:0000166|GO:0003777|GO:0005524|GO:0043565	KIF22	-	ILMN_1358183	1773	S	NP_001009645.1	NM_001009645.1	GI_57528245-S	NM_001009645.1	MGC95045	ILMN_279748
2630435	0.00603657	1.27288	up	-0.0342241	0.313877	St6gal1	25197	Rattus norvegicus beta galactoside alpha 2,6 sialyltransferase 1 (St6gal1), mRNA.	GO:0006486	GO:0005576|GO:0005794|GO:0016020|GO:0016021|GO:0030173	GO:0008373|GO:0008373|GO:0003835	chr11	79723489	79723538	TGGGCCACGGAGGTATGAGGGCATCACTGTTAGTTTGGTGAGGTGGTTAG	NM_147205.1	22219437	GO:0005576|GO:0005794|GO:0016020|GO:0016021|GO:0030173|GO:0006486|GO:0008373|GO:0008373|GO:0003835	ST6GAL1	-	ILMN_1365332	2965	S	NP_671738.1	NM_147205.1	GI_22219437-S	NM_147205.1	Siat1	ILMN_262385
2850133	0.00142835	1.27279	up	-0.0332948	0.314704	Phlda3	363989	Rattus norvegicus pleckstrin homology-like domain, family A, member 3 (Phlda3), mRNA.			GO:0005515|GO:0005515	chr13	48793777	48793826	GGCTGGAGGCCTGTGCCTGGGGGTCTCTTGCTGCTTAGGTCCTTTTGGGA	NM_001012206.1	58865987	GO:0005515|GO:0005515	PHLDA3	+	ILMN_1376787	1188	S	NP_001012206.1	NM_001012206.1	GI_58865987-A	NM_001012206.1		ILMN_292953
4210600	0.000402025	1.2719	up	-0.014756	0.332233	Crip2	338401	Rattus norvegicus cysteine-rich protein 2 (Crip2), mRNA.	GO:0008284|GO:0008284|GO:0030097|GO:0030097		GO:0008270|GO:0046872	chr6	138152221	138152270	CTCGCCCGCCAGTATTATTTATGCTCTGCTTGCCGGTGATGGGCATGAGC	NM_022501.1	11968067	GO:0008284|GO:0008284|GO:0030097|GO:0030097|GO:0008270|GO:0046872	CRIP2	+	ILMN_1364809	968	S	NP_071946.1	NM_022501.1	GI_11968067-S	NM_022501.1	CRP2	ILMN_292780
1990102	0.000222806	1.27181	up	0.0121813	0.359064	Rpl4	64302	Rattus norvegicus ribosomal protein L4 (Rpl4), mRNA.	GO:0006412|GO:0006414|GO:0008152	GO:0005622|GO:0005829|GO:0005840	GO:0003735|GO:0005515|GO:0005515|GO:0005515|GO:0016491	chr8	68371382	68371642	TGCGTAGGAACACCATTCTCCGCCAGGCTAGGAATCACAAACTTCGAGTG	NM_022510.1	11968085	GO:0005622|GO:0005829|GO:0005840|GO:0006412|GO:0006414|GO:0008152|GO:0003735|GO:0005515|GO:0005515|GO:0005515|GO:0016491	RPL4	+	ILMN_1370009	1055	S	NP_071955.1	NM_022510.1	GI_11968085-S	NM_022510.1		ILMN_286179
510156	0.0022416	1.27156	up	0.0346581	0.381257	LOC306324	306324	PREDICTED: Rattus norvegicus similar to tetraspanin similar to TM4SF9 (predicted) (LOC306324), mRNA.							ATCTGTCCTTACCGTTCAGGGATTGAGTGCTGCCTTCAGTTACTTACCGC	XM_224699.3	62662281		LOC306324		ILMN_1367593	2246	S	XP_224699.3	XM_224699.3	GI_62662281-S	XM_224699.3		ILMN_60190
6180021	0.00697196	1.27153	up	0.0449119	0.391476	Gmfg	113940	Rattus norvegicus glia maturation factor, gamma (Gmfg), mRNA.		GO:0005622|GO:0005634|GO:0005730|GO:0005739	GO:0003779|GO:0008083|GO:0019207	chr1	83556401	83556450	ACAGATGATGTACGCGGGAAGTAAAAACAGGCTGGTGCAGATCGCGGAGC	NM_181091.2	31341425	GO:0005622|GO:0005634|GO:0005730|GO:0005739|GO:0003779|GO:0008083|GO:0019207	GMFG	+	ILMN_1362702	305	S	NP_851605.1	NM_181091.2	GI_31341425-S	NM_181091.2		ILMN_281460
4230494	0.000474486	1.27103	up	-0.0198349	0.326162	Ank2	362036	PREDICTED: Rattus norvegicus ankyrin 2, neuronal (Ank2), mRNA.	GO:0007165|GO:0007399|GO:0008152|GO:0030913|GO:0051597	GO:0005856|GO:0005886|GO:0019717|GO:0045121	GO:0003674|GO:0005200|GO:0005515|GO:0005515|GO:0016491				GCTGTATCCGCTATTTTGAGCATCCGTGCTAACCTGGGAACTGGCACCTC	XM_001076082.1	109467595	GO:0005856|GO:0005886|GO:0019717|GO:0045121|GO:0007165|GO:0007399|GO:0008152|GO:0030913|GO:0051597|GO:0003674|GO:0005200|GO:0005515|GO:0005515|GO:0016491	ANK2		ILMN_1370876	12470	S	XP_001076082.1	XM_001076082.1	GI_62644307-S	XM_001076082.1		ILMN_266741
1190333	0.0308764	1.27036	up	0.106658	0.451892	RGD1559795_predicted	500322	PREDICTED: Rattus norvegicus similar to 40S ribosomal protein S7 (S8) (predicted) (RGD1559795_predicted), mRNA.							AGCCGTATGAAAAATAAGCAGAAGCGCCCCAGAAGCCTCACCCTGACGGC	XR_008191.1	109474258		RGD1559795_PREDICTED		ILMN_1369806	357	S		XR_008191.1	GI_62648187-S	XR_008191.1		ILMN_268610
730114	0.0290482	1.27008	up	0.0271895	0.372103	Cd276	315716	Rattus norvegicus Cd276 molecule (Cd276), mRNA.	GO:0030501|GO:0030501|GO:0042102|GO:0042130|GO:0042130|GO:0045077|GO:0045077|GO:0045078|GO:0045085|GO:0045085|GO:0045669|GO:0045669|GO:0050728|GO:0050728|GO:0050776|GO:0050776	GO:0009897|GO:0009897|GO:0016020|GO:0016021	GO:0005102|GO:0005102	chr8	62331461	62331510	GGGGTGGAAACCTGGAGAAGGCACAGCCCCTTACCATACCTTGAGAACTG	NM_182824.2	71896575	GO:0009897|GO:0009897|GO:0016020|GO:0016021|GO:0030501|GO:0030501|GO:0042102|GO:0042130|GO:0042130|GO:0045077|GO:0045077|GO:0045078|GO:0045085|GO:0045085|GO:0045669|GO:0045669|GO:0050728|GO:0050728|GO:0050776|GO:0050776|GO:0005102|GO:0005102	CD276	-	ILMN_1360321	2539	S	NP_877976.1	NM_182824.2	GI_33414524-S	NM_182824.2	B7h3; B7RP-2	ILMN_61049
6650128	0.00349622	1.26974	up	0.0109398	0.355475	LOC289715	289715	PREDICTED: Rattus norvegicus similar to ribosomal protein L37 (LOC289715), mRNA.							AACACTACTGGGACTGGTCGGATGAGGCACCTAAAGATTGTCTCCTGAAG	XM_212752.2	34878566		LOC289715		ILMN_1349521	168	S	XP_212752.2	XM_212752.2	GI_34878566-S	XM_212752.2		ILMN_67522
1340139	0.011353	1.26956	up	-0.0393812	0.304953	Rhoq	85428	Rattus norvegicus ras homolog gene family, member Q (Rhoq), mRNA.	GO:0007264|GO:0008360	GO:0005622|GO:0005737|GO:0005886	GO:0000166|GO:0005515|GO:0005515|GO:0005525	chr6	10449177	10449226	GTTGAGGGGAATCCTGCACTCTAACAGCCTCTCTTTGCTAACGTATGCCC	NM_053522.1	16758285	GO:0005622|GO:0005737|GO:0005886|GO:0007264|GO:0008360|GO:0000166|GO:0005515|GO:0005515|GO:0005525	RHOQ	+	ILMN_1357763	3564	S	NP_445974.1	NM_053522.1	GI_16758285-S	NM_053522.1	Tc10	ILMN_292413
4480086	0.0357941	1.26943	up	0.010108	0.354293	LOC498078	498078	PREDICTED: Rattus norvegicus similar to 60S ribosomal protein L7a (LOC498078), mRNA.							AGATACTACGAGATCTGCCGCCACTCGGGAGGCACCATCCTGGGTCCTAA	XR_008281.1	109494333		LOC498078		ILMN_1370030	667	S		XR_008281.1	GI_62657862-S	XR_008281.1		ILMN_265571
1190368	0.0147642	1.26929	up	-0.0126025	0.331417	Ces2	171118	Rattus norvegicus carboxylesterase 2 (intestine, liver) (Ces2), mRNA.			GO:0016787|GO:0004091|GO:0016787	chr1	267894801	267894850	TGTCTGGTGAAAGGAACAGAGTGTGGGAGTGAGGGCAGGTGGGATCATTC	NM_133586.1	19424283	GO:0016787|GO:0004091|GO:0016787	CES2	+	ILMN_1357047	1712	S	NP_598270.1	NM_133586.1	GI_19424283-S	NM_133586.1	rCES2; CES RL4	ILMN_284765
4280358	0.00117515	1.26859	up	0.0184929	0.361724	Rps4x	29426	Rattus norvegicus ribosomal protein S4, X-linked (Rps4x), mRNA.	GO:0006412|GO:0006414|GO:0008150	GO:0005575|GO:0005622|GO:0005829|GO:0005840|GO:0005840	GO:0003674|GO:0003735|GO:0019843	chrX	90250066	90250115	GGGAACCTGTGTATGGTGACTGGAGGTGCTAACTTGGGGAGAATTGGTGT	NM_001007600.1	56090272	GO:0005575|GO:0005622|GO:0005829|GO:0005840|GO:0005840|GO:0006412|GO:0006414|GO:0008150|GO:0003674|GO:0003735|GO:0019843	RPS4X	-	ILMN_1362916	532	S	NP_001007601.1	NM_001007600.1	GI_56090272-S	NM_001007600.1	MGC105788	ILMN_273937
4120609	0.0015245	1.26841	up	-0.00308304	0.339933	Ptp4a1	29463	Rattus norvegicus protein tyrosine phosphatase 4a1 (Ptp4a1), mRNA.	GO:0006470|GO:0007049|GO:0007275|GO:0030335	GO:0005634|GO:0005737|GO:0005769|GO:0005783|GO:0005819|GO:0005886	GO:0004725|GO:0004725|GO:0016787	chr9	29618125	29618174	TGTTTGCACTCGGGTGCAACCTGACAGGGAGGGCCTGAACAAGAAAGGAG	NM_031579.1	13928785	GO:0005634|GO:0005737|GO:0005769|GO:0005783|GO:0005819|GO:0005886|GO:0006470|GO:0007049|GO:0007275|GO:0030335|GO:0004725|GO:0004725|GO:0016787	PTP4A1	-	ILMN_1375203	1747	S	NP_113767.1	NM_031579.1	GI_13928785-S	NM_031579.1	MGC93357	ILMN_298108
50735	0.00232203	1.26801	up	-0.0163374	0.326229	RGD1559574_predicted	305930	PREDICTED: Rattus norvegicus similar to 60S ribosomal protein L7 (predicted) (RGD1559574_predicted), mRNA.							AGTGGAGTAAGCCCAAAGGTGCGCGAGGTGTTGCAGCTGCTTCGTCTCCG	XR_007987.1	109502511		RGD1559574_PREDICTED		ILMN_1361841	352	S		XR_007987.1	GI_34875110-S	XR_007987.1		ILMN_271927
6980309	0.023955	1.26785	up	-0.00666485	0.335714	LOC360370	360370	PREDICTED: Rattus norvegicus protein tyrosine phosphatase alpha (LOC360370), mRNA.							CAAACTGTCAAGAGCCTGCGGCTGCAGAGGCCACACATGGTCCAGACACT	XM_346675.2	62645774		LOC360370		ILMN_1361391	2275	S	XP_346676.2	XM_346675.2	GI_62645774-S	XM_346675.2		ILMN_52189
5690156	0.0056272	1.26732	up	-0.00664806	0.335134	RGD1563861_predicted	498828	PREDICTED: Rattus norvegicus similar to ribosomal protein L10 (predicted) (RGD1563861_predicted), mRNA.							GGATGGCTTTCATATCCAGGTGAGGCTCCGCCCTTTCCATGTCATGCGTA	XM_001055755.1	109507041		RGD1563861_PREDICTED		ILMN_1365384	295	S	XP_001055755.1	XM_001055755.1	GI_34878286-S	XM_001055755.1		ILMN_273374
1990017	0.00706723	1.26707	up	-0.0381589	0.303334	LOC497807	497807	PREDICTED: Rattus norvegicus similar to ATPase inhibitor (LOC497807), mRNA.							GATGTTTGACCTGTGTGCTACTAACAGATAATAAATTATCACCAGGATAC	XM_216338.2	62649752		LOC497807		ILMN_1360966	364	S	XP_216338.2	XM_216338.2	GI_62649752-S	XM_216338.2		ILMN_68540
5390040	0.0305262	1.2669	up	0.0508029	0.392103	Serpine1	24617	Rattus norvegicus serine (or cysteine) peptidase inhibitor, clade E, member 1 (Serpine1), mRNA.	GO:0000302|GO:0042060|GO:0042246|GO:0042593|GO:0045765|GO:0045765|GO:0045861	GO:0005576|GO:0005576|GO:0005625|GO:0005886	GO:0002020|GO:0002020|GO:0004252|GO:0004867|GO:0004867|GO:0004867|GO:0004867|GO:0005515|GO:0005515|GO:0005515	chr12	20932266	20932315	GCACAGGAAGGTAACGTGAATCTAATTTCATAGCGGGCCGCTCTGCATCC	NM_012620.1	6981331	GO:0005576|GO:0005576|GO:0005625|GO:0005886|GO:0000302|GO:0042060|GO:0042246|GO:0042593|GO:0045765|GO:0045765|GO:0045861|GO:0002020|GO:0002020|GO:0004252|GO:0004867|GO:0004867|GO:0004867|GO:0004867|GO:0005515|GO:0005515|GO:0005515	SERPINE1	-	ILMN_2040557	2743	A	NP_036752.1	NM_012620.1	GI_62658699-S	NM_012620.1	Planh; Pai1; RATPAI1A; PAI1A; Pai1aa	ILMN_276880
770465	0.0370397	1.26613	up	-0.00529194	0.33513	Ngfr	24596	PREDICTED: Rattus norvegicus nerve growth factor receptor (TNFR superfamily, member 16) (Ngfr), mRNA.	GO:0006915|GO:0006917|GO:0006917|GO:0006917|GO:0007165|GO:0007165|GO:0007275|GO:0007411|GO:0007411|GO:0007417|GO:0007417|GO:0009611|GO:0010468|GO:0016048|GO:0016048|GO:0021675|GO:0021675|GO:0030154|GO:0031069|GO:0040037|GO:0042488|GO:0042488|GO:0043588|GO:0043588|GO:0048146|GO:0048635|GO:0051799|GO:0006917|GO:0007411|GO:0007417|GO:0016048|GO:0021675|GO:0042488|GO:0043588	GO:0005634|GO:0005634|GO:0005737|GO:0005737|GO:0005886|GO:0005886|GO:0016021|GO:0005886	GO:0003824|GO:0004872|GO:0005030|GO:0005035|GO:0005035|GO:0005515|GO:0005515|GO:0005515|GO:0005515|GO:0043121|GO:0048406|GO:0048406|GO:0005035|GO:0048406				TGCAGGTACGGTTTAGCATGTGTTTGGTTCTGGGGGTCTCTCCAGCCTTG	XM_001081319.1	109491708	GO:0005634|GO:0005634|GO:0005737|GO:0005737|GO:0005886|GO:0005886|GO:0016021|GO:0005886|GO:0006915|GO:0006917|GO:0006917|GO:0006917|GO:0007165|GO:0007165|GO:0007275|GO:0007411|GO:0007411|GO:0007417|GO:0007417|GO:0009611|GO:0010468|GO:0016048|GO:0016048|GO:0021675|GO:0021675|GO:0030154|GO:0031069|GO:0040037|GO:0042488|GO:0042488|GO:0043588|GO:0043588|GO:0048146|GO:0048635|GO:0051799|GO:0006917|GO:…	NGFR		ILMN_1365512	3028	S	XP_001081319.1	XM_001081319.1	GI_6981271-S	XM_001081319.1		ILMN_272070
630592	0.0280154	1.26587	up	0.0131447	0.353271	Samd4_predicted	305826	PREDICTED: Rattus norvegicus sterile alpha motif domain containing 4 (predicted) (Samd4_predicted), mRNA.				chr15	22951788	22951837	AGAAACTGAAGATGACAGTGACCGCGCTGGCCGTGAAATGGACTGCTGCG	XM_223945.4	109501523		SAMD4_PREDICTED	+	ILMN_1649741	2391	S	XP_223945.3	XM_223945.4	GI_62661260	XM_223945.4		ILMN_48307
3170280	0.00261749	1.26567	up	-0.0360573	0.303848	Ltbp1	59107	Rattus norvegicus latent transforming growth factor beta binding protein 1 (Ltbp1), mRNA.		GO:0005576|GO:0005578|GO:0005634|GO:0005737	GO:0005488|GO:0005509|GO:0019838	chr6	19942669	19942718	CCCTTGGTCCGGAGACTTTGAAAAACAAATTGTCTGTCCTGTGGAGCAGG	NM_021587.1	11024663	GO:0005576|GO:0005578|GO:0005634|GO:0005737|GO:0005488|GO:0005509|GO:0019838	LTBP1	-	ILMN_1363431	5955	S	NP_067598.1	NM_021587.1	GI_11024663-S	NM_021587.1		ILMN_286549
6420600	0.0425694	1.26565	up	-0.0119342	0.327944	Gprc5b_predicted	293546	PREDICTED: Rattus norvegicus G protein-coupled receptor, family C, group 5, member B (predicted) (Gprc5b_predicted), mRNA.							GTTGCCTAGCTGCTGGTGACTTCTGGGGTATTTTCCCTTCGCGTGGGTAG	XM_001078922.1	109462761		GPRC5B_PREDICTED		ILMN_1372612	2481	S	XP_001078922.1	XM_001078922.1	GI_62641200-S	XM_001078922.1		ILMN_267487
2940594	0.00209833	1.26512	up	0.0399535	0.37923	Cpa2_predicted	296959	PREDICTED: Rattus norvegicus carboxypeptidase A2 (pancreatic) (predicted) (Cpa2_predicted), mRNA.							TTGCCTTTGAACTGAGGGACACAGGTTTCTATGGCTTCCTCCTGCCAGCC	XM_216107.3	62646971		CPA2_PREDICTED		ILMN_1650345	1143	S	XP_216107.2	XM_216107.3	GI_62646971	XM_216107.3		ILMN_67235
4070471	0.031615	1.2648	up	0.076852	0.415763	LOC292088	292088	PREDICTED: Rattus norvegicus hypothetical LOC292088 (LOC292088), mRNA.							GTCCATGTGGGCATCCACTCCAGCAAGTAGGAAGGGAGAAGGGCAAATAC	XM_238058.2	62665441		LOC292088		ILMN_1360727	200	S	XP_238058.1	XM_238058.2	GI_62665441-S	XM_238058.2		ILMN_48902
2970044	0.00967738	1.26447	up	-0.0392635	0.299267	2010-09-10	309891	Rattus norvegicus septin 10 (Sept10), mRNA.	GO:0007049|GO:0051301	GO:0005634|GO:0005737|GO:0031105	GO:0000166|GO:0005515|GO:0005525	chrUn|NW_047852.1	394876	394925	ACCTGTGAGCTGTTCCCACACCAGTCATTTTTGGCCTCAGGTAGCAGCAT	NM_001014033.1	62078796	GO:0005634|GO:0005737|GO:0031105|GO:0007049|GO:0051301|GO:0000166|GO:0005515|GO:0005525	2010-09-10	+	ILMN_1353996	1318	S	NP_001014055.1	NM_001014033.1	GI_62078796-S	NM_001014033.1		ILMN_283714
360484	0.00190293	1.26401	up	-0.0125067	0.325503	Mtfmt	315763	Rattus norvegicus mitochondrial methionyl-tRNA formyltransferase (Mtfmt), nuclear gene encoding mitochondrial protein, mRNA.	GO:0006412|GO:0009058	GO:0005739|GO:0005739	GO:0004479|GO:0008168|GO:0016740	chr8	69697774	69701328	CCGTCGCAAATGCTGCTAGTTCACTGCAAGGATGGCTGGATCGGGGTTCG	NM_001009697.1	57528325	GO:0005739|GO:0005739|GO:0006412|GO:0009058|GO:0004479|GO:0008168|GO:0016740	MTFMT	+	ILMN_1374957	949	S	NP_001009697.1	NM_001009697.1	GI_57528325-S	NM_001009697.1	RGD1309462; MGC95129	ILMN_267113
1990072	0.0342478	1.26341	up	-0.057695	0.279624	Snx5_predicted	296199	PREDICTED: Rattus norvegicus sorting nexin 5 (predicted) (Snx5_predicted), mRNA.							GAACTGGAAATAAAGCATGCCAGAACAATGTCTCCCTGTTGCAGAGCTGC	XM_215872.3	62645954		SNX5_PREDICTED		ILMN_1362745	1217	S	XP_215872.3	XM_215872.3	GI_62645954-S	XM_215872.3		ILMN_61158
6450750	0.00290557	1.26264	up	-0.0657873	0.270659	RGD1562929_predicted	316745	PREDICTED: Rattus norvegicus similar to ribosomal protein L21 (predicted) (RGD1562929_predicted), mRNA.							CAAGCACCCAAACAGCAGAAACGGCTTCCTGAAGCGGGTGAAGGAGAACG	XM_001055652.1	109487651		RGD1562929_PREDICTED		ILMN_1351222	329	S	XP_001055652.1	XM_001055652.1	GI_62655529-S	XM_001055652.1		ILMN_277523
5690068	0.0118331	1.26205	up	0.00104694	0.336812	RGD1565165_predicted	501604	PREDICTED: Rattus norvegicus similar to 60S ribosomal protein L7a (predicted) (RGD1565165_predicted), mRNA.							CCGGTCCCCGCCGTGGTTAAGAAACAGGAGGCCAAAATGGTGGTCAATCC	XR_007875.1	109512225		RGD1565165_PREDICTED		ILMN_1350303	69	S		XR_007875.1	GI_34881181-S	XR_007875.1		ILMN_283533
2480402	0.0339174	1.26188	up	-0.057785	0.277795	Pdlim5	64353	Rattus norvegicus PDZ and LIM domain 5 (Pdlim5), mRNA.	GO:0007507	GO:0005624|GO:0005829|GO:0015629|GO:0030018	GO:0003779|GO:0005080|GO:0005515|GO:0005515|GO:0008270|GO:0030159|GO:0042805|GO:0046872|GO:0047485	chr2	240179675	240182025	CCTGAATGTGGCCGGTGCCAGAGGAAGATCCTTGGGGAAGTCATCAATGC	NM_053326.1	16758027	GO:0005624|GO:0005829|GO:0015629|GO:0030018|GO:0007507|GO:0003779|GO:0005080|GO:0005515|GO:0005515|GO:0008270|GO:0030159|GO:0042805|GO:0046872|GO:0047485	PDLIM5	-	ILMN_1376808	1472	S	NP_445778.1	NM_053326.1	GI_62644453-A	NM_053326.1	Enh1; Enh	ILMN_283878
840692	0.021161	1.26119	up	0.013629	0.34842	Gyg1	81675	Rattus norvegicus glycogenin 1 (Gyg1), mRNA.	GO:0005978	GO:0005829	GO:0005515|GO:0005515|GO:0008466|GO:0008466|GO:0016757	chr2	105264753	105264802	CCAGCTAGTGTTAGTTCACCAGTTTTCTATGCACCATGAAGGCGGCATGC	NM_031043.1	13591968	GO:0005829|GO:0005978|GO:0005515|GO:0005515|GO:0008466|GO:0008466|GO:0016757	GYG1	-	ILMN_1356171	1466	S	NP_112305.1	NM_031043.1	GI_13591968-S	NM_031043.1	Gyg	ILMN_270742
540487	0.0112649	1.26109	up	-0.0249483	0.309726	LOC360919	360919	PREDICTED: Rattus norvegicus similar to alpha-fetoprotein (LOC360919), mRNA.	GO:0006810|GO:0006810	GO:0005615|GO:0005615		chr14	18992921	18992970	GAACACTCACGGCCTCCAGACAATTTAATGTGCAGCCACACCTCCCTGGG	XM_341193.3	109499550	GO:0005615|GO:0005615|GO:0006810|GO:0006810	LOC360919	-	ILMN_1359627	2075	S	XP_341194.3	XM_341193.3	GI_62660280-S	XM_341193.3		ILMN_60638
3520053	0.00440744	1.25917	up	-0.0118053	0.320667	RGD1311122	364154	Rattus norvegicus similar to RIKEN cDNA 1110003E01 (RGD1311122), mRNA.		GO:0016020|GO:0016021	GO:0005515	chr14	45520595	45520644	GTGGCAGTTTATCTGTGGGTGGCAGTTTTCTGTAGTCCTTGACGGTGACG	NM_001037792.1	83649694	GO:0016020|GO:0016021|GO:0005515	RGD1311122	+	ILMN_1355336	859	S	NP_001032881.1	NM_001037792.1	GI_62660457-S	NM_001037792.1	MGC116420	ILMN_269572
3610020	0.00370874	1.25873	up	0.0341613	0.366136	Slc12a4	29501	Rattus norvegicus solute carrier family 12 (potassium/chloride transporters), member 4 (Slc12a4), mRNA.	GO:0006811|GO:0006813|GO:0006814|GO:0006821	GO:0016020|GO:0016021	GO:0005215|GO:0015293|GO:0015377|GO:0030955	chr19	35785432	35785481	CCACGGGACCTGGAGGATTTAGGGACTTTCCCCTCCCATACTCCAAGGGA	NM_019229.1	9507106	GO:0016020|GO:0016021|GO:0006811|GO:0006813|GO:0006814|GO:0006821|GO:0005215|GO:0015293|GO:0015377|GO:0030955	SLC12A4	-	ILMN_1361301	3423	S	NP_062102.1	NM_019229.1	GI_9507106-S	NM_019229.1	Kcc1	ILMN_296255
780128	0.00167447	1.25873	up	-0.0134048	0.318568	Mpp6_predicted	362359	PREDICTED: Rattus norvegicus membrane protein, palmitoylated 6 (MAGUK p55 subfamily member 6) (predicted) (Mpp6_predicted), mRNA.				chr4	78405726	78405775	CTAGCCATGTGAAAGAGGGAGGAAGTGCTGGTCTGATTCCAAGCCAGTTC	XM_342682.3	109472036		MPP6_PREDICTED	+	ILMN_1374461	869	S	XP_342683.3	XM_342682.3	GI_62647237-S	XM_342682.3		ILMN_57296
70722	0.005543	1.25854	up	0.088921	0.420667	Sult1a1	83783	Rattus norvegicus sulfotransferase family, cytosolic, 1A, phenol-preferring, member 1 (Sult1a1), mRNA.	GO:0006584|GO:0006629|GO:0006805|GO:0006950|GO:0008202|GO:0008210|GO:0008217|GO:0017144|GO:0017144|GO:0018960|GO:0042221|GO:0051384|GO:0051923	GO:0005737|GO:0005829|GO:0005829|GO:0005829	GO:0000166|GO:0000166|GO:0004062|GO:0004062|GO:0008146|GO:0008146|GO:0008146|GO:0016740|GO:0042803|GO:0050656	chr1	185829304	185829353	TAGGATTGGGGATGTGGCTGAGGCAGAGGGTTTTATCAACGCATGTCAGG	NM_031834.1	13929193	GO:0005737|GO:0005829|GO:0005829|GO:0005829|GO:0006584|GO:0006629|GO:0006805|GO:0006950|GO:0008202|GO:0008210|GO:0008217|GO:0017144|GO:0017144|GO:0018960|GO:0042221|GO:0051384|GO:0051923|GO:0000166|GO:0000166|GO:0004062|GO:0004062|GO:0008146|GO:0008146|GO:0008146|GO:0016740|GO:0042803|GO:0050656	SULT1A1	-	ILMN_1353876	1073	S	NP_114022.1	NM_031834.1	GI_13929193-S	NM_031834.1	St1a1; ASTIV; Mx-ST; Stm; PST-1; Stp1; Sult1a3	ILMN_271600
50403	0.0305303	1.25837	up	0.0674909	0.399051	Gpsm3	406163	Rattus norvegicus G-protein signalling modulator 3 (AGS3-like, C. elegans) (Gpsm3), mRNA.	GO:0006955|GO:0007165	GO:0005737	GO:0005096|GO:0005515	chr20	4259994	4260043	AAAAGGGAAAAGAGTAAGACGACTGTCCAGCGCTAGCACCCCCCACGCCC	NM_001003974.2	56961638	GO:0005737|GO:0006955|GO:0007165|GO:0005096|GO:0005515	GPSM3	-	ILMN_1371385	1067	S	NP_001003974.1	NM_001003974.2	GI_56961638-S	NM_001003974.2	AGS4; Ng1; MGC108946; G18	ILMN_281650
7040075	0.000377813	1.25832	up	0.00623512	0.337734	Tgfb2	81809	Rattus norvegicus transforming growth factor, beta 2 (Tgfb2), mRNA.	GO:0000902|GO:0000902|GO:0001501|GO:0001501|GO:0001502|GO:0001558|GO:0001568|GO:0001568|GO:0001654|GO:0001654|GO:0001666|GO:0001666|GO:0001942|GO:0001942|GO:0001974|GO:0001974|GO:0003007|GO:0006468|GO:0006917|GO:0006924|GO:0007050|GO:0007184|GO:0007411|GO:0007411|GO:0007435|GO:0007507|GO:0008219|GO:0008219|GO:0008284|GO:0008284|GO:0008284|GO:0008285|GO:0008347|GO:0010634|GO:0014068|GO:0030097|GO:…	GO:0005576|GO:0005576|GO:0005615|GO:0005615|GO:0005802|GO:0009986|GO:0030141|GO:0030424|GO:0031093|GO:0043025|GO:0005576|GO:0030424|GO:0043025	GO:0001540|GO:0001540|GO:0004702|GO:0005114|GO:0005160|GO:0005160|GO:0005515|GO:0008083|GO:0042803|GO:0042803|GO:0047485|GO:0001540|GO:0005160|GO:0008083|GO:0042803	chr13	102719177	102719226	CTGCCTGCCGAAGCTTCATGAGCAGCCATCTGTCCAGAAGGCCTGTTAAC	NM_031131.1	13592108	GO:0005576|GO:0005576|GO:0005615|GO:0005615|GO:0005802|GO:0009986|GO:0030141|GO:0030424|GO:0031093|GO:0043025|GO:0005576|GO:0030424|GO:0043025|GO:0000902|GO:0000902|GO:0001501|GO:0001501|GO:0001502|GO:0001558|GO:0001568|GO:0001568|GO:0001654|GO:0001654|GO:0001666|GO:0001666|GO:0001942|GO:0001942|GO:0001974|GO:0001974|GO:0003007|GO:0006468|GO:0006917|GO:0006924|GO:0007050|GO:0007184|GO:0007411|GO:…	TGFB2	-	ILMN_1373682	2344	S	NP_112393.1	NM_031131.1	GI_13592108-S	NM_031131.1		ILMN_300724
2360292	0.00591237	1.25765	up	-0.0240461	0.306684	Dlgap1	65040	Rattus norvegicus discs, large (Drosophila) homolog-associated protein 1 (Dlgap1), mRNA.	GO:0007267	GO:0045202|GO:0045202|GO:0045211|GO:0045202|GO:0005886|GO:0030054|GO:0045202|GO:0045211	GO:0005515|GO:0019904|GO:0005515|GO:0005515|GO:0005515	chr9	110018681	110018730	GGGTGGGAAGGAATTGGTTCTGTTAGTTTCGTGTTCATCCTGGTGGGGCC	NM_022946.2	19923688	GO:0045202|GO:0045202|GO:0045211|GO:0045202|GO:0005886|GO:0030054|GO:0045202|GO:0045211|GO:0007267|GO:0005515|GO:0019904|GO:0005515|GO:0005515|GO:0005515	DLGAP1	+	ILMN_1362457	4116	S	NP_075235.2	NM_022946.2	GI_19923688-S	NM_022946.2	Gkap	ILMN_286767
70091	0.0121145	1.25743	up	0.0302023	0.360685	Fblim1	362650	Rattus norvegicus filamin binding LIM protein 1 (Fblim1), mRNA.			GO:0008270|GO:0046872	chr5	160468651	160468700	GGGACCCACAAGGAAGGAGAGAACGAACTCCCACAAGCTGTCCTCTGGTT	NM_001007554.1	56090613	GO:0008270|GO:0046872	FBLIM1	-	ILMN_1372951	1271	S	NP_001007555.1	NM_001007554.1	GI_56090613-S	NM_001007554.1	MGC105665; Cal	ILMN_290734
2810736	0.0205147	1.25693	up	0.0141661	0.344072	Tdrd7	85425	Rattus norvegicus tudor domain containing 7 (Tdrd7), mRNA.	GO:0007281	GO:0005737|GO:0005759|GO:0030529|GO:0043186	GO:0003676|GO:0005515|GO:0005515|GO:0005515|GO:0047485|GO:0003676	chr5	62573849	62573898	GGTGGCACTGGTGCAGACAGTTATTGAACATGCTAACCCTTGGGACCGGA	NM_138871.1	20302031	GO:0005737|GO:0005759|GO:0030529|GO:0043186|GO:0007281|GO:0003676|GO:0005515|GO:0005515|GO:0005515|GO:0047485|GO:0003676	TDRD7	+	ILMN_1350790	3475	S	NP_620226.1	NM_138871.1	GI_20302031-S	NM_138871.1	MGC93175; Pctaire2bp	ILMN_271870
1410592	0.0193081	1.25624	up	0.0628655	0.391973	RGD1306001_predicted	362975	PREDICTED: Rattus norvegicus similar to 2210021J22Rik protein (predicted) (RGD1306001_predicted), mRNA.				chr7	123813069	123813118	GCTGGGAGCTGTGTATCTGGTCTTCTCTGAACTGTGTGGGGTACGTGCAG	XM_343305.3	109481126		RGD1306001_PREDICTED	-	ILMN_1368999	533	S	XP_343306.1	XM_343305.3	GI_62652880-S	XM_343305.3		ILMN_68642
1240546	0.0384795	1.25573	up	0.0611403	0.389671	LOC361912	361912	PREDICTED: Rattus norvegicus similar to LRRG00116 (LOC361912), mRNA.							GGCAAAGATTAAAACAGACACAGAGGGAACACCCATTCAGAGCCTGCCCC	XM_342207.2	62643131		LOC361912		ILMN_1362918	613	S	XP_342208.2	XM_342207.2	GI_62643131-S	XM_342207.2		ILMN_55631
430332	0.0337719	1.25549	up	-0.0642772	0.263968	Tpm4	24852	Rattus norvegicus tropomyosin 4 (Tpm4), mRNA.	GO:0006936	GO:0002102|GO:0002102|GO:0005737|GO:0005737|GO:0030863|GO:0030863|GO:0031941|GO:0031941	GO:0003779	chr16	18109064	18109113	ACTTGCCCAGGCCAAAGAAGAGAACGTGGGCTTGCATCAGACACTGGACC	NM_012678.1	6981671	GO:0002102|GO:0002102|GO:0005737|GO:0005737|GO:0030863|GO:0030863|GO:0031941|GO:0031941|GO:0006936|GO:0003779	TPM4	-	ILMN_1357093	695	S	NP_036810.1	NM_012678.1	GI_6981671-S	NM_012678.1		ILMN_300920
4760040	0.00497482	1.25419	up	0.0098299	0.336581	RGD1563705_predicted	501058	PREDICTED: Rattus norvegicus similar to ribosomal protein S23 (predicted) (RGD1563705_predicted), mRNA.				chr8	114666629	114666678	TTTCTCTCCGGCCCGTGGCGCCAGCAAGATGGGTAAGTGTCGTGGTCTCT	XM_576474.2	109483980		RGD1563705_PREDICTED	-	ILMN_1357175	6	S	XP_576474.1	XM_576474.2	GI_62654352-S	XM_576474.2		ILMN_52891
2680471	0.0468844	1.25307	up	-0.146951	0.178514	Nqo2	291084	Rattus norvegicus NAD(P)H dehydrogenase, quinone 2 (Nqo2), mRNA.	GO:0007613|GO:0055114	GO:0005575|GO:0005737	GO:0001512|GO:0003674|GO:0008270|GO:0009055|GO:0046872|GO:0050662	chr17	37256053	37256102	AGCGGCTGAAGAGCATCTGGAAGGAAGAACCCATCCACTGCACACCCTCT	NM_001004214.1	51948399	GO:0005575|GO:0005737|GO:0007613|GO:0055114|GO:0001512|GO:0003674|GO:0008270|GO:0009055|GO:0046872|GO:0050662	NQO2	-	ILMN_1365666	732	S	NP_001004214.1	NM_001004214.1	GI_51948399-S	NM_001004214.1	MGC94180	ILMN_262363
4560725	0.000558422	1.25239	up	-0.00107956	0.323601	RGD1559896_predicted	498967	PREDICTED: Rattus norvegicus similar to RIKEN cDNA 2310022B05 (predicted) (RGD1559896_predicted), mRNA.							AGGCAGCTCCAGGGCTCCGTGTCTTGCTCTTGGTGGCTGTGTCCAACAGA	XM_001054336.1	109509060		RGD1559896_PREDICTED		ILMN_1355122	2771	S	XP_001054336.1	XM_001054336.1	GI_62665447-S	XM_001054336.1		ILMN_288024
380687	0.0124052	1.25235	up	0.0121861	0.336822	Irf9	305896	Rattus norvegicus interferon regulatory factor 9 (Irf9), mRNA.	GO:0006350|GO:0006355|GO:0045351	GO:0005634	GO:0003700|GO:0042802	chr15	33744528	33744577	TTGTTCCTGGTACAGCACACAGAGCACCAACCTGCCACTCTCGCACTCTG	NM_001012041.1	58865657	GO:0005634|GO:0006350|GO:0006355|GO:0045351|GO:0003700|GO:0042802	IRF9	+	ILMN_1376447	1169	S	NP_001012041.1	NM_001012041.1	GI_58865657-A	NM_001012041.1		ILMN_280384
1400114	0.00924157	1.25216	up	0.0397802	0.364198	Tmed3	300888	Rattus norvegicus transmembrane emp24 protein transport domain containing 3 (Tmed3), mRNA.	GO:0015031	GO:0005794|GO:0016020|GO:0016021|GO:0033116		chr8	94590431	94590480	GGCCACTATGGGAGGGCAGTGATCCAGTCTGAGGGAGAACGCCAAATACC	NM_001004249.1	51948465	GO:0005794|GO:0016020|GO:0016021|GO:0033116|GO:0015031	TMED3	-	ILMN_1363769	1003	S	NP_001004249.1	NM_001004249.1	GI_51948465-S	NM_001004249.1	MGC94283	ILMN_276221
380154	0.0378947	1.25206	up	-0.00160875	0.322692	LOC310360	310360	PREDICTED: Rattus norvegicus similar to eukaryotic translation elongation factor 1 alpha 1 (LOC310360), mRNA.							AAAATGACCCACCAATGGGAGCAGCTGGCAAGCCCATGTGTGTTGAGAGC	XM_227080.3	62642966		LOC310360		ILMN_1351535	1044	S	XP_227080.3	XM_227080.3	GI_62642966-S	XM_227080.3		ILMN_70188
5270687	0.0330926	1.25139	up	0.161267	0.484796	Gpr103	310327	Rattus norvegicus G protein-coupled receptor 103 (Gpr103), mRNA.	GO:0007165|GO:0007186|GO:0007186	GO:0005886|GO:0016021	GO:0004872|GO:0004983	chr2	122677125	122677174	TGTGCGAGCAGCCGCGGGAGAAAAGACAACTCAAGAGACAGCTAGCCTTC	NM_198199.1	38016149	GO:0005886|GO:0016021|GO:0007165|GO:0007186|GO:0007186|GO:0004872|GO:0004983	GPR103	-	ILMN_1373804	1199	S	NP_937842.1	NM_198199.1	GI_38016149-S	NM_198199.1	AQ27	ILMN_270498
2450463	0.00258667	1.25126	up	-0.0322401	0.291136	Mras	25482	Rattus norvegicus muscle and microspikes RAS (Mras), mRNA.	GO:0007264|GO:0007264	GO:0005622|GO:0005886|GO:0005622	GO:0000166|GO:0005525|GO:0005525|GO:0030742|GO:0030742|GO:0000166|GO:0030742	chr8	104244897	104244946	AATCCCAAAGCCCCTCAGACCCACCACACTAAGTCCAGAGCCACAGAGGG	NM_012981.2	55741476	GO:0005622|GO:0005886|GO:0005622|GO:0007264|GO:0007264|GO:0000166|GO:0005525|GO:0005525|GO:0030742|GO:0030742|GO:0000166|GO:0030742	MRAS	-	ILMN_1367216	3306	S	NP_037113.2	NM_012981.2	GI_55741476-S	NM_012981.2		ILMN_265203
870358	0.0415182	1.2512	up	-0.0625742	0.260735	Gypc	364837	Rattus norvegicus glycophorin C (Gerbich blood group) (Gypc), mRNA.				chr18	24974931	24974980	ATGGCCGCCACCAGCCGAAGGAGCTTCAATTCCTCAGAATGTCGTGGGGA	NM_001013233.1	61557378		GYPC	-	ILMN_1650650	1820	S	NP_001013251.1	NM_001013233.1	GI_62664174	NM_001013233.1	GPC; MGC124900	ILMN_271245
940441	0.0361795	1.25112	up	-0.0377769	0.28544	Pros1	81750	Rattus norvegicus protein S (alpha) (Pros1), mRNA.	GO:0032496|GO:0050766|GO:0050819|GO:0050819	GO:0005615|GO:0005634|GO:0005737|GO:0043234	GO:0032403	chrUn|NW_047841.1	1268319	1268368	AGCGGCTGCATGGAAGTGAACATCAACGGGGTACAGTTGGATCTGGATGA	NM_031086.1	71894706	GO:0005615|GO:0005634|GO:0005737|GO:0043234|GO:0032496|GO:0050766|GO:0050819|GO:0050819|GO:0032403	PROS1	+	ILMN_1369010	2009	S	NP_112348.1	NM_031086.1	GI_62717819-S	NM_031086.1		ILMN_290820
2970520	0.0270843	1.25095	up	-0.0324066	0.290614	RGD1565306_predicted	500645	PREDICTED: Rattus norvegicus similar to 60S ribosomal protein L29 (P23) (predicted) (RGD1565306_predicted), mRNA.				chr6	59002274	59002323	TCCTGCCAGTGTGAAGACAGATGGACTGCTGCGACACAACCACCTACACA	XM_576023.2	109478158		RGD1565306_PREDICTED	+	ILMN_1362194	540	S	XP_576023.1	XM_576023.2	GI_62650639-S	XM_576023.2		ILMN_69779
2510079	0.0092055	1.25072	up	-0.0608007	0.261954	Fkbp9	297123	Rattus norvegicus FK506 binding protein 9, 63 kDa (Fkbp9), mRNA.	GO:0006457|GO:0006457	GO:0005783|GO:0005783|GO:0005788	GO:0003755|GO:0005509|GO:0005509|GO:0016853	chr4	85865647	85865696	TCTGCCACCCATTTGTGTCTTGGAGGGTAATTTGGGGTCTCCTGCTGTAG	NM_001007646.1	56090565	GO:0005783|GO:0005783|GO:0005788|GO:0006457|GO:0006457|GO:0003755|GO:0005509|GO:0005509|GO:0016853	FKBP9	+	ILMN_1353562	2694	S	NP_001007647.1	NM_001007646.1	GI_56090565-S	NM_001007646.1	MGC94086	ILMN_271645
5670670	0.0325353	1.25061	up	0.0402162	0.362848	RGD1563940_predicted	500132	PREDICTED: Rattus norvegicus similar to phosphoinositol 4-phosphate adaptor protein-2 (predicted) (RGD1563940_predicted), mRNA.				chr4	83043693	83049157	GCTGGGTAGTTCGAGGGGTTTTTGCGTTAGCACTGAGGGCAGCACCATCC	XM_575484.2	109472080		RGD1563940_PREDICTED	+	ILMN_1374765	1507	S	XP_575484.1	XM_575484.2	GI_62647307-S	XM_575484.2		ILMN_60701
6770446	0.00142523	1.24967	up	-0.0133787	0.308167	Slc29a3	353307	Rattus norvegicus solute carrier family 29 (nucleoside transporters), member 3 (Slc29a3), mRNA.	GO:0006810|GO:0015858|GO:0006810	GO:0016020|GO:0016021|GO:0016020	GO:0005337|GO:0005337|GO:0005337	chr20	28042095	28042144	CTGGACAGGGTGAGCCGAGGTCTCATGGCGTTAAGCAAGGGGTTGGTGTT	NM_181639.3	51036679	GO:0016020|GO:0016021|GO:0016020|GO:0006810|GO:0015858|GO:0006810|GO:0005337|GO:0005337|GO:0005337	SLC29A3	-	ILMN_1349744	1564	S	NP_853670.2	NM_181639.3	GI_51036679-S	NM_181639.3	Ent3	ILMN_274530
3710278	0.00323995	1.24884	up	0.00484905	0.32544	LOC290704	290704	PREDICTED: Rattus norvegicus similar to palladin (LOC290704), mRNA.		GO:0005737|GO:0005856|GO:0042995	GO:0003779				GCTTTCCAGCCTGAAGCCAGCCCATCTCACCTGACACTGAACAGCGGCTT	XM_214338.3	62662579	GO:0005737|GO:0005856|GO:0042995|GO:0003779	LOC290704		ILMN_1350576	2511	S	XP_214338.3	XM_214338.3	GI_62662579-S	XM_214338.3		ILMN_63405
4060575	0.000669837	1.24837	up	-0.0357277	0.284322	Gnai2	81664	Rattus norvegicus guanine nucleotide binding protein, alpha inhibiting 2 (Gnai2), mRNA.	GO:0000186|GO:0001973|GO:0007165|GO:0007186|GO:0007193|GO:0007193|GO:0007213|GO:0007213|GO:0007214|GO:0007216|GO:0007243|GO:0008016|GO:0008283|GO:0008284|GO:0050805|GO:0051927	GO:0005624|GO:0005634|GO:0005829|GO:0005886|GO:0045121	GO:0000166|GO:0004871|GO:0005515|GO:0005515|GO:0005515|GO:0005525|GO:0019001	chr8	112862010	112862059	TCGCCCCAGGCCCGGGACCTCCAGCGTTGAACACTTCCTTGCTTTTTTCA	NM_031035.2	51036663	GO:0005624|GO:0005634|GO:0005829|GO:0005886|GO:0045121|GO:0000186|GO:0001973|GO:0007165|GO:0007186|GO:0007193|GO:0007193|GO:0007213|GO:0007213|GO:0007214|GO:0007216|GO:0007243|GO:0008016|GO:0008283|GO:0008284|GO:0050805|GO:0051927|GO:0000166|GO:0004871|GO:0005515|GO:0005515|GO:0005515|GO:0005525|GO:0019001	GNAI2	-	ILMN_1367964	2061	S	NP_112297.1	NM_031035.2	GI_51036663-S	NM_031035.2	Galphai2	ILMN_289972
5550722	0.0482627	1.24826	up	-0.00130711	0.31861	RGD1564698_predicted	497882	PREDICTED: Rattus norvegicus similar to ribosomal protein S10 (predicted) (RGD1564698_predicted), mRNA.							CCGAGCTGGCAGACAAGAACGTGCCCAACCTTCACGTCATGAAGGCCGTG	XM_001064912.1	109490487		RGD1564698_PREDICTED		ILMN_1366557	119	S	XP_001064912.1	XM_001064912.1	GI_62655952-S	XM_001064912.1		ILMN_263339
3710044	0.00320833	1.24805	up	0.0145517	0.334228	Ctnna1	307505	Rattus norvegicus catenin (cadherin associated protein), alpha 1 (Ctnna1), mRNA.	GO:0001541|GO:0007155|GO:0007163|GO:0007163|GO:0007406|GO:0007406|GO:0007568|GO:0008584|GO:0014070|GO:0016264|GO:0031103|GO:0042475|GO:0043066|GO:0043066|GO:0043297|GO:0043297|GO:0043627|GO:0045880|GO:0045880|GO:0051291|GO:0051291	GO:0001669|GO:0005737|GO:0005886|GO:0005911|GO:0005912|GO:0005912|GO:0005913|GO:0005915|GO:0005915|GO:0015629|GO:0030027|GO:0030027	GO:0005198|GO:0005515|GO:0005515|GO:0005515|GO:0005515|GO:0017166|GO:0017166|GO:0045296|GO:0051015|GO:0051015	chr18	27769143	27769192	TCATCGTCGGGCTCTCGTAATAATCGCAGTGTTTCCTGCTTTGGGCTGGC	NM_001007145.1	55742754	GO:0001669|GO:0005737|GO:0005886|GO:0005911|GO:0005912|GO:0005912|GO:0005913|GO:0005915|GO:0005915|GO:0015629|GO:0030027|GO:0030027|GO:0001541|GO:0007155|GO:0007163|GO:0007163|GO:0007406|GO:0007406|GO:0007568|GO:0008584|GO:0014070|GO:0016264|GO:0031103|GO:0042475|GO:0043066|GO:0043066|GO:0043297|GO:0043297|GO:0043627|GO:0045880|GO:0045880|GO:0051291|GO:0051291|GO:0005198|GO:0005515|GO:0005515|GO:…	CTNNA1	+	ILMN_1367123	3402	S	NP_001007146.1	NM_001007145.1	GI_55742754-S	NM_001007145.1	MGC93767; Ctnna1	ILMN_266649
1050390	0.00249826	1.24753	up	0.0121208	0.331194	Tmod4_predicted	295261	PREDICTED: Rattus norvegicus tropomodulin 4 (predicted) (Tmod4_predicted), mRNA.							CACAGGGCTCATGGCTGTGCTGAAGGCAGTTCGAGAAAACGCTACTCTCA	XM_001054854.1	109467151		TMOD4_PREDICTED		ILMN_1355437	1010	S	XP_001054854.1	XM_001054854.1	GI_62643878-S	XM_001054854.1		ILMN_267202
1050746	0.0182701	1.24742	up	0.0120409	0.330983	Rragd_predicted	297960	PREDICTED: Rattus norvegicus Ras-related GTP binding D (predicted) (Rragd_predicted), mRNA.							GTCTTCGAGGTGAGGATGAAGATGGTGAAATCTCGGAAGGCCCAGAGTCG	XM_001063809.1	109476290		RRAGD_PREDICTED		ILMN_1370703	1261	S	XP_001063809.1	XM_001063809.1	GI_62648768-S	XM_001063809.1		ILMN_267075
2320170	0.000113425	1.24735	up	0.0120495	0.330916	Rbms2	288771	Rattus norvegicus RNA binding motif, single stranded interacting protein 2 (Rbms2), mRNA.			GO:0000166|GO:0003723	chr7	1427033	1427082	GCAGTGGAGCCCCCCTCAGACCATGGGGTCTATCCTTTCCAGTTCAGCAA	NM_001025403.1	70794781	GO:0000166|GO:0003723	RBMS2	-	ILMN_1360654	1098	S	NP_001020574.1	NM_001025403.1	GI_62651915-S	NM_001025403.1		ILMN_263431
4210707	0.00634979	1.24694	up	0.0015501	0.319944	Hsd17b8	361802	Rattus norvegicus hydroxysteroid (17-beta) dehydrogenase 8 (Hsd17b8), mRNA.	GO:0006694|GO:0008152|GO:0008209|GO:0008210|GO:0055114	GO:0005624|GO:0005739|GO:0005740|GO:0005886	GO:0004303|GO:0004303|GO:0005488|GO:0016491|GO:0050327|GO:0050327|GO:0005488|GO:0016491	chr20	4966197	4966438	TTCCGTTGGGACACATGGGGGACCCTGAGGATGTAGCAGATGTGGTTGCG	NM_212529.1	47087118	GO:0005624|GO:0005739|GO:0005740|GO:0005886|GO:0006694|GO:0008152|GO:0008209|GO:0008210|GO:0055114|GO:0004303|GO:0004303|GO:0005488|GO:0016491|GO:0050327|GO:0050327|GO:0005488|GO:0016491	HSD17B8	+	ILMN_1356874	675	S	NP_997694.1	NM_212529.1	GI_47087118-S	NM_212529.1	Fabgl; Ke6; RING2; MGC109594	ILMN_296969
2690167	3.97425e-05	1.24644	up	-0.00478439	0.313027	Tep1	64523	Rattus norvegicus telomerase associated protein 1 (Tep1), mRNA.	GO:0000722|GO:0007004	GO:0000781|GO:0005625|GO:0005634|GO:0005694|GO:0005697|GO:0005737|GO:0016363|GO:0030529|GO:0030529	GO:0000166|GO:0003720|GO:0003723|GO:0003723|GO:0005524	chr15	26802836	26803095	CCCTCCATGTGCTGCCCGGATTGCTGGTGACTGCTTCAGAGGACAGAGAT	NM_022591.1	12018249	GO:0000781|GO:0005625|GO:0005634|GO:0005694|GO:0005697|GO:0005737|GO:0016363|GO:0030529|GO:0030529|GO:0000722|GO:0007004|GO:0000166|GO:0003720|GO:0003723|GO:0003723|GO:0005524	TEP1	-	ILMN_1353251	7884	S	NP_072113.1	NM_022591.1	GI_12018249-S	NM_022591.1	Tlp1	ILMN_266446
7100288	0.0110357	1.24633	up	-0.000209236	0.317482	RGD1563476_predicted	500714	PREDICTED: Rattus norvegicus similar to 60S ribosomal protein L6 (Neoplasm-related protein C140) (predicted) (RGD1563476_predicted), mRNA.							GAAGCCACTTCGCAAGCCCAGGCATCAGGAGGGTGAGATCTTTGACACAG	XM_001068131.1	109479914		RGD1563476_PREDICTED		ILMN_1368004	708	S	XP_001068131.1	XM_001068131.1	GI_62651200-S	XM_001068131.1		ILMN_268476
4280315	0.0303458	1.24598	up	0.0354341	0.352715	Rpl13	81765	Rattus norvegicus ribosomal protein L13 (Rpl13), mRNA.	GO:0006412|GO:0006414	GO:0005622|GO:0005829|GO:0005840|GO:0015934|GO:0022625	GO:0003735	chr19	53438455	53438504	CGTGGACCCAAGGAGGCGAAACAAATCCACGGAGTCACTGCAGGCCAACG	NM_031101.1	13592054	GO:0005622|GO:0005829|GO:0005840|GO:0015934|GO:0022625|GO:0006412|GO:0006414|GO:0003735	RPL13	+	ILMN_1354937	330	S	NP_112363.1	NM_031101.1	GI_13592054-S	NM_031101.1		ILMN_281676
520408	0.0122933	1.24567	up	-0.0120832	0.304835	RGD1560975_predicted	309848	PREDICTED: Rattus norvegicus similar to Tubulin alpha-2 chain (Alpha-tubulin 2) (predicted) (RGD1560975_predicted), mRNA.							GATCCAATGTATGCCAAGCGTGCTTTTGTGCACTGGTGCATGGGTGAGGG	XR_008598.1	109510301		RGD1560975_PREDICTED		ILMN_1358205	1273	S		XR_008598.1	GI_62666293-S	XR_008598.1		ILMN_289003
5390022	0.0338838	1.24552	up	-0.0163576	0.300395	Wfdc1	171112	Rattus norvegicus WAP four-disulfide core domain 1 (Wfdc1), mRNA.	GO:0001558|GO:0032355|GO:0042493|GO:0050680	GO:0005576|GO:0005615	GO:0003674|GO:0004867	chr19	49942829	49942878	GACCCTAGACGTCAAACTCCATTCCACAGAACGGGACTCCAGAGCTCCTG	NM_133581.1	19424273	GO:0005576|GO:0005615|GO:0001558|GO:0032355|GO:0042493|GO:0050680|GO:0003674|GO:0004867	WFDC1	+	ILMN_1357606	767	S	NP_598265.1	NM_133581.1	GI_19424273-S	NM_133581.1	ps20	ILMN_283808
1690348	0.0178637	1.24496	up	-0.00529957	0.310799	Rpl13a	317646	Rattus norvegicus ribosomal protein L13A (Rpl13a), mRNA.	GO:0006412|GO:0006414|GO:0006412	GO:0005622|GO:0005829|GO:0005840|GO:0005840|GO:0015934|GO:0005622|GO:0005840|GO:0015934	GO:0003735|GO:0003735|GO:0003735				CTGCCGAAGATGGCGGAGGGGCAGGTTCTAGTATTGGATGGCCGGAGCCA	NM_173340.1	27545437	GO:0005622|GO:0005829|GO:0005840|GO:0005840|GO:0015934|GO:0005622|GO:0005840|GO:0015934|GO:0006412|GO:0006414|GO:0006412|GO:0003735|GO:0003735|GO:0003735	RPL13A		ILMN_1363266	6	S	NP_775462.1	NM_173340.1	GI_27545437-S	NM_173340.1		ILMN_62010
2000138	0.0406488	1.24451	up	0.050352	0.365924	LOC497708	497708	PREDICTED: Rattus norvegicus hypothetical gene supported by NM_024146 (LOC497708), mRNA.							GGACCAGTACTCGCCAAGCTTTCCGGACACACGGAGCTCTACCTGCTCTT	XM_579483.1	62662786		LOC497708		ILMN_2038865	2319	S	XP_579483.1	XM_579483.1	GI_62662786-S	XM_579483.1		ILMN_69970
670092	0.0428552	1.24383	up	-0.0168955	0.297889	LOC298495	298495	PREDICTED: Rattus norvegicus similar to ribosomal protein L35a (LOC298495), mRNA.							GTGATCTGGGGGAAAGTAACTCGGGCCCATGGAAACAGTGGCAGGGTTTG	XM_213045.2	62649569		LOC298495		ILMN_1358659	270	S	XP_213045.1	XM_213045.2	GI_62649569-S	XM_213045.2		ILMN_58841
7050270	0.00052359	1.24121	up	-0.0137335	0.298012	Rps18	294282	Rattus norvegicus ribosomal protein S18 (Rps18), mRNA.	GO:0006412|GO:0006414|GO:0006417	GO:0005622|GO:0005737|GO:0005829|GO:0005840|GO:0015935|GO:0022627|GO:0022627	GO:0003735|GO:0003735|GO:0003735|GO:0019843	chr20	5087220	5087269	GCCGCAGGGGCCGTACTGTGGGTGTGTCCAAGAAGAAATGAGTCTTTGGG	NM_213557.1	47087102	GO:0005622|GO:0005737|GO:0005829|GO:0005840|GO:0015935|GO:0022627|GO:0022627|GO:0006412|GO:0006414|GO:0006417|GO:0003735|GO:0003735|GO:0003735|GO:0019843	RPS18	+	ILMN_1371064	464	S	NP_998722.1	NM_213557.1	GI_47087102-S	NM_213557.1	MGC156545; Ke3	ILMN_297128
5720064	0.0093865	1.24093	up	-0.0480627	0.263365	RGD1565370_predicted	294700	PREDICTED: Rattus norvegicus similar to ribosomal protein L21 (predicted) (RGD1565370_predicted), mRNA.				chr2	32221728	32221777	AGGACTAACGGAAAGGAGCCTGAGCGGCTGGAGCCCAGTCCATACGGATT	XM_212922.4	109464330		RGD1565370_PREDICTED	+	ILMN_1362932	465	S	XP_212922.1	XM_212922.4	GI_62642843-S	XM_212922.4		ILMN_63806
6840632	0.0109609	1.24057	up	0.0283554	0.339358	Rbms1	362138	Rattus norvegicus RNA binding motif, single stranded interacting protein 1 (Rbms1), mRNA.	GO:0006260	GO:0005634	GO:0000166|GO:0003677|GO:0003723	chr3	42439613	42441188	GTTCCCGTTGAGGAAGCAAGTGGCCAGCAGCAGGTGACTGTGGAGACGTC	NM_001012184.1	58865939	GO:0005634|GO:0006260|GO:0000166|GO:0003677|GO:0003723	RBMS1	-	ILMN_1376410	1562	S	NP_001012184.1	NM_001012184.1	GI_62645146-A	NM_001012184.1		ILMN_288898
6840706	0.007838	1.23969	up	0.0466078	0.356586	Lix1_predicted	292381	PREDICTED: Rattus norvegicus limb expression 1 homolog (chicken) (predicted) (Lix1_predicted), mRNA.							TAGCCTCCACCAGGGGCACTTTAGACGATGCGGATGACCCCAGCACAAGT	XM_001053886.1	109460863		LIX1_PREDICTED		ILMN_1359461	647	S	XP_001053886.1	XM_001053886.1	GI_62638779-S	XM_001053886.1		ILMN_267030
5290433	0.00125347	1.23968	up	0.0361079	0.346077	Zfp608_predicted	307296	PREDICTED: Rattus norvegicus zinc finger protein 608 (predicted) (Zfp608_predicted), mRNA.							CCTACTCCAACATCACGCCAACCAATACCGAAGCAAGTCCCCTGCTCCTG	XM_001056026.1	109507326		ZFP608_PREDICTED		ILMN_1368285	4724	S	XP_001056026.1	XM_001056026.1	GI_62664428-S	XM_001056026.1		ILMN_264027
3780537	0.0233911	1.23944	up	0.0114851	0.321177	Cd302	295629	Rattus norvegicus CD302 molecule (Cd302), mRNA.		GO:0016020|GO:0016021	GO:0005488|GO:0005529	chr3	41958282	41958331	CTGGACTGAGAGTTTGGGAACATCAGACGAGCACACTGAACACCTTGACA	NM_001013916.1	62078562	GO:0016020|GO:0016021|GO:0005488|GO:0005529	CD302	-	ILMN_1349873	915	S	NP_001013938.1	NM_001013916.1	GI_62078562-S	NM_001013916.1	MGC108799; RGD1307606	ILMN_279319
450020	0.0467575	1.23927	up	0.00165892	0.311151	Abcg3l1	289453	Rattus norvegicus ATP-binding cassette, sub-family G (WHITE), member 3-like 1 (Abcg3l1), mRNA.		GO:0016020	GO:0000166|GO:0005524|GO:0016887	chr14	6238789	6238838	CAGGCTTCCTGCCTGTACTCTCGTGGATTCGGTACTTTAGCATTCCTCAT	NM_001004076.2	70778848	GO:0016020|GO:0000166|GO:0005524|GO:0016887	ABCG3L1	-	ILMN_1376371	1713	S	NP_001004076.2	NM_001004076.2	GI_51854216-A	NM_001004076.2	MGC114213	ILMN_266308
5390528	0.0041919	1.23857	up	-0.0073637	0.301312	RGD1559566_predicted	314434	PREDICTED: Rattus norvegicus similar to 60S ribosomal protein L9 (predicted) (RGD1559566_predicted), mRNA.							GTGCACAGTCATTGTGAGGGACCCCAGAGGAACTCTGCGGAGGGACTTCA	XM_001056263.1	109511463		RGD1559566_PREDICTED		ILMN_1356992	97	S	XP_001056263.1	XM_001056263.1	GI_62666497-S	XM_001056263.1		ILMN_294137
1580685	0.0418449	1.23829	up	0.0149529	0.3233	Cotl1_predicted	361422	PREDICTED: Rattus norvegicus coactosin-like 1 (Dictyostelium) (predicted) (Cotl1_predicted), mRNA.				chr19	50096915	50096964	GTCTGAGTCCGGCTGTGGTGAGAGTTTCAGGGTCAACCTCAGGGCCTCAA	XM_341700.3	109508126		COTL1_PREDICTED	-	ILMN_1358946	1292	S	XP_341701.1	XM_341700.3	GI_62665344-S	XM_341700.3		ILMN_67189
430735	0.00351891	1.23789	up	-0.0257766	0.282112	Tmem63a_predicted	289318	PREDICTED: Rattus norvegicus transmembrane protein 63a (predicted) (Tmem63a_predicted), mRNA.				chr13	96704006	96704055	CCACGGGCTTTGTAGCCGCCTCTGCACCTGCTGTGCTTCTGGGTTTTTGT	XM_223000.4	109498278		TMEM63A_PREDICTED	+	ILMN_1352703	3108	S	XP_223000.4	XM_223000.4	GI_62659865-S	XM_223000.4		ILMN_52557
3710162	0.0379359	1.23518	up	0.00513077	0.309847	Phyh	114209	Rattus norvegicus phytanoyl-CoA hydroxylase (Phyh), mRNA.	GO:0001561|GO:0001561|GO:0001561|GO:0055114	GO:0005777|GO:0005777	GO:0003824|GO:0005506|GO:0005515|GO:0005515|GO:0005515|GO:0031418|GO:0048244|GO:0048244	chr17	84418970	84419019	GCCACTATGGCAGCTCCGACTGCAAATATATCAGCGTGAAGGGCACCAGT	NM_053674.1	16758485	GO:0005777|GO:0005777|GO:0001561|GO:0001561|GO:0001561|GO:0055114|GO:0003824|GO:0005506|GO:0005515|GO:0005515|GO:0005515|GO:0031418|GO:0048244|GO:0048244	PHYH	-	ILMN_1350834	849	S	NP_446126.1	NM_053674.1	GI_16758485-S	NM_053674.1		ILMN_278766
60347	0.0110791	1.23498	up	-0.0214085	0.283079	Mcl1	60430	Rattus norvegicus myeloid cell leukemia sequence 1 (Mcl1), mRNA.	GO:0007275|GO:0030154|GO:0042981	GO:0005634|GO:0005737|GO:0005739|GO:0016020|GO:0016021	GO:0005515|GO:0005515|GO:0046982|GO:0046983	chr2|NW_047645.1	136231	136280	GCTAGAAGCTGCAGTGCTGTACAAGAGGGTGAAGGAGGATGTGCTCTGAG	NM_021846.2	51036649	GO:0005634|GO:0005737|GO:0005739|GO:0016020|GO:0016021|GO:0007275|GO:0030154|GO:0042981|GO:0005515|GO:0005515|GO:0046982|GO:0046983	MCL1	-	ILMN_1357312	1502	S	NP_068618.2	NM_021846.2	GI_51036649-S	NM_021846.2		ILMN_290086
3610528	0.0044207	1.23378	up	0.00828686	0.31137	LOC361048	361048	PREDICTED: Rattus norvegicus similar to Smhs2 homolog (predicted) (LOC361048), mRNA.							CCTCTCCCAGATACATAGGTGTGGGGGCTCAACCAGCATAGGACATAGCT	XM_341328.2	62661567		LOC361048		ILMN_1361285	1966	S	XP_341329.1	XM_341328.2	GI_62661567-S	XM_341328.2		ILMN_49627
1400500	0.0210646	1.23356	up	0.0383316	0.341156	RGD1563135_predicted	366485	PREDICTED: Rattus norvegicus hypothetical gene supported by NM_022504 (predicted) (RGD1563135_predicted), mRNA.				chr5	154876721	154876770	GCCACAAAGTGATGAAAAACGTCAGCAAGCCGAGACACAGCCGCCGCGGG	XM_575935.2	109475670		RGD1563135_PREDICTED	-	ILMN_1363095	79	S	XP_575935.1	XM_575935.2	GI_62649858-S	XM_575935.2		ILMN_51157
70088	3.51371e-05	1.23318	up	-0.0249384	0.27745	Npc2	286898	Rattus norvegicus Niemann-Pick disease, type C2 (Npc2), mRNA.	GO:0008150|GO:0032367|GO:0032367|GO:0032367|GO:0042632|GO:0042632	GO:0005575|GO:0005634|GO:0005737|GO:0005764|GO:0005764	GO:0003674|GO:0015485|GO:0015485|GO:0019899|GO:0019899	chr6	108794128	108794177	GGCTGGCCGGGAGTATTACCTCTTCTGTATCTAAGTGCCTCCTGAGTCCC	NM_173118.1	27465564	GO:0005575|GO:0005634|GO:0005737|GO:0005764|GO:0005764|GO:0008150|GO:0032367|GO:0032367|GO:0032367|GO:0042632|GO:0042632|GO:0003674|GO:0015485|GO:0015485|GO:0019899|GO:0019899	NPC2	-	ILMN_1352122	861	S	NP_775141.1	NM_173118.1	GI_27465564-S	NM_173118.1	re1	ILMN_299657
6980333	0.00870602	1.23255	up	-0.0610798	0.240562	Rps20	122772	Rattus norvegicus ribosomal protein S20 (Rps20), mRNA.	GO:0006412|GO:0006414	GO:0005622|GO:0005737|GO:0005829|GO:0005840|GO:0015935|GO:0022627|GO:0022627	GO:0003735|GO:0003735|GO:0005515	chr5	17120909	17120958	GGGGCTTTCCGAGACCTGTGGTGCGTGCTGTGGAGCCTTGTCAAGTCTGC	NM_001007603.1	56090270	GO:0005622|GO:0005737|GO:0005829|GO:0005840|GO:0015935|GO:0022627|GO:0022627|GO:0006412|GO:0006414|GO:0003735|GO:0003735|GO:0005515	RPS20	-	ILMN_1351822	1	S	NP_001007604.1	NM_001007603.1	GI_56090270-S	NM_001007603.1	MGC72939	ILMN_270199
6200673	0.00566413	1.23154	up	-0.0615952	0.238874	RGD1561587_predicted	500510	PREDICTED: Rattus norvegicus similar to ribosomal protein L21 (predicted) (RGD1561587_predicted), mRNA.							GTGAGGACTAACAGAAAAGAGCCTGAGCTGCTGGAGTCCACTCCATACGG	XR_007880.1	109476831		RGD1561587_PREDICTED		ILMN_1368898	463	S		XR_007880.1	GI_62649278-S	XR_007880.1		ILMN_274583
5690458	0.00146607	1.23152	up	0.00454216	0.30498	RGD1560903_predicted	363786	PREDICTED: Rattus norvegicus similar to ribosomal protein L21 (predicted) (RGD1560903_predicted), mRNA.							GAGCCACCTAGAGAAGCCCACTTTGTGGGACTAACGGAAAGGAGCCTAGG	XR_008500.1	109494405		RGD1560903_PREDICTED		ILMN_1351040	428	S		XR_008500.1	GI_62657898-S	XR_008500.1		ILMN_270690
4760044	0.0134734	1.23144	up	-0.00543671	0.294913	RGD735175	316530	Rattus norvegicus hypothetical protein MGC:72616 (RGD735175), mRNA.		GO:0016020|GO:0016021		chr9	74419951	74420000	CAGGAAAACCAAGACGAGAGATGCTGAGGGACAGAAGGCTCCCCAAGGCG	NM_199112.1	40018599	GO:0016020|GO:0016021	RGD735175	-	ILMN_1363363	1941	S	NP_954543.1	NM_199112.1	GI_40018599-S	NM_199112.1	MGC72616	ILMN_280690
4760735	0.00632382	1.23142	up	0.00945988	0.309788	Arhgdia	360678	Rattus norvegicus Rho GDP dissociation inhibitor (GDI) alpha (Arhgdia), mRNA.	GO:0007266|GO:0007266|GO:0032880	GO:0001772|GO:0001772|GO:0005737	GO:0005094|GO:0005094|GO:0005096|GO:0005515|GO:0005515|GO:0042802	chr10	109967898	109967947	TCCCTGGACCCAACCAGGACAAACGTGGGACCAAGTTCACGCAGTTGGGA	NM_001007005.1	55742826	GO:0001772|GO:0001772|GO:0005737|GO:0007266|GO:0007266|GO:0032880|GO:0005094|GO:0005094|GO:0005096|GO:0005515|GO:0005515|GO:0042802	ARHGDIA	-	ILMN_1364052	1646	S	NP_001007006.1	NM_001007005.1	GI_55742826-S	NM_001007005.1	MGC94886	ILMN_278673
3360035	1.57825e-05	1.23102	up	0.00155411	0.301406	Cr1l	54243	Rattus norvegicus complement component (3b/4b) receptor 1-like (Cr1l), transcript variant 1, mRNA.	GO:0045916|GO:0045916|GO:0045916		GO:0004872	chr13	111025670	111025719	GGAATGTGAGGATGGGTATACTCTAGAAGGCAGTTCTCAGAGCCAGTGCC	NM_001005330.1	53759109	GO:0045916|GO:0045916|GO:0045916|GO:0004872	CR1L	-	ILMN_1376671	1407	S	NP_001005330.1	NM_001005330.1	GI_53759108-A	NM_001005330.1	Cr1	ILMN_295557
6550280	0.0346529	1.23054	up	-0.00823374	0.291062	Slc31a1	171135	Rattus norvegicus solute carrier family 31 (copper transporters), member 1 (Slc31a1), mRNA.	GO:0006811|GO:0006825	GO:0016020|GO:0016021	GO:0005375|GO:0005507	chr5	79385659	79385708	GGTGGCTGGGGTTCTGGGTCAGTGATGGAACAGGATTGATGGCAATTAGG	NM_133600.1	19424309	GO:0016020|GO:0016021|GO:0006811|GO:0006825|GO:0005375|GO:0005507	SLC31A1	+	ILMN_1370936	1087	S	NP_598284.1	NM_133600.1	GI_19424309-S	NM_133600.1	Ctr1; LRRGT00200	ILMN_280977
870184	0.0373314	1.2303	up	0.0195049	0.318518	Slc25a39	360636	Rattus norvegicus solute carrier family 25, member 39 (Slc25a39), mRNA.	GO:0006810	GO:0005739|GO:0005739|GO:0005743|GO:0016020|GO:0016021	GO:0005488	chr10	91511074	91511123	CAACTGGCTCTTGCCCGGGTGGGAACAGGAGACTGAGCCAAGTGCCTTCC	NM_001024792.1	67078433	GO:0005739|GO:0005739|GO:0005743|GO:0016020|GO:0016021|GO:0006810|GO:0005488	SLC25A39	-	ILMN_1352222	1200	S	NP_001019963.1	NM_001024792.1	GI_62657143-S	NM_001024792.1		ILMN_274876
2190292	0.00449043	1.23008	up	-0.0370363	0.26171	Stx7	60466	Rattus norvegicus syntaxin 7 (Stx7), mRNA.	GO:0006886|GO:0016079|GO:0016192|GO:0016192	GO:0005768|GO:0005768|GO:0016020|GO:0016021|GO:0016021|GO:0031201|GO:0031901	GO:0005484|GO:0005515	chr1	21722246	21722295	GTGTCCCTCAGAACACTCATTAGACATGTATCTTTGGGTCCCGTCTTCGC	NM_021869.2	55741786	GO:0005768|GO:0005768|GO:0016020|GO:0016021|GO:0016021|GO:0031201|GO:0031901|GO:0006886|GO:0016079|GO:0016192|GO:0016192|GO:0005484|GO:0005515	STX7	-	ILMN_1363223	1679	S	NP_068641.2	NM_021869.2	GI_55741786-S	NM_021869.2		ILMN_296067
5050328	0.0167502	1.22987	up	0.0254181	0.323921	Pelo	294754	Rattus norvegicus pelota homolog (Drosophila) (Pelo), mRNA.	GO:0006412|GO:0008283|GO:0051276	GO:0005634	GO:0005515|GO:0005515	chr2	45901014	45901063	GGTATGTCAGGCTGGTGGACAGTGTGAAAGAGAATGCGGGCACCGTAAGG	NM_001007634.1	56090288	GO:0005634|GO:0006412|GO:0008283|GO:0051276|GO:0005515|GO:0005515	PELO	-	ILMN_2039303	1138	S	NP_001007635.1	NM_001007634.1	GI_56090288-S	NM_001007634.1	MGC94455	ILMN_289776
70021	0.031522	1.22946	up	0.0293557	0.327383	Rps6ka2	117269	PREDICTED: Rattus norvegicus ribosomal protein S6 kinase polypeptide 2 (Rps6ka2), mRNA.	GO:0006468|GO:0006468|GO:0006468|GO:0007243		GO:0000166|GO:0000287|GO:0004674|GO:0004674|GO:0004713|GO:0005524|GO:0005524|GO:0005524|GO:0016740	chr1	47557513	47557562	GCACAAAGATGGATCTGGCCTTGGCTGTCTCTCTGTTTCCTTTGCAGCCC	XM_341758.3	109457754	GO:0006468|GO:0006468|GO:0006468|GO:0007243|GO:0000166|GO:0000287|GO:0004674|GO:0004674|GO:0004713|GO:0005524|GO:0005524|GO:0005524|GO:0016740	RPS6KA2	+	ILMN_1374937	2536	S	XP_341759.2	XM_341758.3	GI_62638556-S	XM_341758.3		ILMN_55518
2350484	0.0164981	1.22943	up	-0.0516863	0.246308	Alcam	79559	Rattus norvegicus activated leukocyte cell adhesion molecule (Alcam), mRNA.	GO:0007155|GO:0007411|GO:0008045|GO:0008045	GO:0009897|GO:0009897|GO:0016020|GO:0016021|GO:0030424|GO:0030424|GO:0043025|GO:0043025	GO:0005515|GO:0005515	chr11	49629735	49629784	ATGTGCCAACGGGTTCCCCGAAGCGGGTCACAAACACATACGGCAACACC	NM_031753.1	13929057	GO:0009897|GO:0009897|GO:0016020|GO:0016021|GO:0030424|GO:0030424|GO:0043025|GO:0043025|GO:0007155|GO:0007411|GO:0008045|GO:0008045|GO:0005515|GO:0005515	ALCAM	+	ILMN_1370154	2532	S	NP_113941.1	NM_031753.1	GI_13929057-S	NM_031753.1		ILMN_298443
7040253	0.0151873	1.22784	up	-4.3869e-06	0.296123	Mboat5	362434	Rattus norvegicus membrane bound O-acyltransferase domain containing 5 (Mboat5), mRNA.	GO:0008150|GO:0008654	GO:0005575|GO:0005783|GO:0005789|GO:0016020|GO:0016021	GO:0003674|GO:0008415|GO:0016740|GO:0047184	chr4	160826369	160826418	CATGGGCTACTCTATGACTGCCTTCTGCCTCTTCACATGGGACAAATGGC	NM_001012189.1	58865949	GO:0005575|GO:0005783|GO:0005789|GO:0016020|GO:0016021|GO:0008150|GO:0008654|GO:0003674|GO:0008415|GO:0016740|GO:0047184	MBOAT5	+	ILMN_1376336	1343	S	NP_001012189.1	NM_001012189.1	GI_58865949-A	NM_001012189.1	Grcc3f; MGC108998	ILMN_289717
5360288	0.00882405	1.22779	up	-0.0202436	0.275823	Lap3	289668	Rattus norvegicus leucine aminopeptidase 3 (Lap3), mRNA.	GO:0008150|GO:0006508|GO:0019538	GO:0005575|GO:0005739|GO:0005622|GO:0005737	GO:0003674|GO:0008233|GO:0000287|GO:0004177|GO:0008233|GO:0008235|GO:0008270|GO:0030145	chr14	70680304	70680353	GATCCCAGCACTTGGGAGGCAGAGGCAGCTGGATTTCTGACTTTGAGACC	NM_001011910.1	58865397	GO:0005575|GO:0005739|GO:0005622|GO:0005737|GO:0008150|GO:0006508|GO:0019538|GO:0003674|GO:0008233|GO:0000287|GO:0004177|GO:0008233|GO:0008235|GO:0008270|GO:0030145	LAP3	-	ILMN_1376674	1910	S	NP_001011910.1	NM_001011910.1	GI_58865397-A	NM_001011910.1		ILMN_267972
3520739	0.0192644	1.22778	up	0.0245192	0.320567	Il17rc_predicted	297520	PREDICTED: Rattus norvegicus interleukin 17 receptor C (predicted) (Il17rc_predicted), mRNA.				chr4	149374614	149374663	GATTTCCTGCAAGGCCAGGCGACCGGCCGCTACGTCGGGGTCTACTTTGA	XM_216240.4	109472477		IL17RC_PREDICTED	+	ILMN_1369538	2019	S	XP_216240.4	XM_216240.4	GI_62648037-S	XM_216240.4		ILMN_49268
4070039	0.00729641	1.22651	up	-0.0448547	0.249701	LOC497706	497706	PREDICTED: Rattus norvegicus hypothetical gene supported by NM_031819 (LOC497706), mRNA.							AGCGTCGTCGCCTAGCACCGATTTTCTGATGTAACCAGGGTTTCATACCG	XM_579538.1	62662634		LOC497706		ILMN_1368460	14398	S	XP_579538.1	XM_579538.1	GI_62662634-S	XM_579538.1		ILMN_49630
450086	0.00507997	1.22593	up	0.00199213	0.295867	Smpdl3a	294422	Rattus norvegicus sphingomyelin phosphodiesterase, acid-like 3A (Smpdl3a), mRNA.	GO:0006685|GO:0008152	GO:0005576|GO:0005615	GO:0004767|GO:0005515|GO:0005515|GO:0016798	chr20	36844622	36844671	GCAGTCACATCATTGGTGCTCCTGTGATCAGCTTGTGGAATACTGAGGGC	NM_001005539.1	53850607	GO:0005576|GO:0005615|GO:0006685|GO:0008152|GO:0004767|GO:0005515|GO:0005515|GO:0016798	SMPDL3A	+	ILMN_1359823	1392	S	NP_001005539.1	NM_001005539.1	GI_53850607-S	NM_001005539.1	MGC95161	ILMN_297516
1400408	0.000563764	1.22522	up	-0.0100681	0.282971	Rps27a	81777	Rattus norvegicus ribosomal protein S27a (Rps27a), mRNA.	GO:0006412|GO:0006464|GO:0006464	GO:0005622|GO:0005634|GO:0005737|GO:0005840|GO:0022627	GO:0003735|GO:0005515	chr14	110560422	110560471	GCAGAGGTTGATCTTTGCTGGTAAGCAGTTGGAAGATGGCCGTACTTTGT	NM_031113.1	13592076	GO:0005622|GO:0005634|GO:0005737|GO:0005840|GO:0022627|GO:0006412|GO:0006464|GO:0006464|GO:0003735|GO:0005515	RPS27A	-	ILMN_1365412	162	S	NP_112375.1	NM_031113.1	GI_13592076-S	NM_031113.1		ILMN_297021
5550465	0.012817	1.22515	up	-0.0640897	0.22887	RGD1563437_predicted	291356	PREDICTED: Rattus norvegicus similar to KIAA1217 (predicted) (RGD1563437_predicted), mRNA.							GAAAGTAGCGTGCTAGACTCTAAGCCAATGAGCTCCTACAGCCCGTAGAG	XM_001069190.1	109506150		RGD1563437_PREDICTED		ILMN_1348930	6625	S	XP_001069190.1	XM_001069190.1	GI_62663967-S	XM_001069190.1		ILMN_273372
1990253	0.0284522	1.225	up	-0.0655075	0.227274	Bhlhb2	79431	Rattus norvegicus basic helix-loop-helix domain containing, class B2 (Bhlhb2), mRNA.	GO:0007399|GO:0009649|GO:0045892|GO:0045892|GO:0048168|GO:0048168	GO:0005634|GO:0005634|GO:0005634	GO:0003677|GO:0003677|GO:0005515|GO:0005515|GO:0005515|GO:0016564|GO:0016564|GO:0016564	chr4	144144881	144144930	GCTAAGGTGGTGAGGTAGCCAACACTGGCATGTCTCGGTAGTGGTTTGGG	NM_053328.1	16758031	GO:0005634|GO:0005634|GO:0005634|GO:0007399|GO:0009649|GO:0045892|GO:0045892|GO:0048168|GO:0048168|GO:0003677|GO:0003677|GO:0005515|GO:0005515|GO:0005515|GO:0016564|GO:0016564|GO:0016564	BHLHB2	+	ILMN_1374180	2071	S	NP_445780.1	NM_053328.1	GI_16758031-S	NM_053328.1	Stra13; SHARP-2; Stra14; Sharp2; Dec1	ILMN_291562
4590441	0.00248792	1.22433	up	0.0238085	0.315799	Irf6_predicted	364081	PREDICTED: Rattus norvegicus interferon regulatory factor 6 (predicted) (Irf6_predicted), mRNA.							AGGGCTCCGCATCTATGTCCTGCTTGACCGACTGCAAACTTGGAAAGTGG	XM_001067431.1	109499279		IRF6_PREDICTED		ILMN_1356810	3912	S	XP_001067431.1	XM_001067431.1	GI_62659982-S	XM_001067431.1		ILMN_264334
6840504	0.000154282	1.22407	up	0.0106391	0.302321	Eps15	313474	Rattus norvegicus epidermal growth factor receptor pathway substrate 15 (Eps15), mRNA.		GO:0005829|GO:0005886	GO:0004872|GO:0005509|GO:0005515|GO:0005515	chr5	130738695	130738744	GATTGAGTGGGCCAAGAGGGAGAGTGAGCGAGAAGAAGAGCAGAGGCTCG	NM_001009424.1	57164100	GO:0005829|GO:0005886|GO:0004872|GO:0005509|GO:0005515|GO:0005515	EPS15	+	ILMN_1358902	2650	S	NP_001009424.1	NM_001009424.1	GI_57164100-S	NM_001009424.1		ILMN_283596
2120273	0.00396794	1.22377	up	-0.0109211	0.280411	Avpi1	171386	Rattus norvegicus arginine vasopressin-induced 1 (Avpi1), mRNA.	GO:0000187|GO:0000187|GO:0007049			chr1	248732768	248732817	CCCACAGGCCAGCACCACTGACACGGCTTCCAGTGAGCAGTTTGGGAACT	NM_134373.1	19705474	GO:0000187|GO:0000187|GO:0007049	AVPI1	+	ILMN_1369745	549	S	NP_599200.1	NM_134373.1	GI_19705474-S	NM_134373.1	esu	ILMN_288039
6980341	0.0474329	1.22354	up	-0.0929615	0.198105	LOC501280	501280	PREDICTED: Rattus norvegicus similar to myosin regulatory light chain-like (LOC501280), mRNA.							AGCTCCCTCAGTGCGCAACGTCCAACGTGTTCGCCATGTTTGACTAGTCC	XR_007805.1	109486608		LOC501280		ILMN_1362242	38	S		XR_007805.1	GI_34882357-S	XR_007805.1		ILMN_270521
2750615	0.0483517	1.223	up	-0.0748194	0.215607	RGD1565170_predicted	498523	PREDICTED: Rattus norvegicus similar to 60S ribosomal protein L23a (predicted) (RGD1565170_predicted), mRNA.							AAGATGGCGCCTAAAGCGAAGAAGGAAGCTCCTGCCCCTCCCAAAGCCGA	XM_001060945.1	109502490		RGD1565170_PREDICTED		ILMN_2040221	15	S	XP_001060945.1	XM_001060945.1	GI_62661546-S	XM_001060945.1		ILMN_270251
1410609	0.0483047	1.22265	up	-0.0817345	0.208279	Lcp1	306071	Rattus norvegicus lymphocyte cytosolic protein 1 (Lcp1), mRNA.	GO:0051017|GO:0051017	GO:0001726|GO:0001726|GO:0001891|GO:0001891|GO:0005737|GO:0005737|GO:0005829|GO:0005829|GO:0005884|GO:0005884	GO:0005509|GO:0005515|GO:0042802|GO:0042802|GO:0051015|GO:0051015	chr15	56091764	56091813	CATGTAGCCTCAGATGATGTTTGCCCATCTGCCTCCACGAAGTAAGGATA	NM_001012044.1	58865655	GO:0001726|GO:0001726|GO:0001891|GO:0001891|GO:0005737|GO:0005737|GO:0005829|GO:0005829|GO:0005884|GO:0005884|GO:0051017|GO:0051017|GO:0005509|GO:0005515|GO:0042802|GO:0042802|GO:0051015|GO:0051015	LCP1	+	ILMN_1376765	3283	S	NP_001012044.1	NM_001012044.1	GI_58865655-A	NM_001012044.1		ILMN_279425
5340408	0.0310876	1.22234	up	-0.0319523	0.257696	Bccip_predicted	361666	PREDICTED: Rattus norvegicus BRCA2 and CDKN1A interacting protein (predicted) (Bccip_predicted), mRNA.							TGTCTGGGAGGCAGATGGTCCTTCGATGATGTTCCGATGAAGCCGTTGCG	XM_001055516.1	109463058		BCCIP_PREDICTED		ILMN_1358196	1253	S	XP_001055516.1	XM_001055516.1	GI_62641940-S	XM_001055516.1		ILMN_292281
6550551	0.041703	1.22225	up	-0.0297281	0.259806	LOC498154	498154	Rattus norvegicus hypothetical protein LOC498154 (LOC498154), mRNA.				chr12	15789563	15789612	GCACTGACAGGCTAGAGAGGATCTGGTGCGAGTCTGGCTCAGGGAGTAGT	NM_001025033.1	68163504		LOC498154	+	ILMN_1359969	1190	S	NP_001020204.1	NM_001025033.1	GI_62658532-S	NM_001025033.1		ILMN_267174
1500286	0.0010827	1.22191	up	0.0119747	0.301108	Serpinb9	361241	Rattus norvegicus serine (or cysteine) peptidase inhibitor, clade B, member 9 (Serpinb9), mRNA.	GO:0006916|GO:0006916		GO:0004867|GO:0005515|GO:0005515	chr17	37780250	37780299	TCCACCCATGTCTTGATGCCTTTATTTGGCTACTACTGGCCCCAGCATCC	NM_001007732.1	56090430	GO:0006916|GO:0006916|GO:0004867|GO:0005515|GO:0005515	SERPINB9	-	ILMN_1363621	1689	S	NP_001007733.1	NM_001007732.1	GI_56090430-S	NM_001007732.1		ILMN_272735
6590164	0.00392058	1.22185	up	-0.0360922	0.252976	Zbtb8os_predicted	297885	PREDICTED: Rattus norvegicus zinc finger and BTB domain containing 8 opposite strand (predicted) (Zbtb8os_predicted), mRNA.							GGTCATGGCTTACGTTGCTAGGGAACAGAGCCATCCTCTGCTCTAGCTGG	XM_001060735.1	109477297		ZBTB8OS_PREDICTED		ILMN_1368520	1011	S	XP_001060735.1	XM_001060735.1	GI_62649717-S	XM_001060735.1		ILMN_273137
7050088	0.0367683	1.22138	up	0.0144709	0.302982	Eif4e2_predicted	363275	PREDICTED: Rattus norvegicus eukaryotic translation initiation factor 4E member 2 (predicted) (Eif4e2_predicted), mRNA.				chr9	86034289	86034338	CGAATCCGGGACACTCTTCGGCGCGTGCTTAACCTACCTCCCAACACCAT	XM_343616.2	109486326		EIF4E2_PREDICTED	+	ILMN_1370825	648	S	XP_343617.1	XM_343616.2	GI_34877567-S	XM_343616.2		ILMN_65516
6510411	0.0302251	1.22087	up	-0.0809935	0.206912	RGD1309427_predicted	291081	PREDICTED: Rattus norvegicus tubulin, beta-like (RGD1309427_predicted), mRNA.							AGTTCCCCAGGCCAAGCAGGTTAGGGAAAGCTGAGGTGAAAGGAGGGGGT	XM_238004.3	62663463		RGD1309427_PREDICTED		ILMN_1650251	1455	S	XP_238004.2	XM_238004.3	GI_62663463	XM_238004.3		ILMN_56436
70270	0.0394484	1.22067	up	-0.0154254	0.272245	Cyr61	83476	Rattus norvegicus cysteine-rich, angiogenic inducer, 61 (Cyr61), mRNA.	GO:0001558|GO:0001569|GO:0001569|GO:0006935|GO:0007155|GO:0030335|GO:0045766	GO:0005576|GO:0005578	GO:0005520|GO:0008201	chr2	243824469	243824518	GGGGACACTCTGTGAGTGCCCTTGAGGCTACTACCTGCACTCTAAACTGC	NM_031327.2	31542446	GO:0005576|GO:0005578|GO:0001558|GO:0001569|GO:0001569|GO:0006935|GO:0007155|GO:0030335|GO:0045766|GO:0005520|GO:0008201	CYR61	-	ILMN_1372919	1769	S	NP_112617.2	NM_031327.2	GI_31542446-S	NM_031327.2	MGC93040	ILMN_298666
2470427	0.00640553	1.22026	up	-0.012627	0.274558	Arf4	79120	Rattus norvegicus ADP-ribosylation factor 4 (Arf4), mRNA.	GO:0007173|GO:0007264|GO:0015031|GO:0016192	GO:0005622|GO:0005737|GO:0005737|GO:0005794|GO:0005886|GO:0005886	GO:0000166|GO:0005154|GO:0005525	chr16	1971821	1971870	CCCCCTTGGAACTCACTGATACCTATCATTCCTCGGGCAGTCTGCTGAGT	NM_024151.1	13162342	GO:0005622|GO:0005737|GO:0005737|GO:0005794|GO:0005886|GO:0005886|GO:0007173|GO:0007264|GO:0015031|GO:0016192|GO:0000166|GO:0005154|GO:0005525	ARF4	+	ILMN_1358093	1103	S	NP_077065.1	NM_024151.1	GI_13162342-S	NM_024151.1		ILMN_290863
6290687	0.00334681	1.21956	up	0.00687094	0.293235	Kua_predicted	362278	PREDICTED: Rattus norvegicus Kua homolog (predicted) (Kua_predicted), mRNA.				chr3	158778229	158778278	TCCCCATACTGTCCCAAGTGCCGGGATCACAGGTGTATGCCACCATTCAC	XM_342588.3	109469268		KUA_PREDICTED	-	ILMN_1366790	1810	S	XP_342589.3	XM_342588.3	GI_62646405-S	XM_342588.3		ILMN_60515
4280079	0.0102713	1.21889	up	-0.0369099	0.248656	Rpl35a	57809	Rattus norvegicus ribosomal protein L35a (Rpl35a), mRNA.	GO:0006412|GO:0006414	GO:0005622|GO:0005829|GO:0005840|GO:0005840	GO:0000049|GO:0000049|GO:0003735|GO:0003735|GO:0005515	chr1	136165148	136165197	GCTACAAGCGAGGCCTCCGGAACCAAAGAGAGCACACGGCTCTTCTTAAA	NM_021264.2	54262163	GO:0005622|GO:0005829|GO:0005840|GO:0005840|GO:0006412|GO:0006414|GO:0000049|GO:0000049|GO:0003735|GO:0003735|GO:0005515	RPL35A	-	ILMN_1351542	105	S	NP_067087.1	NM_021264.2	GI_54262163-S	NM_021264.2	MGC72845	ILMN_274840
4850253	0.0329391	1.21828	up	0.00144835	0.286296	Pitx3	29609	Rattus norvegicus paired-like homeodomain 3 (Pitx3), mRNA.	GO:0006355|GO:0007275|GO:0007626|GO:0030901|GO:0030901|GO:0048666|GO:0048666	GO:0005634	GO:0003700|GO:0043565	chr1	251355973	251356022	GCAGTAATTCACAGCCTCTCTGGACAGGGGTCGCCTAGACTGGCTTGCCC	NM_019247.1	9507014	GO:0005634|GO:0006355|GO:0007275|GO:0007626|GO:0030901|GO:0030901|GO:0048666|GO:0048666|GO:0003700|GO:0043565	PITX3	-	ILMN_1365753	1007	S	NP_062120.1	NM_019247.1	GI_9507014-S	NM_019247.1		ILMN_296290
4280609	0.00348149	1.2181	up	0.0188282	0.303466	LOC365214	365214	PREDICTED: Rattus norvegicus similar to zinc finger protein ZFP235 (LOC365214), mRNA.							CTTGCACAGCAGATAACCGGGATGCGGTTCTGCGAAGCCAGTGCCAAGGA	XM_574381.1	62639120		LOC365214		ILMN_1350875	1689	S	XP_574381.1	XM_574381.1	GI_62639120-S	XM_574381.1		ILMN_61677
380332	0.00153949	1.21767	up	0.0449049	0.329031	S100a16_predicted	361991	PREDICTED: Rattus norvegicus S100 calcium binding protein A16 (predicted) (S100a16_predicted), mRNA.				chr2	182812955	182813004	GGCCCCCAAGACTTTTCCCACTTGTCGAGTCTGTGTGCTCTTGCAGTGTC	XM_342291.3	109465100		S100A16_PREDICTED	+	ILMN_1649818	793	S	XP_342292.1	XM_342291.3	GI_62643824	XM_342291.3		ILMN_66945
6200114	0.0264992	1.21743	up	-0.0023344	0.281503	Mlc1_predicted	315215	PREDICTED: Rattus norvegicus megalencephalic leukoencephalopathy with subcortical cysts 1 homolog (human) (predicted) (Mlc1_predicted), mRNA.				chr7	127266539	127266588	TCTGCCTGGCTCCCGGCGTGTTCCACTGTATGGACTCTAACCATTGCGCA	XM_235558.4	109481167		MLC1_PREDICTED	-	ILMN_1351551	1215	S	XP_235558.2	XM_235558.4	GI_62652905-S	XM_235558.4		ILMN_69948
6130538	0.034363	1.2171	up	-0.044562	0.238888	LOC499523	499523	PREDICTED: Rattus norvegicus similar to 60S ribosomal protein L23a (LOC499523), mRNA.							TTTCAGAAGATGGAGCCGAAAGCGAAGAAGGAAGCTCCTGCCCCTCCCAA	XM_574848.1	62642895		LOC499523		ILMN_1364625	0	S	XP_574848.1	XM_574848.1	GI_62642895-S	XM_574848.1		ILMN_66490
3870411	0.00911384	1.21708	up	0.0888283	0.372252	Gchfr	171128	Rattus norvegicus GTP cyclohydrolase I feedback regulator (Gchfr), mRNA.	GO:0006461|GO:0006461|GO:0006461|GO:0009890|GO:0043105|GO:0045428|GO:0051291|GO:0051291|GO:0051291	GO:0005625|GO:0005634|GO:0005737|GO:0030425|GO:0031965|GO:0042470|GO:0043234|GO:0043234|GO:0043234	GO:0004857|GO:0005515|GO:0005515|GO:0016597|GO:0019899|GO:0030742|GO:0043106|GO:0043106	chr3	105687257	105687306	CCATGTGCAGAAGGCAAGCTACCCTGAGGATGGTCCCTGGATCCTACACA	NM_133595.1	19424299	GO:0005625|GO:0005634|GO:0005737|GO:0030425|GO:0031965|GO:0042470|GO:0043234|GO:0043234|GO:0043234|GO:0006461|GO:0006461|GO:0006461|GO:0009890|GO:0043105|GO:0045428|GO:0051291|GO:0051291|GO:0051291|GO:0004857|GO:0005515|GO:0005515|GO:0016597|GO:0019899|GO:0030742|GO:0043106|GO:0043106	GCHFR	+	ILMN_1368610	566	S	NP_598279.1	NM_133595.1	GI_19424299-S	NM_133595.1	MGC108604	ILMN_299957
7050039	0.0056382	1.21706	up	-0.0289286	0.254473	RGD1566265_predicted	363487	PREDICTED: Rattus norvegicus similar to RIKEN cDNA 2610002M06 (predicted) (RGD1566265_predicted), mRNA.							GAACTACCACAGGGTCAGACAGGGTCTGTTGGTGCAAGTGTTGCTTCTAC	XM_001059999.1	109512204		RGD1566265_PREDICTED		ILMN_1359801	668	S	XP_001059999.1	XM_001059999.1	GI_62667119-S	XM_001059999.1		ILMN_281604
4280707	0.0144679	1.21698	up	-0.0283392	0.254962	LOC289401	289401	PREDICTED: Rattus norvegicus similar to ribosomal protein L31 (LOC289401), mRNA.							CCTGCGTTTGTATGGCTCCCGCAAAGAAGGGTGGCAAGAAGAAGGGCCGT	XM_212735.3	62659395		LOC289401		ILMN_1365054	1	S	XP_212735.1	XM_212735.3	GI_62659395-S	XM_212735.3		ILMN_66348
7000706	0.042856	1.21697	up	-0.00689735	0.276402	RGD1559682_predicted	361080	PREDICTED: Rattus norvegicus similar to peptidylprolyl isomerase A (cyclophilin A)) (predicted) (RGD1559682_predicted), mRNA.							AGAGGAGGCACGAACATTGTGGAAGCCATGGAGCATTTTGGGTCCAGGAA	XM_001075526.1	109502834		RGD1559682_PREDICTED		ILMN_1649961	440	S	XP_001075526.1	XM_001075526.1	GI_62661793	XM_001075526.1		ILMN_271464
2940358	0.0328129	1.21656	up	0.0122416	0.295048	RGD1559461_predicted	289932	PREDICTED: Rattus norvegicus similar to 40S ribosomal protein S7 (S8) (predicted) (RGD1559461_predicted), mRNA.							TTGACCTTGGATCTGAGGGTGCAGCTGCGGGAACTCAACATAACCGTGGT	XR_008496.1	109502186		RGD1559461_PREDICTED		ILMN_1362382	127	S		XR_008496.1	GI_62661118-S	XR_008496.1		ILMN_275758
1230156	0.0432072	1.21625	up	-0.037302	0.245141	RGD1563311_predicted	361061	PREDICTED: Rattus norvegicus RGD1563311 (predicted) (RGD1563311_predicted), mRNA.							GAGGCTGCTGGCCCATGCTGAGAAGAAAGCTGGTGGTAAAGGGGACGTTC	XR_008597.1	109505739		RGD1563311_PREDICTED		ILMN_1354975	374	S		XR_008597.1	GI_62663506-S	XR_008597.1		ILMN_265283
610280	0.0218205	1.21554	up	-0.0594141	0.222185	Ckap1_predicted	292777	PREDICTED: Rattus norvegicus cytoskeleton-associated protein 1 (predicted) (Ckap1_predicted), mRNA.				chr1	85494895	85495994	CTTCGCAGGGGCACTGTCATGTATGTAGGACTCACAGATTTCAAGCCAGG	XM_001071286.1	109458544		CKAP1_PREDICTED	+	ILMN_1366118	1130	S	XP_001071286.1	XM_001071286.1	GI_62639346-S	XM_001071286.1		ILMN_264217
4760129	0.00722025	1.21506	up	0.00937595	0.290399	Naca_predicted	288770	PREDICTED: Rattus norvegicus nascent-polypeptide-associated complex alpha polypeptide (predicted) (Naca_predicted), mRNA.				chr7	1341943	1342122	GACGCCGACTGTCCAAGAGGAGAGCGAAGAAGAGGAGGTTGATGAAACGG	XM_213821.3	109480120		NACA_PREDICTED	+	ILMN_1375140	6174	S	XP_213821.2	XM_213821.3	GI_62651628-S	XM_213821.3		ILMN_51258
730438	0.0238199	1.21469	up	-0.0486534	0.231931	Fzd1	58868	Rattus norvegicus frizzled homolog 1 (Drosophila) (Fzd1), mRNA.	GO:0007186|GO:0007267|GO:0007267|GO:0007275|GO:0016055|GO:0016055|GO:0016481|GO:0016481|GO:0030855|GO:0030855|GO:0045667	GO:0016020|GO:0016021	GO:0004872|GO:0004926|GO:0004930|GO:0005515|GO:0005515	chr4	25998051	25998100	CTTACTTCTCAGCAGCACATTCTGAGGGAGGAGCAGTCACACCCCCACAG	NM_021266.2	50540543	GO:0016020|GO:0016021|GO:0007186|GO:0007267|GO:0007267|GO:0007275|GO:0016055|GO:0016055|GO:0016481|GO:0016481|GO:0030855|GO:0030855|GO:0045667|GO:0004872|GO:0004926|GO:0004930|GO:0005515|GO:0005515	FZD1	+	ILMN_1350645	3629	S	NP_067089.1	NM_021266.2	GI_50540543-S	NM_021266.2		ILMN_264121
6180154	0.00321166	1.21362	up	-0.00612259	0.273197	LOC501203	501203	PREDICTED: Rattus norvegicus similar to Myosin regulatory light chain 2-A, smooth muscle isoform (Myosin RLC-A) (LOC501203), mRNA.							CTCAGCCACTTTGGGCCACGTGTACCTTTATCATCAGACTGGAAACGGGA	XM_343643.2	62655534		LOC501203		ILMN_1353763	1258	S	XP_343644.2	XM_343643.2	GI_62655534-S	XM_343643.2		ILMN_53765
1770301	0.00477563	1.21337	up	-0.00687923	0.272145	RGD1561310_predicted	498744	PREDICTED: Rattus norvegicus similar to ribosomal protein L37 (predicted) (RGD1561310_predicted), mRNA.							GGTCATCCTTTGGAAAGCATCGAAATATGACGCACACGCTGTGCCGCCGC	XM_001068169.1	109505725		RGD1561310_PREDICTED		ILMN_1374010	44	S	XP_001068169.1	XM_001068169.1	GI_62663498-S	XM_001068169.1		ILMN_264186
870452	0.043419	1.21315	up	-0.0324427	0.24632	Ppap2a	64369	Rattus norvegicus phosphatidic acid phosphatase 2a (Ppap2a), mRNA.	GO:0006470|GO:0006470	GO:0005624|GO:0005829|GO:0005624|GO:0005886|GO:0016021	GO:0008195|GO:0008195|GO:0008195|GO:0008195|GO:0016787				CTCTACACGAAACCACCAACAGACAGAGCTACGCAAGGAATCACGAGCCC	NM_022538.1	11968129	GO:0005624|GO:0005829|GO:0005624|GO:0005886|GO:0016021|GO:0006470|GO:0006470|GO:0008195|GO:0008195|GO:0008195|GO:0008195|GO:0016787	PPAP2A		ILMN_1650461	809	S	NP_071983.1	NM_022538.1	GI_11968129	NM_022538.1		ILMN_56065
2570037	0.00321377	1.21315	up	-0.00924644	0.269513	Atp6v0e1	94170	Rattus norvegicus ATPase, H+ transporting, lysosomal 9kDa, V0 subunit e1 (Atp6v0e1), mRNA.	GO:0006811|GO:0015991|GO:0015992|GO:0043200|GO:0015991	GO:0005575|GO:0016020|GO:0016021|GO:0016469|GO:0016021|GO:0016469	GO:0003674|GO:0005524|GO:0016787|GO:0042626|GO:0046961|GO:0005524|GO:0042626|GO:0046961	chr10	16741590	16741639	AGACTCAGTGGGACAGTCAGGAGTGCCTGCTCGAGAGAAGCTCTACCCCA	NM_053578.3	50659076	GO:0005575|GO:0016020|GO:0016021|GO:0016469|GO:0016021|GO:0016469|GO:0006811|GO:0015991|GO:0015992|GO:0043200|GO:0015991|GO:0003674|GO:0005524|GO:0016787|GO:0042626|GO:0046961|GO:0005524|GO:0042626|GO:0046961	ATP6V0E1	-	ILMN_1354260	702	S	NP_446030.3	NM_053578.3	GI_50659076-S	NM_053578.3	Atp6k; Atp6v0e; Dsr-1A; dsr-1	ILMN_268004
2470139	0.00119492	1.21309	up	-0.0134085	0.265281	RGD1562427_predicted	314927	PREDICTED: Rattus norvegicus similar to ribosomal protein L31 (predicted) (RGD1562427_predicted), mRNA.							AGCCATCTGGGCCAAAGGAATAAGGAATGTCCCATACCGCATCCGAGTAC	XR_007963.1	109482141		RGD1562427_PREDICTED		ILMN_1358297	236	S		XR_007963.1	GI_62652358-S	XR_007963.1		ILMN_276358
1190093	0.0210104	1.21202	up	-0.029082	0.248333	Snx8_predicted	288504	PREDICTED: Rattus norvegicus sorting nexin 8 (predicted) (Snx8_predicted), mRNA.							CTCCCAGATCCAAGGGCACAAGGAGATGAGCAAGGTGTGGAATGACCTGA	XM_001065004.1	109496536		SNX8_PREDICTED		ILMN_1352389	1242	S	XP_001065004.1	XM_001065004.1	GI_62658518-S	XM_001065004.1		ILMN_263678
1170167	0.0352298	1.21171	up	-0.0810541	0.195995	RGD1564423_predicted	499852	PREDICTED: Rattus norvegicus similar to 60S ribosomal protein L7a (predicted) (RGD1564423_predicted), mRNA.							GGGCCCCGGCTCCCGCTGTGGTCAAGAAACAGGTCAAAAAGGTGGTCAAT	XR_009324.1	109470457		RGD1564423_PREDICTED		ILMN_1368533	35	S		XR_009324.1	GI_62645506-S	XR_009324.1		ILMN_280227
1410110	0.000894843	1.21168	up	-0.00330811	0.273695	Rac1	363875	Rattus norvegicus ras-related C3 botulinum toxin substrate 1 (Rac1), mRNA.	GO:0006897|GO:0006897|GO:0006928|GO:0006935|GO:0006972|GO:0006972|GO:0007010|GO:0007010|GO:0007155|GO:0007155|GO:0007264|GO:0007264|GO:0007411|GO:0008283|GO:0016358|GO:0016358|GO:0016477|GO:0016477|GO:0016601|GO:0021799|GO:0021831|GO:0030032|GO:0030032|GO:0030032|GO:0030036|GO:0030334|GO:0030838|GO:0030838|GO:0043552|GO:0043552|GO:0045453|GO:0045740|GO:0051668|GO:0060263	GO:0005624|GO:0005624|GO:0005737|GO:0005737|GO:0005829|GO:0016023|GO:0016023|GO:0019897|GO:0019897|GO:0030027|GO:0030027|GO:0042995	GO:0000166|GO:0003924|GO:0003924|GO:0003924|GO:0005515|GO:0005515|GO:0005515|GO:0005515|GO:0005525|GO:0005525|GO:0005525|GO:0019899|GO:0030742	chr12	11400235	11400284	AAGACAGTGTTTGATGAAGCTATCCGAGCCGTTCTCTGTCCCCCTCCTGT	NM_134366.1	54607146	GO:0005624|GO:0005624|GO:0005737|GO:0005737|GO:0005829|GO:0016023|GO:0016023|GO:0019897|GO:0019897|GO:0030027|GO:0030027|GO:0042995|GO:0006897|GO:0006897|GO:0006928|GO:0006935|GO:0006972|GO:0006972|GO:0007010|GO:0007010|GO:0007155|GO:0007155|GO:0007264|GO:0007264|GO:0007411|GO:0008283|GO:0016358|GO:0016358|GO:0016477|GO:0016477|GO:0016601|GO:0021799|GO:0021831|GO:0030032|GO:0030032|GO:0030032|GO:…	RAC1	+	ILMN_1355225	496	S	NP_599193.1	NM_134366.1	GI_54607146-S	NM_134366.1		ILMN_287557
2640528	0.0438129	1.21145	up	-0.0320589	0.24468	Fkbp7_predicted	295672	PREDICTED: Rattus norvegicus FK506 binding protein 7 (predicted) (Fkbp7_predicted), mRNA.				chr3	59361996	59366227	GCAAATAGACACGGACAATGACAGGCAGCTCTCCAAGGCCGAGATAGAGC	XM_215758.4	109468334		FKBP7_PREDICTED	-	ILMN_1650414	526	S	XP_215758.4	XM_215758.4	GI_62645300	XM_215758.4		ILMN_52188
1850484	0.0368634	1.21089	up	-0.0354931	0.240576	RGD1559877_predicted	364828	PREDICTED: Rattus norvegicus similar to 60S ribosomal protein L29 (P23) (predicted) (RGD1559877_predicted), mRNA.				chr18	16159368	16159417	AGGCAGTGAGTGCACGAAGAGAGTCCATCAAGGCCCTCGTGAAGCCTCAC	XM_344657.3	109506375		RGD1559877_PREDICTED	+	ILMN_1372512	218	S	XP_344658.2	XM_344657.3	GI_62664124-S	XM_344657.3		ILMN_64845
4920598	0.0148019	1.2107	up	-0.0164709	0.259373	Aplnr	83518	Rattus norvegicus apelin receptor (Aplnr), mRNA.	GO:0007165|GO:0007186|GO:0007186|GO:0050878	GO:0005634|GO:0005886|GO:0005886|GO:0016021|GO:0031410	GO:0004872|GO:0004930|GO:0042277	chr3	68369070	68369119	CTTTCACACAGCGTCTTCATCTGCCAGGCCATCCTCAAAGCAGCCAGTAC	NM_031349.2	48675846	GO:0005634|GO:0005886|GO:0005886|GO:0016021|GO:0031410|GO:0007165|GO:0007186|GO:0007186|GO:0050878|GO:0004872|GO:0004930|GO:0042277	APLNR	+	ILMN_1356199	3434	S	NP_112639.1	NM_031349.2	GI_48675846-S	NM_031349.2	Apj	ILMN_265305
2680332	0.0285413	1.21068	up	0.01943	0.29525	Pabpc1	171350	Rattus norvegicus poly(A) binding protein, cytoplasmic 1 (Pabpc1), mRNA.	GO:0006397|GO:0008380	GO:0005634|GO:0005681|GO:0005737|GO:0005829	GO:0000166|GO:0003723|GO:0003729|GO:0008022|GO:0008143	chr7	72116177	72116701	CTGTCTAAATTGATCAGGGACCACGAACAGAAACTCGTGCTTCACCGAAG	NM_134353.2	54020745	GO:0005634|GO:0005681|GO:0005737|GO:0005829|GO:0006397|GO:0008380|GO:0000166|GO:0003723|GO:0003729|GO:0008022|GO:0008143	PABPC1	-	ILMN_1358564	2347	S	NP_599180.1	NM_134353.2	GI_54020745-S	NM_134353.2	Pabp1; MGC91496; Pabp	ILMN_276854
6020563	0.020871	1.21015	up	-0.0407938	0.234398	Rpl10	81764	Rattus norvegicus ribosomal protein L10 (Rpl10), mRNA.	GO:0006412|GO:0006414	GO:0005622|GO:0005737|GO:0005783|GO:0005829|GO:0005840|GO:0015934|GO:0022625	GO:0003735|GO:0003735	chrX	160337862	160337990	GCCATACCCAAAGTCTCGTTTCTGTCGTGGTGTCCCTGATGCTAAGATCC	NM_031100.1	13592052	GO:0005622|GO:0005737|GO:0005783|GO:0005829|GO:0005840|GO:0015934|GO:0022625|GO:0006412|GO:0006414|GO:0003735|GO:0003735	RPL10	-	ILMN_1376415	103	S	NP_112362.1	NM_031100.1	GI_62667453-A	NM_031100.1		ILMN_282959
4670685	0.0164258	1.20947	up	-0.00291414	0.271464	Mapk3	50689	PREDICTED: Rattus norvegicus mitogen activated protein kinase 3 (Mapk3), mRNA.	GO:0000165|GO:0000189|GO:0006468|GO:0006468|GO:0006468|GO:0006468|GO:0006974|GO:0007242|GO:0007243|GO:0007265|GO:0009887|GO:0019233|GO:0031663|GO:0032496|GO:0043330|GO:0045727|GO:0045941|GO:0051216|GO:0006468|GO:0007049	GO:0005625|GO:0005626|GO:0005634|GO:0005634|GO:0005634|GO:0005654|GO:0005730|GO:0005737|GO:0005829|GO:0005829|GO:0005856|GO:0043234|GO:0005634	GO:0001784|GO:0004672|GO:0004674|GO:0004674|GO:0004707|GO:0004707|GO:0004707|GO:0004707|GO:0005515|GO:0005515|GO:0005515|GO:0005515|GO:0005515|GO:0005524|GO:0000166|GO:0004674|GO:0004707|GO:0005524|GO:0016740				CTTTGACATGGAGCTGGATGATCTCCCCAAGGAGCGGCTGAAGGAGCTGA	XM_001079997.1	109462881	GO:0005625|GO:0005626|GO:0005634|GO:0005634|GO:0005634|GO:0005654|GO:0005730|GO:0005737|GO:0005829|GO:0005829|GO:0005856|GO:0043234|GO:0005634|GO:0000165|GO:0000189|GO:0006468|GO:0006468|GO:0006468|GO:0006468|GO:0006974|GO:0007242|GO:0007243|GO:0007265|GO:0009887|GO:0019233|GO:0031663|GO:0032496|GO:0043330|GO:0045727|GO:0045941|GO:0051216|GO:0006468|GO:0007049|GO:0001784|GO:0004672|GO:0004674|GO:…	MAPK3		ILMN_1366612	934	S	XP_001079997.1	XM_001079997.1	GI_8393330-S	XM_001079997.1		ILMN_277442
4760164	0.0100148	1.20925	up	-0.00374165	0.27037	Cnp	25275	Rattus norvegicus 2',3'-cyclic nucleotide 3' phosphodiesterase (Cnp), mRNA.	GO:0000226|GO:0007409|GO:0007409|GO:0008344|GO:0008344|GO:0009214|GO:0016070	GO:0005615|GO:0005615|GO:0005622|GO:0005624|GO:0005624|GO:0005737|GO:0005737|GO:0016020|GO:0031224|GO:0042470	GO:0004113|GO:0004113|GO:0004113|GO:0016787	chr10	89525766	89525815	CCTGAGCCAGCAAGAGTAAGCCCCATCTGCTCTGGGGAAGTCTGAACACG	NM_012809.1	57977322	GO:0005615|GO:0005615|GO:0005622|GO:0005624|GO:0005624|GO:0005737|GO:0005737|GO:0016020|GO:0031224|GO:0042470|GO:0000226|GO:0007409|GO:0007409|GO:0008344|GO:0008344|GO:0009214|GO:0016070|GO:0004113|GO:0004113|GO:0004113|GO:0016787	CNP	+	ILMN_1364419	2088	S	NP_036941.1	NM_012809.1	GI_57977322-S	NM_012809.1	Cnp; CNPF; CNPII; CNPI	ILMN_293138
5550717	0.0393991	1.20917	up	-0.0138138	0.260209	LOC367398	367398	PREDICTED: Rattus norvegicus similar to 60S ribosomal protein L17 (L23) (Amino acid starvation-induced protein) (ASI) (LOC367398), mRNA.							GGTAGTGTGTGCCATTCCGGCGGTATAATGGTGGAGTTGGTAGGTACGCC	XR_007958.1	109496276		LOC367398		ILMN_1368116	187	S		XR_007958.1	GI_62717874-S	XR_007958.1		ILMN_290425
2810537	0.0233628	1.2089	up	-0.0145308	0.259166	Csnk1g3	64823	Rattus norvegicus casein kinase 1, gamma 3 (Csnk1g3), mRNA.	GO:0006468|GO:0006468|GO:0016055|GO:0046777	GO:0005625|GO:0005737	GO:0000166|GO:0000287|GO:0001948|GO:0004674|GO:0004674|GO:0005524|GO:0005524|GO:0016740|GO:0042277|GO:0051219				ACCATACAACGTCACAAGTGACTGGACACAGACAGAGCCTGGGGAGTTAC	NM_022855.1	12408305	GO:0005625|GO:0005737|GO:0006468|GO:0006468|GO:0016055|GO:0046777|GO:0000166|GO:0000287|GO:0001948|GO:0004674|GO:0004674|GO:0005524|GO:0005524|GO:0016740|GO:0042277|GO:0051219	CSNK1G3		ILMN_1365125	2090	S	NP_074046.1	NM_022855.1	GI_12408305-S	NM_022855.1		ILMN_289903
430239	0.0447763	1.2085	up	0.00449123	0.27771	Fhl3_predicted	313582	PREDICTED: Rattus norvegicus four and a half LIM domains 3 (predicted) (Fhl3_predicted), mRNA.							TTAGGGGCTCCCTGGTTAGAGGGTTGTAAGGTACAGGGTGCTGTTCAGCC	XM_001056311.1	109477200		FHL3_PREDICTED		ILMN_1368369	1349	S	XP_001056311.1	XM_001056311.1	GI_62649607-S	XM_001056311.1		ILMN_265050
1660136	0.00569239	1.20801	up	-0.028809	0.243821	RGD1565054_predicted	299041	PREDICTED: Rattus norvegicus similar to 60S acidic ribosomal protein P1 (predicted) (RGD1565054_predicted), mRNA.							TTGGGGTGAGGCCCTCACTTCATCTGGTGACTAGCACCATGCTGGCAGTC	XM_001066800.1	109512007		RGD1565054_PREDICTED		ILMN_1352448	54	S	XP_001066800.1	XM_001066800.1	GI_62666942-S	XM_001066800.1		ILMN_262906
510735	0.041096	1.20796	up	-0.00021019	0.272362	Slc1a3	29483	Rattus norvegicus solute carrier family 1 (glial high affinity glutamate transporter), member 3 (Slc1a3), mRNA.	GO:0006536|GO:0006836|GO:0007605|GO:0009416|GO:0009611|GO:0015813|GO:0015813|GO:0021545|GO:0031223|GO:0042493|GO:0043490|GO:0048667|GO:0050806|GO:0050885|GO:0006810|GO:0006835	GO:0005624|GO:0005743|GO:0005886|GO:0042995|GO:0042995|GO:0043005|GO:0043025|GO:0043025|GO:0043025|GO:0043197|GO:0043205|GO:0045202|GO:0016020|GO:0016021	GO:0005313|GO:0005313|GO:0005314|GO:0005314|GO:0016595|GO:0016597|GO:0015293|GO:0017153	chr2	58270321	58270370	CTTACGAAAACTGGTCCTCTAGGGTGATCCTTTAGCCAGCCCATCACAGG	NM_019225.1	9507114	GO:0005624|GO:0005743|GO:0005886|GO:0042995|GO:0042995|GO:0043005|GO:0043025|GO:0043025|GO:0043025|GO:0043197|GO:0043205|GO:0045202|GO:0016020|GO:0016021|GO:0006536|GO:0006836|GO:0007605|GO:0009416|GO:0009611|GO:0015813|GO:0015813|GO:0021545|GO:0031223|GO:0042493|GO:0043490|GO:0048667|GO:0050806|GO:0050885|GO:0006810|GO:0006835|GO:0005313|GO:0005313|GO:0005314|GO:0005314|GO:0016595|GO:0016597|GO:…	SLC1A3	-	ILMN_1363342	3721	S	NP_062098.1	NM_019225.1	GI_9507114-S	NM_019225.1	GluT-1; GLAST; EAAT1	ILMN_295694
5390129	0.0177895	1.20773	up	0.00322733	0.275522	Pawr	64513	Rattus norvegicus PRKC, apoptosis, WT1, regulator (Pawr), mRNA.	GO:0006350|GO:0006355|GO:0006915|GO:0030889|GO:0042094|GO:0042130|GO:0042986|GO:0050860	GO:0005634|GO:0005634|GO:0005737|GO:0005737	GO:0005515|GO:0019899|GO:0019899	chr7	47119483	47119532	CTCAGCCGATTCCTGAGTTGGAGACACCCTGGGATGCTTTTTGTCAATAG	NM_033485.2	24475667	GO:0005634|GO:0005634|GO:0005737|GO:0005737|GO:0006350|GO:0006355|GO:0006915|GO:0030889|GO:0042094|GO:0042130|GO:0042986|GO:0050860|GO:0005515|GO:0019899|GO:0019899	PAWR	+	ILMN_1369640	1984	S	NP_277020.1	NM_033485.2	GI_24475667-S	NM_033485.2	Par-4; Par4	ILMN_278906
3170603	0.0122139	1.20715	up	-0.0275955	0.244008	Rpl7	297755	PREDICTED: Rattus norvegicus ribosomal protein L7 (Rpl7), mRNA.	GO:0006412|GO:0006414|GO:0006412	GO:0005622|GO:0005829|GO:0005840|GO:0015934|GO:0022625|GO:0005622|GO:0005840|GO:0015934	GO:0003723|GO:0003735|GO:0030528|GO:0003735|GO:0030528				TCCGGCTGGAACCATGGAGGCTGTACCAGAGAAGAAAAAGAAGGTTGCCG	XM_001062960.1	109475997	GO:0005622|GO:0005829|GO:0005840|GO:0015934|GO:0022625|GO:0005622|GO:0005840|GO:0015934|GO:0006412|GO:0006414|GO:0006412|GO:0003723|GO:0003735|GO:0030528|GO:0003735|GO:0030528	RPL7		ILMN_1370118	15	S	XP_001062960.1	XM_001062960.1	GI_62648512-S	XM_001062960.1		ILMN_281851
3610242	0.0100754	1.20684	up	0.0148773	0.286118	Mpzl1	360871	Rattus norvegicus myelin protein zero-like 1 (Mpzl1), mRNA.		GO:0016020|GO:0016021		chr13	81321433	81321482	AGGACAGCGTGCAAACCTCAGGGTCTAACTCCACACCCCACCTCCTTGGA	NM_001007728.1	56090308	GO:0016020|GO:0016021	MPZL1	-	ILMN_1372608	1940	S	NP_001007729.1	NM_001007728.1	GI_56090308-S	NM_001007728.1	MGC93692	ILMN_285269
4610739	0.0133349	1.20629	up	0.0283781	0.29895	RGD1563028_predicted	362860	PREDICTED: Rattus norvegicus similar to DIP13 beta (predicted) (RGD1563028_predicted), mRNA.				chr7	22327475	22327524	CGATCAAGCAGATGACACTGGCGGAAGTCCAAGTGACCACAGAGGCGCAG	XM_343190.3	109480407		RGD1563028_PREDICTED	+	ILMN_1374816	2032	S	XP_343191.2	XM_343190.3	GI_62651888-S	XM_343190.3		ILMN_64723
2060093	0.00852809	1.20608	up	-0.00144997	0.268874	Nck2_predicted	316369	PREDICTED: Rattus norvegicus non-catalytic region of tyrosine kinase adaptor protein 2 (predicted) (Nck2_predicted), mRNA.							GTACCCCAGGTGTGCCATCCACATAGTGCTTTTGCCCTTTGGCTTGTTTG	XM_001059817.1	109487038		NCK2_PREDICTED		ILMN_1359798	2299	S	XP_001059817.1	XM_001059817.1	GI_62654977-S	XM_001059817.1		ILMN_265861
6860685	0.0179522	1.20587	up	0.00449886	0.27457	Ift57_predicted	303968	PREDICTED: Rattus norvegicus intraflagellar transport 57 homolog (Chlamydomonas) (predicted) (Ift57_predicted), mRNA.				chr11	52252929	52252978	ATCGGGGTTGTGGAGCACACGCTGCTTCAGTCAAAGCTCAAGGAGAAGTG	XM_221496.4	109493199		IFT57_PREDICTED	-	ILMN_1351336	1345	S	XP_221496.3	XM_221496.4	GI_62657844-S	XM_221496.4		ILMN_57406
2030402	0.0125873	1.20562	up	0.0311511	0.300924	Evi1_predicted	294924	PREDICTED: Rattus norvegicus ecotropic viral integration site 1 (predicted) (Evi1_predicted), mRNA.				chr2	114814902	114814951	AAGGACCAAGGTGAGCCGTCCTGTGTGTGGGAGTGCCCAATAGTGTTTGG	XM_226987.4	109464672		EVI1_PREDICTED	-	ILMN_1363016	3901	S	XP_226987.4	XM_226987.4	GI_62643288-S	XM_226987.4		ILMN_63529
5550184	0.0359162	1.20427	up	0.0377663	0.305925	Cd59	25407	Rattus norvegicus Cd59 molecule (Cd59), mRNA.	GO:0001971|GO:0001971|GO:0006916|GO:0030449|GO:0042102|GO:0045916|GO:0045918	GO:0005615|GO:0005886|GO:0005886|GO:0009986|GO:0031225|GO:0042383|GO:0043218	GO:0005515|GO:0005515	chr3	89245050	89245099	CATCTCAGTGCTCTGGAGGCAGAGACAGGAGGAGGGCCATAAGTTGAAGG	NM_012925.1	6978634	GO:0005615|GO:0005886|GO:0005886|GO:0009986|GO:0031225|GO:0042383|GO:0043218|GO:0001971|GO:0001971|GO:0006916|GO:0030449|GO:0042102|GO:0045916|GO:0045918|GO:0005515|GO:0005515	CD59	+	ILMN_1376328	1195	S	NP_037057.1	NM_012925.1	GI_6978634-A	NM_012925.1	Cd59a	ILMN_275208
3520110	0.03081	1.20421	up	-0.0822474	0.185838	Rplp1	140661	Rattus norvegicus ribosomal protein, large, P1 (Rplp1), mRNA.	GO:0006414|GO:0006414	GO:0005622|GO:0005737|GO:0005829|GO:0005840	GO:0003735|GO:0005515	chr8	66047502	66047551	GGCCTTTCCTCAGCTGCCGCCAAGGTGCTCGGTCCTTCCGAGGAAGCTAA	NM_001007604.1	56090276	GO:0005622|GO:0005737|GO:0005829|GO:0005840|GO:0006414|GO:0006414|GO:0003735|GO:0005515	RPLP1	-	ILMN_1360590	2	S	NP_001007605.1	NM_001007604.1	GI_56090276-S	NM_001007604.1	MGC72935	ILMN_268939
4850408	0.00225153	1.2027	up	0.0528126	0.319084	Irf7	293624	Rattus norvegicus interferon regulatory factor 7 (Irf7), mRNA.	GO:0006350|GO:0006355|GO:0009615|GO:0016064|GO:0045351	GO:0005634	GO:0003700|GO:0005515	chr1	201456961	201457010	ACACATCTGGAAGGCGTGCAGCGTGAGGGTGTGTCCTCTCTGGACAGCAG	NM_001033691.1	76096317	GO:0005634|GO:0006350|GO:0006355|GO:0009615|GO:0016064|GO:0045351|GO:0003700|GO:0005515	IRF7	-	ILMN_1352469	1637	S	NP_001028863.1	NM_001033691.1	GI_62641611-S	NM_001033691.1	MGC125013	ILMN_271221
5050079	0.00643364	1.20228	up	0.00570278	0.271474	Rpsa	29236	Rattus norvegicus ribosomal protein SA (Rpsa), mRNA.	GO:0006412|GO:0006414|GO:0016337|GO:0030855	GO:0005604|GO:0005622|GO:0005624|GO:0005737|GO:0005737|GO:0005829|GO:0005829|GO:0005840|GO:0015935|GO:0022627|GO:0022627|GO:0031012|GO:0043025	GO:0003735|GO:0005055|GO:0005198|GO:0043022|GO:0043236	chr8	125104029	125104078	CTGAGCTCCTCTGCAGGTGCCTGAGCGAAGGGAAAAAAGGTGGAAGGAAA	NM_017138.1	8393692	GO:0005604|GO:0005622|GO:0005624|GO:0005737|GO:0005737|GO:0005829|GO:0005829|GO:0005840|GO:0015935|GO:0022627|GO:0022627|GO:0031012|GO:0043025|GO:0006412|GO:0006414|GO:0016337|GO:0030855|GO:0003735|GO:0005055|GO:0005198|GO:0043022|GO:0043236	RPSA	+	ILMN_1372467	950	S	NP_058834.1	NM_017138.1	GI_8393692-S	NM_017138.1	Lamr1	ILMN_270985
6650497	0.0168395	1.20203	up	-0.0585692	0.206907	Pdyn	29190	Rattus norvegicus prodynorphin (Pdyn), mRNA.	GO:0007218|GO:0007268|GO:0046928	GO:0005576|GO:0005886|GO:0005886	GO:0001515|GO:0005515	chr3	117291275	117291324	AGATTGGTAGGTTAAGGAGATGGGGCTGGACGGGAGAGAAAGCAGTCTGG	NM_019374.2	31083335	GO:0005576|GO:0005886|GO:0005886|GO:0007218|GO:0007268|GO:0046928|GO:0001515|GO:0005515	PDYN	-	ILMN_1358069	2061	S	NP_062247.1	NM_019374.2	GI_31083335-S	NM_019374.2		ILMN_277137
6520053	0.0274374	1.20177	up	0.0621456	0.327309	RGD1562469_predicted	366689	PREDICTED: Rattus norvegicus similar to ribosomal protein L21 (predicted) (RGD1562469_predicted), mRNA.							CAGTTGAAGCGCCAGTCTGCATCACCCAGAGAAGCCCAATTTGTGAGGAC	XM_001054778.1	109479612		RGD1562469_PREDICTED		ILMN_1372092	423	S	XP_001054778.1	XM_001054778.1	GI_62651024-S	XM_001054778.1		ILMN_283286
5270288	0.0244512	1.20159	up	0.000821304	0.265762	LOC364239	364239	PREDICTED: Rattus norvegicus similar to ribosomal protein L15 (LOC364239), mRNA.							ATGGTCAGCAGGGCACGAGCCATCAGGATCCGTGTCCGCCGCGGTGGTCA	XM_344285.2	62661023		LOC364239		ILMN_1371197	0	S	XP_344286.2	XM_344285.2	GI_62661023-S	XM_344285.2		ILMN_52309
1850440	0.00358438	1.20121	up	0.00977812	0.274266	Tspan4	293627	Rattus norvegicus tetraspanin 4 (Tspan4), mRNA.		GO:0016020|GO:0016021	GO:0005515|GO:0005515	chr1	201670477	201677510	CTTCAACCTGCTCTTCTGGCTGGGTGGCTGTGGTGTCCTGGGTGTTGGCA	NM_001013070.1	61556865	GO:0016020|GO:0016021|GO:0005515|GO:0005515	TSPAN4	+	ILMN_2039341	311	S	NP_001013088.1	NM_001013070.1	GI_34865158-S	NM_001013070.1	MGC108789; Tm4sf7	ILMN_273285
610600	0.0107181	1.20079	up	0.0423724	0.306356	LOC502636	502636	PREDICTED: Rattus norvegicus similar to 40S ribosomal protein S7 (S8) (LOC502636), mRNA.							TGGTCGGAAAGCTATCATGATTTTTCAAAGGCGCCCCAGAAGCTGCACCC	XM_578131.1	62645275		LOC502636		ILMN_1368523	206	S	XP_578131.1	XM_578131.1	GI_62645275-S	XM_578131.1		ILMN_50694
6550500	0.027684	1.20067	up	0.0220684	0.285905	Ell_predicted	306347	PREDICTED: Rattus norvegicus elongation factor RNA polymerase II (predicted) (Ell_predicted), mRNA.							GTTGTCTGTCTGATTTGGGAACAGCAGGGCCACACTCTAGGCCGCAGGTG	XM_001070626.1	109503985		ELL_PREDICTED		ILMN_1372586	2865	S	XP_001070626.1	XM_001070626.1	GI_62662421-S	XM_001070626.1		ILMN_274334
730056	0.0259811	1.20052	up	-0.00916214	0.254501	Trpm6_predicted	293874	PREDICTED: Rattus norvegicus transient receptor potential cation channel, subfamily M, member 6 (predicted) (Trpm6_predicted), mRNA.				chr1	222502498	222502547	TGCGTCAGCTGCCCACTTGGAGTAGAATGCTGTGTACTAAAGAACCAGGG	XM_219747.4	109459951		TRPM6_PREDICTED	+	ILMN_1373709	6370	S	XP_219747.4	XM_219747.4	GI_62641932-S	XM_219747.4		ILMN_65751
6860504	0.0132757	1.20015	up	0.0362257	0.299441	Wipf1	117538	Rattus norvegicus WAS/WASL interacting protein family, member 1 (Wipf1), mRNA.	GO:0030036|GO:0030048|GO:0030048|GO:0030048	GO:0005737|GO:0005884|GO:0015629|GO:0015629|GO:0031410|GO:0015629	GO:0003779	chr3	55944648	55944697	CAGGTGCATTCCTAAGTCAGGAACGGGGTCACAGCTCAAAGTTGCCATTC	NM_057192.2	48675857	GO:0005737|GO:0005884|GO:0015629|GO:0015629|GO:0031410|GO:0015629|GO:0030036|GO:0030048|GO:0030048|GO:0030048|GO:0003779	WIPF1	-	ILMN_1362680	3756	S	NP_476540.2	NM_057192.2	GI_48675857-S	NM_057192.2	Wip	ILMN_265364
4920035	0.00323098	2.75408	down	0.00506134	-1.45651	Tff2	116592	Rattus norvegicus trefoil factor 2 (Tff2), mRNA.		GO:0005576	GO:0005198|GO:0008083	chr20	9492428	9492477	GGTCACCGGGAGCTGCAAGCCGGAAGAAGAAAGCCTCCACCAGACTGTGT	NM_053844.1	16758701	GO:0005576|GO:0005198|GO:0008083	TFF2	-	ILMN_1367411	442	S	NP_446296.1	NM_053844.1	GI_16758701-S	NM_053844.1		ILMN_291577
770300	0.00219818	2.3369	down	-0.124245	-1.34884	Tnip1_predicted	363599	PREDICTED: Rattus norvegicus TNFAIP3 interacting protein 1 (predicted) (Tnip1_predicted), mRNA.				chr10	40319830	40319879	CAGGTCTGCTAAAGGGCCCCAGACTGAAGATGACCTCAGCCCCCACAGTT	XM_343894.3	109488077		TNIP1_PREDICTED	-	ILMN_1357549	2671	S	XP_343895.2	XM_343894.3	GI_62656089-S	XM_343894.3		ILMN_47841
2360093	0.044209	1.85526	down	-0.171497	-1.06312	Aox1	54349	Rattus norvegicus aldehyde oxidase 1 (Aox1), mRNA.	GO:0006805|GO:0017144|GO:0055114	GO:0005737|GO:0005829	GO:0004031|GO:0004031|GO:0004031|GO:0005506|GO:0009055|GO:0016491|GO:0030151|GO:0046872|GO:0050660|GO:0051287|GO:0051537	chr9	56774014	56774063	CTGAAAGGATTGGCTCAACAACTACAGAACGCACCTCCCGGTCTCTCTGC	NM_019363.2	32996706	GO:0005737|GO:0005829|GO:0006805|GO:0017144|GO:0055114|GO:0004031|GO:0004031|GO:0004031|GO:0005506|GO:0009055|GO:0016491|GO:0030151|GO:0046872|GO:0050660|GO:0051287|GO:0051537	AOX1	+	ILMN_1370454	4067	S	NP_062236.2	NM_019363.2	GI_32996706-S	NM_019363.2		ILMN_272302
1690161	0.0096761	1.84561	down	-0.0658283	-0.949922	LOC684490	684490	PREDICTED: Rattus norvegicus similar to Bifunctional methylenetetrahydrofolate dehydrogenase/cyclohydrolase, mitochondrial precursor, transcript variant 2 (LOC684490), mRNA.							TGCTCAGGCCAGAGGAGCTGGAAGTGTTGAAGTCCACACAGCGCGGAGTT	XM_001067912.1	109473728		LOC684490		ILMN_1651054	1068	S	XP_001067912.1	XM_001067912.1	GI_62647677	XM_001067912.1		ILMN_262490
2230095	0.00301692	1.83667	down	0.0473036	-0.829793	Trib3	246273	Rattus norvegicus tribbles homolog 3 (Drosophila) (Trib3), mRNA.	GO:0006350|GO:0006355|GO:0006468|GO:0006469|GO:0006469|GO:0006915|GO:0012501|GO:0043405|GO:0043405	GO:0005634|GO:0005634	GO:0003714|GO:0003714|GO:0004672|GO:0004860|GO:0005515|GO:0005515|GO:0005515|GO:0005524|GO:0019901|GO:0019901|GO:0019901	chr3	142664344	142664393	ACAAGTGAGGCCAAGCTGGGATTGTGGCCTCCAGGCAGGAGAACCTGCTT	NM_144755.1	21426780	GO:0005634|GO:0005634|GO:0006350|GO:0006355|GO:0006468|GO:0006469|GO:0006469|GO:0006915|GO:0012501|GO:0043405|GO:0043405|GO:0003714|GO:0003714|GO:0004672|GO:0004860|GO:0005515|GO:0005515|GO:0005515|GO:0005524|GO:0019901|GO:0019901|GO:0019901	TRIB3	-	ILMN_1349221	1663	S	NP_653356.1	NM_144755.1	GI_21426780-S	NM_144755.1	NIPK	ILMN_279383
5050100	3.83654e-05	1.83521	down	-0.00328636	-0.87923	Drd4	25432	Rattus norvegicus dopamine receptor D4 (Drd4), mRNA.	GO:0001662|GO:0001963|GO:0001963|GO:0001975|GO:0001975|GO:0007165|GO:0007186|GO:0007195|GO:0007195|GO:0007212|GO:0007212|GO:0007614|GO:0007626|GO:0008306|GO:0008344|GO:0008344|GO:0008355|GO:0014075|GO:0042053|GO:0042053|GO:0042596|GO:0042596|GO:0046928|GO:0048148|GO:0048148|GO:0050709|GO:0050804|GO:0050848|GO:0051927|GO:0060080|GO:0060080	GO:0005737|GO:0005886|GO:0005886|GO:0005886|GO:0005938|GO:0012506|GO:0016021|GO:0030424|GO:0030425|GO:0043025|GO:0043195|GO:0043197	GO:0001593|GO:0001593|GO:0001593|GO:0001593|GO:0001593|GO:0004872|GO:0004952|GO:0008144|GO:0008144|GO:0035240	chr1	201488685	201488734	GGTTCCAAGCCTGTGTGCAGAGTGCGCTGGCGGCTTTCGTTCGTCTGATT	NM_012944.1	6978778	GO:0005737|GO:0005886|GO:0005886|GO:0005886|GO:0005938|GO:0012506|GO:0016021|GO:0030424|GO:0030425|GO:0043025|GO:0043195|GO:0043197|GO:0001662|GO:0001963|GO:0001963|GO:0001975|GO:0001975|GO:0007165|GO:0007186|GO:0007195|GO:0007195|GO:0007212|GO:0007212|GO:0007614|GO:0007626|GO:0008306|GO:0008344|GO:0008344|GO:0008355|GO:0014075|GO:0042053|GO:0042053|GO:0042596|GO:0042596|GO:0046928|GO:0048148|GO:…	DRD4	+	ILMN_1354010	1317	S	NP_037076.1	NM_012944.1	GI_6978778-S	NM_012944.1	D4RA	ILMN_289181
5690114	0.000134051	1.7395	down	-0.00607014	-0.804746	Crh	81648	Rattus norvegicus corticotropin releasing hormone (Crh), mRNA.	GO:0006704|GO:0006704|GO:0006950|GO:0006954|GO:0006954|GO:0007616|GO:0007631|GO:0008628|GO:0030324|GO:0030324|GO:0030325|GO:0030325|GO:0043526	GO:0005576|GO:0005615|GO:0005615	GO:0005102|GO:0005179|GO:0017045|GO:0051430|GO:0051431	chr2	104764526	104764575	CCACCTTCTGAGGGAAGTCTTGGAAATGGCCAGGGCAGAGCAGTTAGCTC	NM_031019.1	13591919	GO:0005576|GO:0005615|GO:0005615|GO:0006704|GO:0006704|GO:0006950|GO:0006954|GO:0006954|GO:0007616|GO:0007631|GO:0008628|GO:0030324|GO:0030324|GO:0030325|GO:0030325|GO:0043526|GO:0005102|GO:0005179|GO:0017045|GO:0051430|GO:0051431	CRH	-	ILMN_1358429	643	S	NP_112281.1	NM_031019.1	GI_13591919-S	NM_031019.1	CRF	ILMN_279110
1780500	0.00189945	1.73636	down	-0.11792	-0.913983	Chac1_predicted	362196	PREDICTED: Rattus norvegicus ChaC, cation transport regulator-like 1 (E. coli) (predicted) (Chac1_predicted), mRNA.				chr3	105872666	105872715	GAGATAGACTTGATGGACCTAGAGAAAGCTGAGAAGGCATGGCGGGTGGC	XM_342497.3	109468669		CHAC1_PREDICTED	+	ILMN_1368718	1139	S	XP_342498.3	XM_342497.3	GI_62645611-S	XM_342497.3		ILMN_67315
6220593	0.00443331	1.7352	down	-0.0017704	-0.796869	RGD1564040_predicted	313410	PREDICTED: Rattus norvegicus similar to methylenetetrahydrofolate dehydrogenase (NAD) (EC 1.5.1.15)/methenyltetrahydrofolate cyclohydrolase (EC 3.5.4.9) precursor (predicted) (RGD1564040_predicted), mRNA.							CTCATTGGCACTCCCTTACTTCCTGTGCATCCGGGAGAACCCAGGTTGCC	XM_001062502.1	109476847		RGD1564040_PREDICTED		ILMN_1366126	1473	S	XP_001062502.1	XM_001062502.1	GI_62649302-S	XM_001062502.1		ILMN_276188
6590400	0.0100432	1.70165	down	-0.17206	-0.938994	RGD1311552_predicted	311355	PREDICTED: Rattus norvegicus similar to KIAA0377-like protein (predicted), transcript variant 4 (RGD1311552_predicted), mRNA.							TGCCAGGGACAGAGTGGCCAAAGATCAAACACTCCAGGGTCCCCAAGAGG	XM_001076748.1	109470512		RGD1311552_PREDICTED		ILMN_1367547	5413	S	XP_001076748.1	XM_001076748.1	GI_62645668-S	XM_001076748.1		ILMN_285047
1090600	0.0144075	1.67047	down	-0.0513077	-0.791562	RGD1307355	311825	PREDICTED: Rattus norvegicus similar to gene model 711 (RGD1307355), mRNA.	GO:0006468		GO:0004672|GO:0005488|GO:0005524	chr3	5849182	5849231	ACTTCAGGCATTGGAAGCAGCTACACATCCTAGCCCCCAGGAGGATCAGC	XM_231122.4	109467941	GO:0006468|GO:0004672|GO:0005488|GO:0005524	RGD1307355	+	ILMN_1364714	2317	S	XP_231122.4	XM_231122.4	GI_62644892-S	XM_231122.4		ILMN_54262
3940082	0.00280296	1.6604	down	-0.0357428	-0.767273	Prc1_predicted	308761	PREDICTED: Rattus norvegicus protein regulator of cytokinesis 1 (predicted) (Prc1_predicted), mRNA.							GGGTGGGTTGGGCCATTTCTGTCATGGACTCCACAACTTTGCACATCTCC	XM_001061201.1	109462135		PRC1_PREDICTED		ILMN_1359126	2686	S	XP_001061201.1	XM_001061201.1	GI_62640771-S	XM_001061201.1		ILMN_294491
2230452	2.95327e-05	1.65924	down	0.0476955	-0.682825	Gup1_predicted	301073	PREDICTED: Rattus norvegicus Gup1, glycerol uptake/transporter homolog (yeast) (predicted) (Gup1_predicted), mRNA.				chr8	127153131	127153180	CTGGAGGAAGAGCAGAGGCAGGACAAAGAGAAGCTGGAGTAGAGGTGGGG	XM_217299.4	109484092		GUP1_PREDICTED	+	ILMN_1375067	1701	S	XP_217299.3	XM_217299.4	GI_62654512-S	XM_217299.4		ILMN_60816
4120070	0.0430249	1.64843	down	-0.0482506	-0.769341	Hist2h3c2_predicted	310678	PREDICTED: Rattus norvegicus histone 2, H3c2 (predicted) (Hist2h3c2_predicted), mRNA.							TTCGAGGACACCAACCTGTGCGCCATCCACGCCAAACGCGTCACCATCAT	XM_001062251.1	109467222		HIST2H3C2_PREDICTED		ILMN_1650290	313	S	XP_001062251.1	XM_001062251.1	GI_62644031	XM_001062251.1		ILMN_273105
5050113	0.0473702	1.64777	down	0.0363834	-0.684135	LOC360228	360228	Rattus norvegicus WDNM1 homolog (LOC360228), mRNA.				chr10	71972289	71975714	ACAGCTTCTACCTGGGGGGAAAAATGGCTGTTGGAGCTCTGTGACCAAGG	NM_001003706.1	51172601		LOC360228	+	ILMN_1373783	234	S	NP_001003706.1	NM_001003706.1	GI_51172601-S	NM_001003706.1		ILMN_280346
5720458	0.00244572	1.6447	down	0.0269672	-0.690853	Tac2	29191	Rattus norvegicus tachykinin 2 (Tac2), mRNA.	GO:0007217|GO:0007218	GO:0005576		chr7	67720906	67721280	GGGACTTATGGGCAAGAGGAACAGCCAACCAGACACTCCCGCTGATGTGG	NM_019162.1	9507174	GO:0005576|GO:0007217|GO:0007218	TAC2	+	ILMN_1369660	378	S	NP_062035.1	NM_019162.1	GI_9507174-S	NM_019162.1		ILMN_291167
4050333	0.0114218	1.62403	down	0.0900955	-0.609481	Agt	24179	Rattus norvegicus angiotensinogen (serpin peptidase inhibitor, clade A, member 8) (Agt), mRNA.	GO:0001543|GO:0001543|GO:0001568|GO:0001568|GO:0001658|GO:0001658|GO:0001822|GO:0001822|GO:0001991|GO:0001998|GO:0001998|GO:0001999|GO:0001999|GO:0002018|GO:0002018|GO:0002019|GO:0002019|GO:0002019|GO:0002035|GO:0002035|GO:0006883|GO:0007160|GO:0007160|GO:0007166|GO:0007186|GO:0007202|GO:0007588|GO:0008065|GO:0008065|GO:0008217|GO:0008217|GO:0008285|GO:0008285|GO:0009409|GO:0009409|GO:0009651|GO:…	GO:0005576|GO:0005615|GO:0005615|GO:0005737|GO:0044444	GO:0004867|GO:0004937|GO:0005179|GO:0031701|GO:0031702|GO:0031702|GO:0031702|GO:0031703|GO:0031703|GO:0031703	chr19	54738654	54738703	AGCAGCCTCCTGGGGTGTGGGTTTGTTTGGACACTGGGGTGAGAGCCAGG	NM_134432.2	51036672	GO:0005576|GO:0005615|GO:0005615|GO:0005737|GO:0044444|GO:0001543|GO:0001543|GO:0001568|GO:0001568|GO:0001658|GO:0001658|GO:0001822|GO:0001822|GO:0001991|GO:0001998|GO:0001998|GO:0001999|GO:0001999|GO:0002018|GO:0002018|GO:0002019|GO:0002019|GO:0002019|GO:0002035|GO:0002035|GO:0006883|GO:0007160|GO:0007160|GO:0007166|GO:0007186|GO:0007202|GO:0007588|GO:0008065|GO:0008065|GO:0008217|GO:0008217|GO:…	AGT	-	ILMN_1361016	1786	S	NP_602308.1	NM_134432.2	GI_51036672-S	NM_134432.2	AngII; PAT; MGC105326; Ang; ANRT	ILMN_271960
1240270	6.72449e-06	1.60921	down	0.0233603	-0.662993	Myh7	29557	Rattus norvegicus myosin, heavy chain 7, cardiac muscle, beta (Myh7), mRNA.	GO:0000302|GO:0002027|GO:0006200|GO:0006200|GO:0006936|GO:0006941|GO:0007512|GO:0030049|GO:0055010	GO:0005634|GO:0005730|GO:0005737|GO:0005859|GO:0005863|GO:0005925|GO:0016459|GO:0016459|GO:0030016|GO:0030016|GO:0043292	GO:0000146|GO:0005524|GO:0008307|GO:0016887|GO:0016887|GO:0030898|GO:0042803|GO:0046982	chr15	33072966	33073015	CCCTAAGGATGCCTGTGAAGCCCTGAGACCTGGAGCCTTTGAAACAGCAC	NM_017240.1	8393806	GO:0005634|GO:0005730|GO:0005737|GO:0005859|GO:0005863|GO:0005925|GO:0016459|GO:0016459|GO:0030016|GO:0030016|GO:0043292|GO:0000302|GO:0002027|GO:0006200|GO:0006200|GO:0006936|GO:0006941|GO:0007512|GO:0030049|GO:0055010|GO:0000146|GO:0005524|GO:0008307|GO:0016887|GO:0016887|GO:0030898|GO:0042803|GO:0046982	MYH7	-	ILMN_1373879	5835	S	NP_058936.1	NM_017240.1	GI_8393806-S	NM_017240.1	Myhcb	ILMN_302779
6660671	0.0006291	1.60719	down	0.0217844	-0.662757	Peo1_predicted	309441	PREDICTED: Rattus norvegicus progressive external ophthalmoplegia 1 homolog (human) (predicted) (Peo1_predicted), mRNA.				chr1	250078720	250078769	CAACAAGAGTTCCCTTACCTTCTCCATCCCACCTAAGAGCAAAGCCCGAC	XM_219939.4	109460171		PEO1_PREDICTED	+	ILMN_1357847	2577	S	XP_219939.1	XM_219939.4	GI_62642379-S	XM_219939.4		ILMN_61595
2030039	0.018749	1.60589	down	0.0310637	-0.65231	RGD1305593_predicted	288513	PREDICTED: Rattus norvegicus similar to RIKEN cDNA 1810042K04 (predicted) (RGD1305593_predicted), mRNA.							CCAACATGGCGGACTCTCTGTGAGCGAGGTCTTGGAACCTGTCTTTCCAG	XM_001065112.1	109496541		RGD1305593_PREDICTED		ILMN_1374312	558	S	XP_001065112.1	XM_001065112.1	GI_62658522-S	XM_001065112.1		ILMN_264001
380487	0.000499443	1.59334	down	0.0384866	-0.633567	Ciita	85483	Rattus norvegicus class II transactivator (Ciita), mRNA.	GO:0006954|GO:0016481|GO:0045348|GO:0045348|GO:0045449|GO:0045892|GO:0045893	GO:0005634	GO:0000166|GO:0005515|GO:0005515|GO:0005524|GO:0016563|GO:0016564|GO:0016564|GO:0016564|GO:0043130	chr10	5087440	5087489	CCTACTGGAGGCTCTGAAGATGCCAAGGGCGATGCTGTTCTGCGACCTCT	NM_053529.1	16758941	GO:0005634|GO:0006954|GO:0016481|GO:0045348|GO:0045348|GO:0045449|GO:0045892|GO:0045893|GO:0000166|GO:0005515|GO:0005515|GO:0005524|GO:0016563|GO:0016564|GO:0016564|GO:0016564|GO:0043130	CIITA	-	ILMN_1373305	3965	S	NP_445981.1	NM_053529.1	GI_16758941-S	NM_053529.1	Mhc2ta; CIITA	ILMN_268276
3170563	0.000422089	1.58713	down	-0.0767576	-0.74318	RGD1310193_predicted	304289	PREDICTED: Rattus norvegicus similar to KCCR13L (predicted) (RGD1310193_predicted), mRNA.							CTGATTGACTGTGAGTGGCTTCTGTGAGGCTGGTATGGTGGGGTCTGTCC	XM_001072224.1	109496612		RGD1310193_PREDICTED		ILMN_1363260	2225	S	XP_001072224.1	XM_001072224.1	GI_62658465-S	XM_001072224.1		ILMN_269299
2260600	0.00630449	1.57137	down	-0.0536078	-0.705628	Mcoln1_predicted	288371	PREDICTED: Rattus norvegicus mucolipin 1 (predicted) (Mcoln1_predicted), mRNA.				chr12	2640065	2640114	CAGATCGAATCGGACACTGGGGAAGGGAGGGCATGGAGGGTGGCTGTTAA	XM_213684.4	109494960		MCOLN1_PREDICTED	-	ILMN_1368008	1985	S	XP_213684.3	XM_213684.4	GI_62658323-S	XM_213684.4		ILMN_64993
6620446	0.00477505	1.56246	down	-0.100644	-0.744462	Atf3	25389	Rattus norvegicus activating transcription factor 3 (Atf3), mRNA.	GO:0001709|GO:0006094|GO:0006094|GO:0006350|GO:0006355|GO:0006355|GO:0008284	GO:0005634|GO:0005730	GO:0003677|GO:0003700|GO:0003700|GO:0016564|GO:0016564|GO:0042802|GO:0043565|GO:0046983	chr13	107191880	107191929	CACAGCCCGTGGAGACTGGTATTTGAAGCCAGGAGTGGGGCAAGGAAGGT	NM_012912.1	6978540	GO:0005634|GO:0005730|GO:0001709|GO:0006094|GO:0006094|GO:0006350|GO:0006355|GO:0006355|GO:0008284|GO:0003677|GO:0003700|GO:0003700|GO:0016564|GO:0016564|GO:0042802|GO:0043565|GO:0046983	ATF3	-	ILMN_1363083	1586	S	NP_037044.1	NM_012912.1	GI_6978540-S	NM_012912.1	LRF-1; LRFI	ILMN_291789
4540162	0.0189667	1.55921	down	-0.0800465	-0.720862	Myh6	29556	Rattus norvegicus myosin, heavy polypeptide 6, cardiac muscle, alpha (Myh6), mRNA.	GO:0001701|GO:0002026|GO:0002027|GO:0002027|GO:0002027|GO:0006200|GO:0006936|GO:0006941|GO:0006941|GO:0007512|GO:0007512|GO:0007512|GO:0007522|GO:0008016|GO:0008217|GO:0030048|GO:0030049|GO:0030049|GO:0030239|GO:0043462|GO:0045214|GO:0048739|GO:0055009|GO:0055009|GO:0055010|GO:0055010	GO:0005634|GO:0005730|GO:0005737|GO:0005737|GO:0005859|GO:0005863|GO:0005925|GO:0016459|GO:0016459|GO:0030016|GO:0030016|GO:0043292|GO:0048471	GO:0000146|GO:0000146|GO:0000166|GO:0003774|GO:0003779|GO:0005515|GO:0005516|GO:0005524|GO:0005524|GO:0005524|GO:0008307|GO:0008307|GO:0016887|GO:0016887|GO:0030898|GO:0030898|GO:0030899|GO:0042803|GO:0046982	chr15	33044542	33044591	GCACGATGAGGAATAACCTGTCCAGCAGAAAGAGCCTCGCTGTTGCTATC	NM_017239.1	8393803	GO:0005634|GO:0005730|GO:0005737|GO:0005737|GO:0005859|GO:0005863|GO:0005925|GO:0016459|GO:0016459|GO:0030016|GO:0030016|GO:0043292|GO:0048471|GO:0001701|GO:0002026|GO:0002027|GO:0002027|GO:0002027|GO:0006200|GO:0006936|GO:0006941|GO:0006941|GO:0007512|GO:0007512|GO:0007512|GO:0007522|GO:0008016|GO:0008217|GO:0030048|GO:0030049|GO:0030049|GO:0030239|GO:0043462|GO:0045214|GO:0048739|GO:0055009|GO:…	MYH6	-	ILMN_1349554	5839	S	NP_058935.1	NM_017239.1	GI_8393803-S	NM_017239.1	Myhca	ILMN_269445
1450086	0.00103517	1.55575	down	0.0726828	-0.564931	RGD1308116_predicted	310376	PREDICTED: Rattus norvegicus similar to hypothetical protein MGC42105 (predicted) (RGD1308116_predicted), mRNA.				chr2	51758420	51758469	GGCGACACTACCAGAACCTAAAGACAAGGACCTAAAGAAAGGGTCCCGTG	XM_227081.4	109464422		RGD1308116_PREDICTED	-	ILMN_1368319	1215	S	XP_227081.3	XM_227081.4	GI_62642954-S	XM_227081.4		ILMN_69576
4730047	6.92728e-05	1.54424	down	0.0171848	-0.609715	Ubtd1	309373	Rattus norvegicus ubiquitin domain containing 1 (Ubtd1), mRNA.	GO:0006464						GGCTTTATGGCAGAGGTTTGCACAGGGCTATCTCCAACTGTAACCCAGGC	NM_001013153.1	61557114	GO:0006464	UBTD1		ILMN_1376485	1717	S	NP_001013171.1	NM_001013153.1	GI_61557114-A	NM_001013153.1		ILMN_291845
430563	0.0284037	1.54344	down	0.124387	-0.501763	Slco1a5	80900	Rattus norvegicus solute carrier organic anion transporter family, member 1a5 (Slco1a5), mRNA.	GO:0006811|GO:0015711	GO:0005887|GO:0016020|GO:0016021	GO:0005215|GO:0008514	chr4	179790318	179790367	GGAGAGGTGTGCTTTCTACCAAGCCTGACAAGGTGGGTTTGATCTCTGGG	NM_030838.1	13540641	GO:0005887|GO:0016020|GO:0016021|GO:0006811|GO:0015711|GO:0005215|GO:0008514	SLCO1A5	-	ILMN_1363789	2606	S	NP_110465.1	NM_030838.1	GI_13540641-S	NM_030838.1	Oatp3; Slc21a7; Slco1a2	ILMN_296350
670154	0.00064107	1.53148	down	0.0335459	-0.581377	RGD1307315	362793	Rattus norvegicus LOC362793 (RGD1307315), mRNA.				chr6	137816064	137816113	TGGATGAGCTTCCTTGGTCACCTGCTGAAACGGGTTCTACTCCAGGGGCA	NM_001008377.1	56605829		RGD1307315	+	ILMN_1367585	1570	S	NP_001008378.1	NM_001008377.1	GI_56605829-S	NM_001008377.1	MGC105548	ILMN_281337
2570050	0.00193697	1.52946	down	-0.107516	-0.72054	Mpdu1	303244	PREDICTED: Rattus norvegicus mannose-P-dolichol utilization defect 1 (Mpdu1), mRNA.	GO:0008150|GO:0009312	GO:0005575	GO:0003674|GO:0005515				CGGAAGGGTGTGTGGAGAAGGCGGCACTGGTTGCCACTGTAGGAAGAGAA	XM_001078776.1	109491069	GO:0005575|GO:0008150|GO:0009312|GO:0003674|GO:0005515	MPDU1		ILMN_1359217	1194	S	XP_001078776.1	XM_001078776.1	GI_62656314-S	XM_001078776.1		ILMN_263341
5860300	0.0280485	1.52704	down	0.00449162	-0.606244	Iars_predicted	306804	PREDICTED: Rattus norvegicus isoleucine-tRNA synthetase (predicted) (Iars_predicted), mRNA.							CCTTAAACACCTATGCAGTCCTGTGGGGGAGGGTCCTAACGTTACCTCAG	XM_001055989.1	109505544		IARS_PREDICTED		ILMN_1366334	4093	S	XP_001055989.1	XM_001055989.1	GI_62663305-S	XM_001055989.1		ILMN_288662
4920176	0.0137552	1.51827	down	0.157702	-0.444721	RGD1566401_predicted	500717	PREDICTED: Rattus norvegicus similar to GTL2, imprinted maternally expressed untranslated (predicted) (RGD1566401_predicted), mRNA.							ATTGCCAAATACTTACTAACCAAGGAGGCTGTCCCTACCGCCCACTGGCC	XR_008690.1	109479978		RGD1566401_PREDICTED		ILMN_1370261	76	S		XR_008690.1	GI_9506476-S	XR_008690.1		ILMN_273775
870112	0.0111878	1.49964	down	-0.0087204	-0.593333	Car14_predicted	361998	PREDICTED: Rattus norvegicus carbonic anhydrase 14 (predicted) (Car14_predicted), mRNA.							GAGAGATACCACCTCTCTATACACGAATACCAGAGAAGCGAGGACCCCAG	XM_342297.2	62643906		CAR14_PREDICTED		ILMN_1649965	1223	S	XP_342298.2	XM_342297.2	GI_62643906	XM_342297.2		ILMN_48268
4120671	0.0051715	1.49848	down	0.00483065	-0.578672	Vegfa	83785	Rattus norvegicus vascular endothelial growth factor A (Vegfa), mRNA.	GO:0001525|GO:0001525|GO:0001525|GO:0001525|GO:0001541|GO:0001568|GO:0001569|GO:0001666|GO:0001666|GO:0001938|GO:0001938|GO:0001974|GO:0002053|GO:0006916|GO:0007399|GO:0007498|GO:0008283|GO:0008284|GO:0008360|GO:0009967|GO:0016477|GO:0030324|GO:0030855|GO:0030949|GO:0042088|GO:0042462|GO:0043066|GO:0043117|GO:0043129|GO:0043536|GO:0045779|GO:0045944|GO:0048008|GO:0048010|GO:0048255|GO:0048286|GO:…	GO:0005576|GO:0005604|GO:0005615|GO:0005615|GO:0005615|GO:0005737|GO:0009986|GO:0016020|GO:0031093|GO:0005576|GO:0016020	GO:0001968|GO:0005161|GO:0005172|GO:0005515|GO:0008083|GO:0008083|GO:0008201|GO:0042803|GO:0043183|GO:0043184|GO:0043498|GO:0008083|GO:0008201	chr9	10527661	10527710	AGCCGTCCTGTGTGCCCCTAATGCGGTGTGCGGGCTGCTGCAATGATGAA	NM_031836.1	13929197	GO:0005576|GO:0005604|GO:0005615|GO:0005615|GO:0005615|GO:0005737|GO:0009986|GO:0016020|GO:0031093|GO:0005576|GO:0016020|GO:0001525|GO:0001525|GO:0001525|GO:0001525|GO:0001541|GO:0001568|GO:0001569|GO:0001666|GO:0001666|GO:0001938|GO:0001938|GO:0001974|GO:0002053|GO:0006916|GO:0007399|GO:0007498|GO:0008283|GO:0008284|GO:0008360|GO:0009967|GO:0016477|GO:0030324|GO:0030855|GO:0030949|GO:0042088|GO:…	VEGFA	+	ILMN_1371686	218	S	NP_114024.1	NM_031836.1	GI_13929197-S	NM_031836.1	Vegf	ILMN_277268
2760520	0.00122125	1.49318	down	-0.0233448	-0.60173	RGD1303142	296346	Rattus norvegicus oxidative stress responsive gene (RGD1303142), mRNA.				chr3	154298563	154298612	GTTCTGAGGGCTGAAGAAACCATAATGACTGGAGACTGGCAGCAGTGGGG	NM_201560.1	42476238		RGD1303142	-	ILMN_1371021	1227	S	NP_963854.1	NM_201560.1	GI_42476238-S	NM_201560.1	osr1	ILMN_290578
5900538	0.000335197	1.48826	down	-0.00901642	-0.582644	Grk1	81760	Rattus norvegicus G protein-coupled receptor kinase 1 (Grk1), mRNA.	GO:0006468|GO:0006915|GO:0007165|GO:0008594|GO:0009416|GO:0009416|GO:0009586|GO:0042327|GO:0042493|GO:0046777|GO:0060060	GO:0005575|GO:0005737|GO:0016020	GO:0000166|GO:0004703|GO:0004871|GO:0005524|GO:0016740|GO:0050254|GO:0050254|GO:0050254	chr16	80979594	80979643	GGTCAAATGCCCGATGACATGAAGGGAATCACCGTGGAGGAGGCAGCCCC	NM_031096.1	13592044	GO:0005575|GO:0005737|GO:0016020|GO:0006468|GO:0006915|GO:0007165|GO:0008594|GO:0009416|GO:0009416|GO:0009586|GO:0042327|GO:0042493|GO:0046777|GO:0060060|GO:0000166|GO:0004703|GO:0004871|GO:0005524|GO:0016740|GO:0050254|GO:0050254|GO:0050254	GRK1	-	ILMN_1357908	1796	S	NP_112358.1	NM_031096.1	GI_13592044-S	NM_031096.1	Rhok	ILMN_274166
1190609	0.0327559	1.4805	down	-0.218893	-0.784973	RGD1311723_predicted	363018	PREDICTED: Rattus norvegicus similar to KIAA1731 protein (predicted) (RGD1311723_predicted), mRNA.				chr8	12150671	12150720	CTCATTTGGCTGAGGAGCTAAGGGCAGAATGGGAAGAAGCACAAAGCCAG	XM_343351.3	109483067		RGD1311723_PREDICTED	-	ILMN_1360056	334	S	XP_343352.3	XM_343351.3	GI_62653257-S	XM_343351.3		ILMN_66607
6020424	0.000300325	1.47998	down	-0.00812912	-0.573711	RGD1561747_predicted	499132	PREDICTED: Rattus norvegicus similar to RGS9-1 anchor protein (predicted) (RGD1561747_predicted), mRNA.				chr1	88115898	88115947	ACCGTTTTCAGCGCCGTGCTGCTGGTGGCTGTGGCCCTCGCCTTATGTGT	XM_574424.2	109458591		RGD1561747_PREDICTED	-	ILMN_2039485	1012	S	XP_574424.1	XM_574424.2	GI_62639415-S	XM_574424.2		ILMN_53983
520201	0.00454853	1.47356	down	0.0453466	-0.513955	Trove2_predicted	304833	PREDICTED: Rattus norvegicus TROVE domain family, member 2 (predicted) (Trove2_predicted), mRNA.				chr13	57586682	57586731	GCTTTACGATCGCAGACCCAGACGATAGAGGCATGTTGGATATGTGCGGC	XM_222686.4	109497953		TROVE2_PREDICTED	-	ILMN_1373977	1603	S	XP_222686.3	XM_222686.4	GI_62659440-S	XM_222686.4		ILMN_48130
2570341	0.0386589	1.47157	down	-0.0165501	-0.573905	Slc7a1	25648	Rattus norvegicus solute carrier family 7 (cationic amino acid transporter, y+ system), member 1 (Slc7a1), mRNA.	GO:0006810|GO:0006865|GO:0015802|GO:0015809|GO:0015809|GO:0015809|GO:0032006	GO:0005886|GO:0016020|GO:0016021	GO:0004872|GO:0015171|GO:0015181|GO:0015181|GO:0015181|GO:0015326	chr12	7253384	7253433	CTGCTTGTTGTGCCTGCAGCTTCGATGGGTTAAGGTCACAGAGGGTCATG	NM_013111.1	6981555	GO:0005886|GO:0016020|GO:0016021|GO:0006810|GO:0006865|GO:0015802|GO:0015809|GO:0015809|GO:0015809|GO:0032006|GO:0004872|GO:0015171|GO:0015181|GO:0015181|GO:0015181|GO:0015326	SLC7A1	+	ILMN_1351408	5955	S	NP_037243.1	NM_013111.1	GI_6981555-S	NM_013111.1	Atrc1; Cat-1; CAT1	ILMN_298347
2850692	0.00105809	1.45655	down	0.00920601	-0.533345	Tyms	29261	Rattus norvegicus thymidylate synthetase (Tyms), mRNA.	GO:0006231|GO:0006231|GO:0009165|GO:0046078	GO:0005829	GO:0000166|GO:0004799|GO:0004799|GO:0004799|GO:0008168|GO:0016740|GO:0048037				GCTATATAGCACGAGCTTCCTTAGCCCGCTACCTCTGAGGTGGTCGGTTT	NM_019179.1	9507216	GO:0005829|GO:0006231|GO:0006231|GO:0009165|GO:0046078|GO:0000166|GO:0004799|GO:0004799|GO:0004799|GO:0008168|GO:0016740|GO:0048037	TYMS		ILMN_1367858	1435	S	NP_062052.1	NM_019179.1	GI_9507216-S	NM_019179.1	MGC156654	ILMN_275012
6370168	0.0013813	1.45544	down	-0.0217163	-0.563168	LOC307731	307731	PREDICTED: Rattus norvegicus similar to L-lactate dehydrogenase A chain (LDH-A) (LDH muscle subunit) (LDH-M) (LOC307731), mRNA.							CACTGAGCTGTCACAGTCTCTGAACCCACAGCTGGGCACGGATGCAGACA	XM_226326.3	62664925		LOC307731		ILMN_1368060	491	S	XP_226326.3	XM_226326.3	GI_62664925-S	XM_226326.3		ILMN_68488
4850341	0.0300853	1.45256	down	-0.0733564	-0.611951	Yars	313047	Rattus norvegicus tyrosyl-tRNA synthetase (Yars), mRNA.	GO:0006437	GO:0005737	GO:0000049|GO:0000166|GO:0004831|GO:0005515|GO:0005515|GO:0005524|GO:0016874	chr5	148378697	148378746	GAAAAGAAGGGAAAACAGCCTAGAGGTCTCCCAAGCTTCCCAAGGCTGGC	NM_001025696.1	71043617	GO:0005737|GO:0006437|GO:0000049|GO:0000166|GO:0004831|GO:0005515|GO:0005515|GO:0005524|GO:0016874	YARS	+	ILMN_1374460	2148	S	NP_001020867.1	NM_001025696.1	GI_62649710-S	NM_001025696.1	MGC112837	ILMN_283917
1190328	0.000575223	1.44942	down	0.00746021	-0.528014	Ppargc1a	83516	Rattus norvegicus peroxisome proliferator-activated receptor gamma, coactivator 1 alpha (Ppargc1a), mRNA.	GO:0006355|GO:0007005|GO:0022904|GO:0045722|GO:0045893|GO:0045941|GO:0045941|GO:0045944|GO:0045944|GO:0046321	GO:0005634|GO:0005634|GO:0005829	GO:0000166|GO:0003677|GO:0003677|GO:0003713|GO:0003713|GO:0003713|GO:0003723|GO:0005515|GO:0005515|GO:0016563	chr14	64354089	64354138	GGACGAATACCGCAGAGAGTATGAGAAGCGGGAGTCTGAAAGGGCCAAGC	NM_031347.1	13786187	GO:0005634|GO:0005634|GO:0005829|GO:0006355|GO:0007005|GO:0022904|GO:0045722|GO:0045893|GO:0045941|GO:0045941|GO:0045944|GO:0045944|GO:0046321|GO:0000166|GO:0003677|GO:0003677|GO:0003713|GO:0003713|GO:0003713|GO:0003723|GO:0005515|GO:0005515|GO:0016563	PPARGC1A	+	ILMN_1367273	1976	S	NP_112637.1	NM_031347.1	GI_13786187-S	NM_031347.1	Ppargc1	ILMN_302174
3130017	0.0426523	1.44732	down	0.169918	-0.363469	Itk_predicted	363577	PREDICTED: Rattus norvegicus IL2-inducible T-cell kinase (predicted) (Itk_predicted), mRNA.							ATGTGTGGAGGCTTTGATGGGCGTGTGTGCACCGCTTACTCCAGTGTCCC	XM_343880.2	62655990		ITK_PREDICTED		ILMN_1365977	3860	S	XP_343881.1	XM_343880.2	GI_62655990-S	XM_343880.2		ILMN_65611
1570309	0.0150683	1.44399	down	0.0377537	-0.492304	Aars	292023	PREDICTED: Rattus norvegicus alanyl-tRNA synthetase (Aars), mRNA.	GO:0006412|GO:0006412|GO:0006419|GO:0043039	GO:0005737|GO:0005737	GO:0000166|GO:0003676|GO:0004813|GO:0005524|GO:0005524|GO:0016874|GO:0016876				GCCCTCTCAGGAAAGCATCTCCCCGACAACCAGTCATGTTCAGGTGCAGG	XM_001077503.1	109508903	GO:0005737|GO:0005737|GO:0006412|GO:0006412|GO:0006419|GO:0043039|GO:0000166|GO:0003676|GO:0004813|GO:0005524|GO:0005524|GO:0016874|GO:0016876	AARS		ILMN_1355155	2977	S	XP_001077503.1	XM_001077503.1	GI_62665287-S	XM_001077503.1		ILMN_272416
6840347	0.0378339	1.44244	down	-0.110536	-0.639049	Cars_predicted	293638	PREDICTED: Rattus norvegicus cysteinyl-tRNA synthetase (predicted) (Cars_predicted), mRNA.							ACTCAGCCCAACGGATCCCCCTGAGCCCCAGACAAAAGCCACTCAGTTGT	XM_001065753.1	109463259		CARS_PREDICTED		ILMN_1372842	2933	S	XP_001065753.1	XM_001065753.1	GI_62641664-S	XM_001065753.1		ILMN_267794
5270707	0.0114836	1.44104	down	-0.125587	-0.652699	Gdf15	29455	Rattus norvegicus growth differentiation factor 15 (Gdf15), mRNA.		GO:0005576|GO:0005615|GO:0005794	GO:0005125|GO:0008083	chr16	19313176	19313225	TGGAGACTGTGCAGGCAACTCTCGAGGACCTAGGTTGGAGCGACTGGGTA	NM_019216.1	9506718	GO:0005576|GO:0005615|GO:0005794|GO:0005125|GO:0008083	GDF15	+	ILMN_1351674	651	S	NP_062089.1	NM_019216.1	GI_9506718-S	NM_019216.1		ILMN_280538
4780685	0.00320699	1.43921	down	0.0777605	-0.447518	RGD1305633_predicted	309673	PREDICTED: Rattus norvegicus similar to RIKEN cDNA 2600005C20 (predicted) (RGD1305633_predicted), mRNA.				chr20	10477477	10477526	CCCGGCCAGCACGCCTCTATCAACCATGAAGCTACCAGCAACTACCCCAA	XM_228076.4	109509238		RGD1305633_PREDICTED	+	ILMN_1367569	2188	S	XP_228076.4	XM_228076.4	GI_62665799-S	XM_228076.4		ILMN_66640
6450092	0.00479123	1.43673	down	-0.0155725	-0.538357	Ccdc117	498404	Rattus norvegicus coiled-coil domain containing 117 (Ccdc117), mRNA.		GO:0005634|GO:0005737|GO:0005856		chr14	86161857	86161906	GCATGGCAGGATGTGTAATGAGGGCTGTAGAGTGGTAAGAGGTCTGCAGC	NM_001017502.1	62945355	GO:0005634|GO:0005737|GO:0005856	CCDC117	-	ILMN_1650984	1844	S	NP_001017502.1	NM_001017502.1	GI_62660754	NM_001017502.1		ILMN_282099
1770341	0.00593121	1.43594	down	0.130043	-0.391953	Agpat3_predicted	294324	PREDICTED: Rattus norvegicus 1-acylglycerol-3-phosphate O-acyltransferase 3 (predicted) (Agpat3_predicted), mRNA.				chr20	10747523	10747572	TCACGGGGGCAGGTCAGCTGGATTCTTGTCCCACAGCGCTCTTTTGTCCT	XM_215367.4	109509247		AGPAT3_PREDICTED	+	ILMN_1356104	1659	S	XP_215367.2	XM_215367.4	GI_62665807-S	XM_215367.4		ILMN_67006
6420309	0.00263974	1.43237	down	-0.00397701	-0.522379	LOC503267	503267	PREDICTED: Rattus norvegicus similar to ribosomal protein L36 (LOC503267), mRNA.							TCCAGGAAGCCACAGCCCTGGAGACACCGGATGTTGGTGATGCTCCACTG	XM_578802.1	62655451		LOC503267		ILMN_1360215	193	S	XP_578802.1	XM_578802.1	GI_62655451-S	XM_578802.1		ILMN_70221
5550390	0.00228307	1.43173	down	0.0244713	-0.493292	RGD1564005_predicted	360575	PREDICTED: Rattus norvegicus similar to novel protein (predicted) (RGD1564005_predicted), mRNA.				chr10	66646528	66646577	CTGGCTTCTCTCTGCCAGGGGCTCAAAAGGGGCACAAACGTGGGTCAAGA	XM_340854.3	109488620		RGD1564005_PREDICTED	+	ILMN_1368758	3082	S	XP_340855.3	XM_340854.3	GI_62656617-S	XM_340854.3		ILMN_59301
3850338	0.00179961	1.42971	down	0.0140415	-0.501685	Capn3	29155	Rattus norvegicus calpain 3 (Capn3), mRNA.	GO:0006508|GO:0006508|GO:0006508|GO:0030239|GO:0042493|GO:0045214|GO:0045214|GO:0051592|GO:0006508|GO:0006508|GO:0006508|GO:0006508	GO:0005622|GO:0005634|GO:0005737|GO:0005737|GO:0005622|GO:0005622|GO:0005622|GO:0005622	GO:0004198|GO:0004198|GO:0004198|GO:0004198|GO:0005509|GO:0005509|GO:0005509|GO:0005515|GO:0005515|GO:0005515|GO:0008233|GO:0008233|GO:0004198|GO:0005509|GO:0004198|GO:0004198|GO:0005509|GO:0004198|GO:0005509	chr3	106997982	106998031	CAGTAGGCACACCTCCACCAAACTGGGCTCCTGGTCACGTTCCTTCTCCA	NM_017117.1	8393040	GO:0005622|GO:0005634|GO:0005737|GO:0005737|GO:0005622|GO:0005622|GO:0005622|GO:0005622|GO:0006508|GO:0006508|GO:0006508|GO:0030239|GO:0042493|GO:0045214|GO:0045214|GO:0051592|GO:0006508|GO:0006508|GO:0006508|GO:0006508|GO:0004198|GO:0004198|GO:0004198|GO:0004198|GO:0005509|GO:0005509|GO:0005509|GO:0005515|GO:0005515|GO:0005515|GO:0008233|GO:0008233|GO:0004198|GO:0005509|GO:0004198|GO:0004198|GO:…	CAPN3	+	ILMN_1362450	2845	S	NP_058813.1	NM_017117.1	GI_8393040-S	NM_017117.1	Lp85; p94; Lp82; Lp84	ILMN_279749
3440593	0.00218613	1.42753	down	0.0458366	-0.467688	Nrl_predicted	290221	PREDICTED: Rattus norvegicus neural retina leucine zipper gene (predicted) (Nrl_predicted), mRNA.							AGAGACAGGAGCCCCGAATGTGCAGTTGCCCGAGAGATTTTCAGACGCCG	XM_001055469.1	109502404		NRL_PREDICTED		ILMN_1371579	391	S	XP_001055469.1	XM_001055469.1	GI_27700059-S	XM_001055469.1		ILMN_262407
670672	0.0394219	1.4259	down	0.00214939	-0.50972	Gucy2f	116556	Rattus norvegicus guanylate cyclase 2f (Gucy2f), mRNA.	GO:0006182|GO:0006468|GO:0007242|GO:0007601|GO:0050896	GO:0016020|GO:0016021	GO:0004383|GO:0004383|GO:0004713|GO:0005515|GO:0005524	chrX	36465526	36465671	AGGGTTTCACCAAACCTCTTCCTGTACCCCCACCAGTGGGCAAAGATGGG	NM_053831.1	16758683	GO:0016020|GO:0016021|GO:0006182|GO:0006468|GO:0007242|GO:0007601|GO:0050896|GO:0004383|GO:0004383|GO:0004713|GO:0005515|GO:0005524	GUCY2F	+	ILMN_1363122	3448	S	NP_446283.1	NM_053831.1	GI_16758683-S	NM_053831.1		ILMN_272192
4200338	0.00325943	1.42183	down	0.0427387	-0.465013	Tmtc3_predicted	314785	PREDICTED: Rattus norvegicus transmembrane and tetratricopeptide repeat containing 3 (predicted) (Tmtc3_predicted), mRNA.				chr7	38096245	38096294	GTCTCAGTCTAACAAGCAGTCAACAGGAAATGCAGACCAAGATGCCCCCC	XM_235093.4	109480525		TMTC3_PREDICTED	-	ILMN_1351619	2775	S	XP_235093.4	XM_235093.4	GI_62652058-S	XM_235093.4		ILMN_50107
6560129	0.007286	1.41356	down	-0.0589314	-0.558267	Pax4	83630	Rattus norvegicus paired box gene 4 (Pax4), mRNA.	GO:0000122|GO:0000122|GO:0045595|GO:0045597|GO:0045597|GO:0000122|GO:0045597|GO:0006355|GO:0007275|GO:0030154	GO:0005634	GO:0003677|GO:0003677|GO:0003677|GO:0003700|GO:0043565	chr4	55313510	55313559	TCCTCATACATGGAATTTGCCTGGCCCTGCCTCACCACCCATCCTGTGCA	NM_031799.1	13929131	GO:0005634|GO:0000122|GO:0000122|GO:0045595|GO:0045597|GO:0045597|GO:0000122|GO:0045597|GO:0006355|GO:0007275|GO:0030154|GO:0003677|GO:0003677|GO:0003677|GO:0003700|GO:0043565	PAX4	-	ILMN_2039497	991	S	NP_113987.1	NM_031799.1	GI_13929131-S	NM_031799.1		ILMN_267274
3870538	0.0049729	1.41148	down	-0.00254211	-0.499746	Nefl	83613	Rattus norvegicus neurofilament, light polypeptide (Nefl), mRNA.	GO:0000226|GO:0000226|GO:0006950|GO:0008089|GO:0008090|GO:0009636|GO:0010033|GO:0010243|GO:0014012|GO:0014012|GO:0019896|GO:0031133|GO:0031133|GO:0033693|GO:0040011|GO:0040011|GO:0043434|GO:0043524|GO:0043524|GO:0045109|GO:0045109|GO:0045110|GO:0045110|GO:0048812|GO:0048812|GO:0050772|GO:0050772|GO:0050885|GO:0050885|GO:0051258|GO:0051412|GO:0060052|GO:0060052	GO:0005882|GO:0005883|GO:0005883|GO:0005883|GO:0005883|GO:0030424|GO:0030424|GO:0030424|GO:0030424|GO:0033596|GO:0043005	GO:0005198|GO:0005200|GO:0005515|GO:0005515|GO:0005515|GO:0008022|GO:0019904|GO:0042802|GO:0043274	chr15	47640033	47640082	GTTTGCTTGCAGAGTGGCTTTCTGGCTTGCTGCCAACCTGTGCATGGTCC	NM_031783.1	13929097	GO:0005882|GO:0005883|GO:0005883|GO:0005883|GO:0005883|GO:0030424|GO:0030424|GO:0030424|GO:0030424|GO:0033596|GO:0043005|GO:0000226|GO:0000226|GO:0006950|GO:0008089|GO:0008090|GO:0009636|GO:0010033|GO:0010243|GO:0014012|GO:0014012|GO:0019896|GO:0031133|GO:0031133|GO:0033693|GO:0040011|GO:0040011|GO:0043434|GO:0043524|GO:0043524|GO:0045109|GO:0045109|GO:0045110|GO:0045110|GO:0048812|GO:0048812|GO:…	NEFL	+	ILMN_1361065	1883	S	NP_113971.1	NM_031783.1	GI_13929097-S	NM_031783.1	NF-L; Nfl	ILMN_281404
5360102	0.0068818	1.41122	down	-0.0429434	-0.539882	RGD1307915_predicted	307526	PREDICTED: Rattus norvegicus similar to hypothetical protein MGC32132 (predicted) (RGD1307915_predicted), mRNA.				chr18	24196697	24196746	GGTTGTACCAGAAGTGGTTATGGGCCTGGAACGGATGGGTGAGGGAAGCG	XM_240915.4	109506386		RGD1307915_PREDICTED	+	ILMN_1359345	2864	S	XP_240915.4	XM_240915.4	GI_62664158-S	XM_240915.4		ILMN_67706
1400017	0.0308517	1.41067	down	0.0658543	-0.430526	RGD1564862_predicted	361519	PREDICTED: Rattus norvegicus similar to hypothetical protein MGC51082 (predicted) (RGD1564862_predicted), mRNA.							GGGGTCCCACCCGTCTGTGTCGTCTTAGCAGTAGATGTGTGAAGGGCTGA	XM_001068393.1	109461368		RGD1564862_PREDICTED		ILMN_1372727	1070	S	XP_001068393.1	XM_001068393.1	GI_34855332-S	XM_001068393.1		ILMN_270592
6350441	0.000422528	1.40967	down	0.0237377	-0.471621	Spink4	408233	Rattus norvegicus serine peptidase inhibitor, Kazal type 4 (Spink4), mRNA.		GO:0005615|GO:0005634	GO:0004867|GO:0004867|GO:0008233	chr5	58323878	58323927	AGCCCATCTGTGAGCACATGGCCGAGTTTCCAAACTGTCCCCGGTCACCT	NM_001008871.1	57114317	GO:0005615|GO:0005634|GO:0004867|GO:0004867|GO:0008233	SPINK4	+	ILMN_1365120	68	S	NP_001008871.1	NM_001008871.1	GI_57114317-S	NM_001008871.1		ILMN_271249
3870193	0.000554717	1.40886	down	0.0510659	-0.443458	LOC498029	498029	PREDICTED: Rattus norvegicus similar to RIKEN cDNA A730011L01 gene (LOC498029), misc RNA.				chr10	108882834	108882883	CAGGAGCAGAAGGACCAGCAGTTGAAGGGAACTAGGTGTCAGGAAGACCC	XR_005461.1	109489484		LOC498029	+	ILMN_1370797	951	S		XR_005461.1	GI_62657458-S	XR_005461.1		ILMN_266806
4920672	0.000908473	1.40762	down	0.00894489	-0.484311	RGD1305492_predicted	294734	PREDICTED: Rattus norvegicus similar to RIKEN cDNA 1700034P14 (predicted) (RGD1305492_predicted), mRNA.							CCACAGCAGCATGGTAGTGTTGAGATAGCTCTTTGTTGTCTGTATACGCT	XM_001066754.1	109465928		RGD1305492_PREDICTED		ILMN_1349961	542	S	XP_001066754.1	XM_001066754.1	GI_62642912-S	XM_001066754.1		ILMN_281170
4850184	0.0091027	1.40725	down	-0.0334511	-0.526333	Slc5a3	114507	Rattus norvegicus solute carrier family 5 (inositol transporters), member 3 (Slc5a3), mRNA.	GO:0006811|GO:0006814|GO:0007422|GO:0015798|GO:0043576	GO:0005739|GO:0016020|GO:0016021	GO:0005215	chr11	32065359	32065408	GACTCGATGGACGAGGAGGCCGTTTGTTTGCAGATGTTAGAGGAGACCCC	NM_053715.2	82617597	GO:0005739|GO:0016020|GO:0016021|GO:0006811|GO:0006814|GO:0007422|GO:0015798|GO:0043576|GO:0005215	SLC5A3	+	ILMN_1362278	2085	S	NP_446167.2	NM_053715.2	GI_39930496-S	NM_053715.2	Smit	ILMN_58339
1170364	0.0117947	1.40599	down	-0.0932808	-0.584863	Gal	29141	Rattus norvegicus galanin prepropeptide (Gal), mRNA.	GO:0006950|GO:0006954|GO:0007218|GO:0007218|GO:0007218|GO:0007399|GO:0007399|GO:0007631|GO:0008285|GO:0031943|GO:0032868|GO:0042493|GO:0043065|GO:0043627|GO:0050672|GO:0050776	GO:0005737|GO:0005794|GO:0030141	GO:0001664	chr1	205936578	205937872	GTTTCTCAGTTTCTTGCACCTTAAAGAGGCCGGGGCCCTCGACAGCCTGC	NM_033237.1	15147220	GO:0005737|GO:0005794|GO:0030141|GO:0006950|GO:0006954|GO:0007218|GO:0007218|GO:0007218|GO:0007399|GO:0007399|GO:0007631|GO:0008285|GO:0031943|GO:0032868|GO:0042493|GO:0043065|GO:0043627|GO:0050672|GO:0050776|GO:0001664	GAL	-	ILMN_1370600	423	S	NP_150240.1	NM_033237.1	GI_15147220-S	NM_033237.1	Galn	ILMN_296791
6550195	0.000617616	1.40598	down	-0.0359253	-0.527496	Alpl	25586	Rattus norvegicus alkaline phosphatase, liver/bone/kidney (Alpl), mRNA.	GO:0008152|GO:0046677|GO:0051384	GO:0005575|GO:0005737|GO:0005886|GO:0005886|GO:0031225	GO:0000287|GO:0004035|GO:0004035|GO:0004035|GO:0004035|GO:0008270|GO:0016787	chr5	156501883	156501932	AAGAACAACCCAGCCGGACAGGACGCACACACTCCCCACCCAGCTCCAGA	NM_013059.1	7106245	GO:0005575|GO:0005737|GO:0005886|GO:0005886|GO:0031225|GO:0008152|GO:0046677|GO:0051384|GO:0000287|GO:0004035|GO:0004035|GO:0004035|GO:0004035|GO:0008270|GO:0016787	ALPL	-	ILMN_1372113	2217	S	NP_037191.1	NM_013059.1	GI_7106245-S	NM_013059.1	MGC93545; PHOA; Akp2	ILMN_295555
2630725	0.000106347	1.40505	down	-0.0185766	-0.5092	Rpusd4	315550	Rattus norvegicus RNA pseudouridylate synthase domain containing 4 (Rpusd4), mRNA.	GO:0001522|GO:0008150	GO:0005575	GO:0003674|GO:0003723|GO:0009982	chr8	35058553	35058602	GAGTGAAGCTGGCAGGGTGGAAGGCAGCGGACAACAGACCAAACTCAAGC	NM_001025284.1	70608134	GO:0005575|GO:0001522|GO:0008150|GO:0003674|GO:0003723|GO:0009982	RPUSD4	+	ILMN_1355121	1613	S	NP_001020455.1	NM_001025284.1	GI_62653480-S	NM_001025284.1	MGC116175; RGD1311268	ILMN_264779
1400368	0.0020678	1.39748	down	-0.0256753	-0.508505	Bola1_predicted	365875	PREDICTED: Rattus norvegicus bolA-like 1 (E. coli) (predicted) (Bola1_predicted), mRNA.							GTACGGACCAGGGCTTCTGCCCTTTCTGCTAATGTACACCATGCAAAGGC	XM_001061740.1	109467204		BOLA1_PREDICTED		ILMN_1351283	595	S	XP_001061740.1	XM_001061740.1	GI_62643915-S	XM_001061740.1		ILMN_271530
[truncated: 514 more rows]
